# Supplementary material for: A clustering metaheuristic for large orienteering problems
Source: PLoS One. 2022 Jul 22;17(7):e0271751. doi: 10.1371/journal.pone.0271751 (PMC9307188; doi:10.1371/journal.pone.0271751)
Supplement: S1 Data — (ZIP) [file pone.0271751.s001.zip]

Archive with 20 entries (18 files):
- Clustering-Meta-Heuristic-for-the-Orienteering-Problem-main/
- Clustering-Meta-Heuristic-for-the-Orienteering-Problem-main/README.md
- Clustering-Meta-Heuristic-for-the-Orienteering-Problem-main/benchmarks/
- Clustering-Meta-Heuristic-for-the-Orienteering-Problem-main/benchmarks/D493.txt
- Clustering-Meta-Heuristic-for-the-Orienteering-Problem-main/benchmarks/EIL101.txt
- Clustering-Meta-Heuristic-for-the-Orienteering-Problem-main/benchmarks/FL1400.txt
- Clustering-Meta-Heuristic-for-the-Orienteering-Problem-main/benchmarks/GIL262.txt
- Clustering-Meta-Heuristic-for-the-Orienteering-Problem-main/benchmarks/LIN318.txt
- Clustering-Meta-Heuristic-for-the-Orienteering-Problem-main/benchmarks/PCB1173.txt
- Clustering-Meta-Heuristic-for-the-Orienteering-Problem-main/benchmarks/PR2392.txt
- Clustering-Meta-Heuristic-for-the-Orienteering-Problem-main/benchmarks/Pr299.txt
- Clustering-Meta-Heuristic-for-the-Orienteering-Problem-main/benchmarks/U574.txt
- Clustering-Meta-Heuristic-for-the-Orienteering-Problem-main/benchmarks/U724.txt
- Clustering-Meta-Heuristic-for-the-Orienteering-Problem-main/benchmarks/get_cost.py
- Clustering-Meta-Heuristic-for-the-Orienteering-Problem-main/benchmarks/rd400.txt
- Clustering-Meta-Heuristic-for-the-Orienteering-Problem-main/exec_timeout.py
- Clustering-Meta-Heuristic-for-the-Orienteering-Problem-main/linkern.py
- Clustering-Meta-Heuristic-for-the-Orienteering-Problem-main/pyEAOP.py
- Clustering-Meta-Heuristic-for-the-Orienteering-Problem-main/pyconcorde.py
- Clustering-Meta-Heuristic-for-the-Orienteering-Problem-main/solve_CMH.py
