# Supplementary material for: A clustering metaheuristic for large orienteering problems
Source: PLoS One. 2022 Jul 22;17(7):e0271751. doi: 10.1371/journal.pone.0271751 (PMC9307188; doi:10.1371/journal.pone.0271751)
Supplement: S1 Data — (ZIP) [file pone.0271751.s001.zip › Clustering-Meta-Heuristic-for-the-Orienteering-Problem-main/benchmarks/D493.txt]

EDGE_WEIGHT_TYPE : EUC_2D
Budget: 17501
1 0.00000e+00 0.00000e+00
2 1.11630e+03 1.55520e+03
3 1.35760e+03 1.47900e+03
4 1.14810e+03 1.77110e+03
5 1.18620e+03 1.79650e+03
6 1.20520e+03 1.88540e+03
7 1.23700e+03 1.99340e+03
8 1.30050e+03 2.00610e+03
9 1.16080e+03 2.02510e+03
10 1.17350e+03 2.03780e+03
11 1.22430e+03 2.05050e+03
12 1.35130e+03 2.24100e+03
13 1.73230e+03 2.13310e+03
14 1.74500e+03 2.19020e+03
15 1.76400e+03 2.29180e+03
16 1.76400e+03 2.34260e+03
17 1.73230e+03 2.39340e+03
18 1.74500e+03 2.41880e+03
19 1.64970e+03 2.43150e+03
20 1.75770e+03 2.52040e+03
21 2.29740e+03 1.77110e+03
22 2.21490e+03 1.42820e+03
23 2.22760e+03 1.33930e+03
24 2.18310e+03 1.32030e+03
25 2.61490e+03 1.11070e+03
26 2.50700e+03 1.16150e+03
27 2.34820e+03 9.52000e+02
28 2.22120e+03 1.00910e+03
29 2.20850e+03 1.08530e+03
30 2.20220e+03 1.13610e+03
31 2.21490e+03 1.17420e+03
32 2.02440e+03 1.12340e+03
33 2.04340e+03 1.30120e+03
34 1.94820e+03 1.30760e+03
35 1.94180e+03 1.39010e+03
36 1.84660e+03 1.41550e+03
37 1.75770e+03 1.36470e+03
38 1.80210e+03 1.35200e+03
39 1.83390e+03 1.26310e+03
40 1.73230e+03 1.25040e+03
41 2.04340e+03 1.58060e+03
42 2.04980e+03 1.74570e+03
43 1.99900e+03 1.80290e+03
44 1.96090e+03 1.81560e+03
45 2.05610e+03 1.82190e+03
46 2.01170e+03 1.82830e+03
47 2.04340e+03 1.85370e+03
48 1.84660e+03 1.78380e+03
49 1.82120e+03 1.82830e+03
50 1.84660e+03 1.86640e+03
51 1.81480e+03 1.65050e+03
52 1.66880e+03 1.80920e+03
53 1.85930e+03 2.16480e+03
54 1.98630e+03 2.13310e+03
55 2.01170e+03 2.17750e+03
56 1.94820e+03 2.19660e+03
57 1.89100e+03 2.24740e+03
58 2.01170e+03 2.27280e+03
59 2.03710e+03 2.30450e+03
60 2.05610e+03 2.35530e+03
61 1.89740e+03 2.41250e+03
62 1.89740e+03 2.45690e+03
63 1.91640e+03 2.46960e+03
64 2.05610e+03 2.46960e+03
65 2.15770e+03 2.13940e+03
66 1.63700e+03 2.69820e+03
67 1.70690e+03 2.70460e+03
68 1.76400e+03 2.74900e+03
69 1.70690e+03 2.77440e+03
70 1.76400e+03 2.79980e+03
71 1.87200e+03 3.06650e+03
72 1.85290e+03 3.00300e+03
73 1.87200e+03 2.99670e+03
74 1.89740e+03 2.99670e+03
75 2.21490e+03 2.97130e+03
76 2.19580e+03 2.93950e+03
77 2.24660e+03 2.88870e+03
78 1.89100e+03 2.86970e+03
79 2.20220e+03 2.84430e+03
80 1.90370e+03 2.81890e+03
81 1.87200e+03 2.81890e+03
82 2.01170e+03 2.76170e+03
83 1.90370e+03 2.69820e+03
84 1.95450e+03 2.58390e+03
85 2.05610e+03 2.57760e+03
86 2.09420e+03 2.56490e+03
87 2.19580e+03 2.47600e+03
88 2.58950e+03 2.99030e+03
89 2.60860e+03 2.99030e+03
90 2.50700e+03 3.00300e+03
91 2.89430e+03 3.04750e+03
92 2.89430e+03 3.00300e+03
93 2.90700e+03 2.97130e+03
94 3.02770e+03 3.04750e+03
95 2.79270e+03 2.81250e+03
96 2.22760e+03 2.81250e+03
97 2.58320e+03 2.79980e+03
98 2.59590e+03 2.77440e+03
99 2.50700e+03 2.77440e+03
100 2.72290e+03 2.75540e+03
101 2.61490e+03 2.74900e+03
102 2.88800e+03 2.73000e+03
103 3.21180e+03 2.73000e+03
104 3.14200e+03 2.71730e+03
105 2.75460e+03 2.69820e+03
106 2.45620e+03 2.69820e+03
107 2.57050e+03 2.62200e+03
108 2.72290e+03 2.62200e+03
109 3.36420e+03 2.62200e+03
110 2.90070e+03 2.61570e+03
111 3.13560e+03 2.60300e+03
112 2.71020e+03 2.59660e+03
113 2.71650e+03 2.54580e+03
114 2.88800e+03 2.53310e+03
115 2.84990e+03 2.51410e+03
116 2.29740e+03 2.51410e+03
117 2.60860e+03 2.49500e+03
118 3.22450e+03 2.48870e+03
119 2.69110e+03 2.47600e+03
120 2.87530e+03 2.43790e+03
121 2.50060e+03 2.41880e+03
122 2.43080e+03 2.39980e+03
123 2.87530e+03 2.39980e+03
124 3.12930e+03 2.36800e+03
125 2.58320e+03 2.36800e+03
126 2.49430e+03 2.36800e+03
127 2.78000e+03 2.36170e+03
128 2.33550e+03 2.35530e+03
129 2.61490e+03 2.31720e+03
130 2.92610e+03 2.30450e+03
131 2.80540e+03 2.29180e+03
132 2.58320e+03 2.29180e+03
133 2.82450e+03 2.28550e+03
134 2.86260e+03 2.27910e+03
135 2.79910e+03 2.26010e+03
136 2.69110e+03 2.26010e+03
137 2.75460e+03 2.25370e+03
138 2.91340e+03 2.25370e+03
139 2.34820e+03 2.24100e+03
140 2.90700e+03 2.23470e+03
141 3.13560e+03 2.23470e+03
142 2.92610e+03 2.22830e+03
143 3.43410e+03 2.20290e+03
144 2.88160e+03 2.19020e+03
145 2.60220e+03 2.19020e+03
146 2.71020e+03 2.16480e+03
147 2.79270e+03 2.14580e+03
148 2.82450e+03 2.13310e+03
149 2.42440e+03 2.10770e+03
150 2.86890e+03 2.10130e+03
151 3.43410e+03 2.10130e+03
152 2.61490e+03 2.08860e+03
153 3.07850e+03 2.08230e+03
154 2.58950e+03 2.07590e+03
155 2.48790e+03 2.06320e+03
156 2.73560e+03 2.06320e+03
157 3.44680e+03 2.04420e+03
158 3.35150e+03 2.03150e+03
159 2.62760e+03 2.01880e+03
160 2.69750e+03 2.00610e+03
161 2.48790e+03 1.99340e+03
162 2.68480e+03 1.97430e+03
163 2.46250e+03 1.96800e+03
164 3.13560e+03 1.96800e+03
165 3.39600e+03 1.96800e+03
166 2.74830e+03 1.96160e+03
167 2.72290e+03 1.96160e+03
168 3.23090e+03 1.95530e+03
169 2.97050e+03 1.94260e+03
170 2.47520e+03 1.93620e+03
171 2.51330e+03 1.92350e+03
172 2.92610e+03 1.91720e+03
173 2.49430e+03 1.91080e+03
174 2.61490e+03 1.90450e+03
175 2.51970e+03 1.89180e+03
176 2.58950e+03 1.89180e+03
177 3.40870e+03 1.89180e+03
178 3.64360e+03 1.89180e+03
179 2.78640e+03 1.88540e+03
180 2.65940e+03 1.88540e+03
181 2.49430e+03 1.87910e+03
182 2.95780e+03 1.87910e+03
183 3.45950e+03 1.87910e+03
184 3.05310e+03 1.86640e+03
185 2.77370e+03 1.86640e+03
186 2.71020e+03 1.86640e+03
187 3.23720e+03 1.85370e+03
188 3.32610e+03 1.85370e+03
189 2.73560e+03 1.84730e+03
190 2.49430e+03 1.83460e+03
191 3.26900e+03 1.83460e+03
192 3.30710e+03 1.83460e+03
193 3.36420e+03 1.83460e+03
194 2.67210e+03 1.82830e+03
195 3.35150e+03 1.82190e+03
196 3.47220e+03 1.82190e+03
197 2.86890e+03 1.81560e+03
198 2.81180e+03 1.80920e+03
199 3.35150e+03 1.80290e+03
200 3.29440e+03 1.79650e+03
201 2.54510e+03 1.79650e+03
202 3.11020e+03 1.77750e+03
203 3.16100e+03 1.77750e+03
204 3.28170e+03 1.77750e+03
205 3.33880e+03 1.75840e+03
206 2.99590e+03 1.75840e+03
207 3.19910e+03 1.72030e+03
208 3.00230e+03 1.72030e+03
209 2.63400e+03 1.72030e+03
210 2.50700e+03 1.70760e+03
211 2.96420e+03 1.70760e+03
212 3.05940e+03 1.70760e+03
213 3.09750e+03 1.70760e+03
214 3.64360e+03 1.70760e+03
215 2.80540e+03 1.70130e+03
216 2.58320e+03 1.69490e+03
217 3.07850e+03 1.69490e+03
218 2.89430e+03 1.68860e+03
219 3.14830e+03 1.68220e+03
220 3.21820e+03 1.66320e+03
221 3.19910e+03 1.66320e+03
222 2.72920e+03 1.66320e+03
223 2.95150e+03 1.65050e+03
224 2.43080e+03 1.64410e+03
225 2.50700e+03 1.63140e+03
226 3.59920e+03 1.63140e+03
227 3.13560e+03 1.62510e+03
228 3.07850e+03 1.62510e+03
229 3.05940e+03 1.62510e+03
230 2.77370e+03 1.62510e+03
231 2.91340e+03 1.61870e+03
232 3.30710e+03 1.61870e+03
233 3.13560e+03 1.60600e+03
234 3.01500e+03 1.60600e+03
235 2.42440e+03 1.59970e+03
236 2.83080e+03 1.59330e+03
237 3.29440e+03 1.59330e+03
238 3.12930e+03 1.58060e+03
239 3.37690e+03 1.56790e+03
240 2.61490e+03 1.56790e+03
241 2.93240e+03 1.54890e+03
242 3.04620e+03 1.54730e+03
243 3.07220e+03 1.54730e+03
244 3.09820e+03 1.54730e+03
245 3.12420e+03 1.54730e+03
246 3.15020e+03 1.54730e+03
247 3.17620e+03 1.54730e+03
248 3.20220e+03 1.54730e+03
249 3.22820e+03 1.54730e+03
250 3.25420e+03 1.54730e+03
251 3.28020e+03 1.54730e+03
252 3.30620e+03 1.54730e+03
253 3.33220e+03 1.54730e+03
254 3.35820e+03 1.54730e+03
255 2.72290e+03 1.53620e+03
256 3.06570e+03 1.52460e+03
257 3.11120e+03 1.52460e+03
258 3.13720e+03 1.52460e+03
259 3.16320e+03 1.52460e+03
260 3.18920e+03 1.52460e+03
261 3.21520e+03 1.52460e+03
262 3.24120e+03 1.52460e+03
263 3.26720e+03 1.52460e+03
264 3.29320e+03 1.52460e+03
265 3.34520e+03 1.52460e+03
266 2.43710e+03 1.52350e+03
267 2.96420e+03 1.51080e+03
268 2.74190e+03 1.50440e+03
269 2.43080e+03 1.50440e+03
270 3.41350e+03 1.49860e+03
271 2.99750e+03 1.49210e+03
272 2.82450e+03 1.48540e+03
273 3.02020e+03 1.47910e+03
274 3.39070e+03 1.47910e+03
275 3.41350e+03 1.47260e+03
276 2.83720e+03 1.46630e+03
277 2.60860e+03 1.46630e+03
278 2.99750e+03 1.46610e+03
279 3.10470e+03 1.46610e+03
280 3.13070e+03 1.46610e+03
281 3.15670e+03 1.46610e+03
282 3.18270e+03 1.46610e+03
283 3.20870e+03 1.46610e+03
284 3.23470e+03 1.46610e+03
285 3.26070e+03 1.46610e+03
286 3.28670e+03 1.46610e+03
287 3.31270e+03 1.46610e+03
288 3.41350e+03 1.44660e+03
289 3.07870e+03 1.44660e+03
290 3.11770e+03 1.44330e+03
291 3.14370e+03 1.44330e+03
292 3.16970e+03 1.44330e+03
293 3.19570e+03 1.44330e+03
294 3.22170e+03 1.44330e+03
295 3.24770e+03 1.44330e+03
296 3.27370e+03 1.44330e+03
297 2.90070e+03 1.44090e+03
298 2.69110e+03 1.44090e+03
299 2.99750e+03 1.44010e+03
300 3.33220e+03 1.44010e+03
301 2.43710e+03 1.43460e+03
302 3.39070e+03 1.43360e+03
303 3.30950e+03 1.42710e+03
304 3.02020e+03 1.42710e+03
305 2.58320e+03 1.42190e+03
306 3.07870e+03 1.42060e+03
307 3.41350e+03 1.42060e+03
308 3.28350e+03 1.41730e+03
309 3.12750e+03 1.41730e+03
310 2.99750e+03 1.41410e+03
311 3.33220e+03 1.41410e+03
312 3.23720e+03 1.40920e+03
313 3.19910e+03 1.40920e+03
314 3.10150e+03 1.40760e+03
315 3.39070e+03 1.40760e+03
316 3.44040e+03 1.40280e+03
317 2.95150e+03 1.40280e+03
318 3.02020e+03 1.40110e+03
319 3.30950e+03 1.40110e+03
320 3.41350e+03 1.39460e+03
321 3.07870e+03 1.39460e+03
322 3.16100e+03 1.39010e+03
323 2.99750e+03 1.38810e+03
324 3.33220e+03 1.38810e+03
325 2.93880e+03 1.38380e+03
326 2.87530e+03 1.38380e+03
327 3.10150e+03 1.38160e+03
328 3.39070e+03 1.38160e+03
329 3.13990e+03 1.37540e+03
330 3.02020e+03 1.37510e+03
331 3.30950e+03 1.37510e+03
332 3.41350e+03 1.36860e+03
333 3.07870e+03 1.36860e+03
334 2.79910e+03 1.36470e+03
335 3.59920e+03 1.36470e+03
336 3.33220e+03 1.36210e+03
337 2.99750e+03 1.36210e+03
338 3.10150e+03 1.35560e+03
339 3.39070e+03 1.35560e+03
340 3.26900e+03 1.35200e+03
341 2.91970e+03 1.35200e+03
342 2.83720e+03 1.35200e+03
343 3.02020e+03 1.34910e+03
344 3.30950e+03 1.34910e+03
345 2.87530e+03 1.34570e+03
346 3.07870e+03 1.34260e+03
347 3.41350e+03 1.34260e+03
348 3.48490e+03 1.33930e+03
349 2.97050e+03 1.33930e+03
350 2.99750e+03 1.33610e+03
351 3.33220e+03 1.33610e+03
352 2.91340e+03 1.33300e+03
353 3.10150e+03 1.32960e+03
354 3.39070e+03 1.32960e+03
355 3.30950e+03 1.32310e+03
356 3.24360e+03 1.32310e+03
357 3.02020e+03 1.32310e+03
358 2.95780e+03 1.32030e+03
359 3.15470e+03 1.32030e+03
360 3.07870e+03 1.31660e+03
361 3.41350e+03 1.31660e+03
362 3.61190e+03 1.31390e+03
363 3.33220e+03 1.31010e+03
364 2.99750e+03 1.31010e+03
365 3.10150e+03 1.30360e+03
366 3.39070e+03 1.30360e+03
367 3.30950e+03 1.29710e+03
368 3.02020e+03 1.29710e+03
369 2.84990e+03 1.29490e+03
370 2.87530e+03 1.29490e+03
371 2.90070e+03 1.29490e+03
372 3.54200e+03 1.29490e+03
373 3.41350e+03 1.29060e+03
374 3.07870e+03 1.29060e+03
375 3.17370e+03 1.28850e+03
376 3.33220e+03 1.28410e+03
377 2.99750e+03 1.28410e+03
378 3.10150e+03 1.27760e+03
379 3.39070e+03 1.27760e+03
380 3.30950e+03 1.27110e+03
381 3.02020e+03 1.27110e+03
382 2.76730e+03 1.26950e+03
383 3.07870e+03 1.26460e+03
384 3.41350e+03 1.26460e+03
385 2.60220e+03 1.26310e+03
386 3.12750e+03 1.26130e+03
387 3.28350e+03 1.26130e+03
388 3.33220e+03 1.25810e+03
389 2.99750e+03 1.25810e+03
390 2.88160e+03 1.25680e+03
391 2.79270e+03 1.25680e+03
392 2.55780e+03 1.25680e+03
393 3.10150e+03 1.25160e+03
394 3.39070e+03 1.25160e+03
395 3.47850e+03 1.25040e+03
396 3.02020e+03 1.24510e+03
397 2.91970e+03 1.24410e+03
398 2.81810e+03 1.24410e+03
399 2.51970e+03 1.24410e+03
400 3.07870e+03 1.23860e+03
401 3.41350e+03 1.23860e+03
402 3.29320e+03 1.23530e+03
403 3.26720e+03 1.23530e+03
404 3.24120e+03 1.23530e+03
405 3.21520e+03 1.23530e+03
406 3.18920e+03 1.23530e+03
407 3.16320e+03 1.23530e+03
408 3.13720e+03 1.23530e+03
409 2.99750e+03 1.23210e+03
410 3.33220e+03 1.23210e+03
411 2.88160e+03 1.22500e+03
412 3.09820e+03 1.21260e+03
413 3.12420e+03 1.21260e+03
414 3.15020e+03 1.21260e+03
415 3.17620e+03 1.21260e+03
416 3.20220e+03 1.21260e+03
417 3.22820e+03 1.21260e+03
418 3.25420e+03 1.21260e+03
419 3.28020e+03 1.21260e+03
420 3.30620e+03 1.21260e+03
421 3.41350e+03 1.21260e+03
422 2.58950e+03 1.21230e+03
423 2.57050e+03 1.21230e+03
424 2.99750e+03 1.20610e+03
425 3.02020e+03 1.19960e+03
426 3.39070e+03 1.19960e+03
427 3.45950e+03 1.19960e+03
428 3.48490e+03 1.19960e+03
429 2.65940e+03 1.19330e+03
430 3.41350e+03 1.18660e+03
431 2.93880e+03 1.18040e+03
432 2.99750e+03 1.18010e+03
433 3.06570e+03 1.15410e+03
434 3.11770e+03 1.15410e+03
435 3.14370e+03 1.15410e+03
436 3.16970e+03 1.15410e+03
437 3.19570e+03 1.15410e+03
438 3.22170e+03 1.15410e+03
439 3.24770e+03 1.15410e+03
440 3.27370e+03 1.15410e+03
441 3.29970e+03 1.15410e+03
442 3.34520e+03 1.15410e+03
443 2.92610e+03 1.14250e+03
444 3.05270e+03 1.13130e+03
445 3.07870e+03 1.13130e+03
446 3.10470e+03 1.13130e+03
447 3.13070e+03 1.13130e+03
448 3.15670e+03 1.13130e+03
449 3.18270e+03 1.13130e+03
450 3.20870e+03 1.13130e+03
451 3.23470e+03 1.13130e+03
452 3.26070e+03 1.13130e+03
453 3.28670e+03 1.13130e+03
454 3.31270e+03 1.13130e+03
455 3.33870e+03 1.13130e+03
456 3.36470e+03 1.13130e+03
457 2.74190e+03 1.12980e+03
458 2.86260e+03 1.12340e+03
459 3.06580e+03 1.09800e+03
460 3.03400e+03 1.09170e+03
461 2.87530e+03 1.07900e+03
462 2.79270e+03 1.04090e+03
463 2.90070e+03 1.02820e+03
464 2.83720e+03 1.02180e+03
465 2.94510e+03 1.01550e+03
466 2.86260e+03 1.00910e+03
467 2.93880e+03 8.31300e+02
468 3.07210e+03 9.32900e+02
469 3.05940e+03 9.52000e+02
470 3.03400e+03 9.64700e+02
471 3.06580e+03 9.71000e+02
472 3.09120e+03 9.90100e+02
473 3.20550e+03 9.83700e+02
474 3.40870e+03 8.75800e+02
475 3.45950e+03 9.20200e+02
476 3.51030e+03 1.01550e+03
477 3.36420e+03 1.01550e+03
478 3.38330e+03 1.02820e+03
479 3.49760e+03 1.02820e+03
480 3.39600e+03 1.05360e+03
481 3.29440e+03 1.05360e+03
482 3.51660e+03 1.07260e+03
483 3.21820e+03 1.09800e+03
484 3.56740e+03 1.10440e+03
485 3.55470e+03 1.12340e+03
486 3.39600e+03 1.12340e+03
487 3.54840e+03 1.14250e+03
488 3.52930e+03 1.15520e+03
489 3.40870e+03 1.16150e+03
490 3.47220e+03 1.17420e+03
491 3.69440e+03 1.30120e+03
492 3.74520e+03 1.27580e+03
493 3.74520e+03 1.02180e+03
