# Supplementary material for: A clustering metaheuristic for large orienteering problems
Source: PLoS One. 2022 Jul 22;17(7):e0271751. doi: 10.1371/journal.pone.0271751 (PMC9307188; doi:10.1371/journal.pone.0271751)
Supplement: S1 Data — (ZIP) [file pone.0271751.s001.zip › Clustering-Meta-Heuristic-for-the-Orienteering-Problem-main/benchmarks/GIL262.txt]

EDGE_WEIGHT_TYPE : EUC_2D
Budget: 1189
1 -99 -97
2 -59 50
3 0 14
4 -17 -66
5 -69 -19
6 31 12
7 5 -41
8 -12 10
9 -64 70
10 -12 85
11 -18 64
12 -77 -16
13 -53 88
14 83 -24
15 24 41
16 17 21
17 42 96
18 -65 0
19 -47 -26
20 85 36
21 -35 -54
22 54 -21
23 64 -17
24 55 89
25 17 -25
26 -61 66
27 -61 26
28 17 -72
29 79 38
30 -62 -2
31 -90 -68
32 52 66
33 -54 -50
34 8 -84
35 37 -90
36 -83 49
37 35 -1
38 7 59
39 12 48
40 57 95
41 92 28
42 -3 97
43 -7 52
44 42 -15
45 77 -43
46 59 -49
47 25 91
48 69 -19
49 -82 -14
50 74 -70
51 69 59
52 29 33
53 -97 9
54 -58 9
55 28 93
56 7 73
57 -28 73
58 -76 55
59 41 42
60 92 40
61 -84 -29
62 -12 42
63 51 -45
64 -37 46
65 -97 35
66 14 89
67 60 58
68 -63 -75
69 -18 34
70 -46 -82
71 -86 -79
72 -43 -30
73 -44 7
74 -3 -20
75 36 41
76 -30 -94
77 79 -62
78 51 70
79 -61 -26
80 6 94
81 -19 -62
82 -20 51
83 -81 37
84 7 31
85 52 12
86 83 -91
87 -7 -92
88 82 -74
89 -70 85
90 -83 -30
91 71 -61
92 85 11
93 66 -48
94 78 -87
95 9 -79
96 -36 4
97 66 39
98 92 -17
99 -46 -79
100 -30 -63
101 -42 63
102 20 42
103 15 98
104 1 -17
105 64 20
106 -96 85
107 93 -29
108 -40 -84
109 86 35
110 91 36
111 62 -8
112 -24 4
113 11 96
114 -53 62
115 -28 -71
116 7 -4
117 95 -9
118 -3 17
119 53 -90
120 58 -19
121 -83 84
122 -1 49
123 -4 17
124 -82 -3
125 -43 47
126 6 -6
127 70 99
128 68 -29
129 -94 -30
130 -94 -20
131 -21 77
132 64 37
133 -70 -19
134 88 65
135 2 29
136 33 57
137 -70 6
138 -38 -56
139 -80 -95
140 -5 -39
141 8 -22
142 -61 -76
143 76 -22
144 49 -71
145 -30 -68
146 1 34
147 77 79
148 -58 64
149 82 -97
150 -80 55
151 81 -86
152 39 -49
153 -67 72
154 -25 -89
155 -44 -95
156 32 -68
157 -17 49
158 93 49
159 99 81
160 10 -49
161 63 -41
162 38 39
163 -28 39
164 -2 -47
165 38 8
166 -42 -6
167 -67 88
168 19 93
169 40 27
170 -61 56
171 43 33
172 -18 -39
173 -69 19
174 75 -18
175 31 85
176 25 58
177 -16 36
178 91 15
179 60 -39
180 49 -47
181 42 33
182 16 -81
183 -78 53
184 53 -80
185 -46 -26
186 -25 -54
187 69 -46
188 0 -78
189 -84 74
190 -16 16
191 -63 -14
192 51 -77
193 -39 61
194 5 97
195 -55 39
196 70 -14
197 0 95
198 -45 7
199 38 -24
200 50 -37
201 59 71
202 -73 -96
203 -29 72
204 -47 12
205 -88 -61
206 -88 36
207 -46 -3
208 26 -37
209 -39 -67
210 92 27
211 -80 -31
212 93 -50
213 -20 -5
214 -22 73
215 -4 -7
216 54 -48
217 -70 39
218 54 -82
219 29 41
220 -87 51
221 -96 -36
222 49 8
223 -5 54
224 -26 43
225 -11 60
226 40 61
227 82 35
228 -92 12
229 -93 -86
230 -66 63
231 -72 -87
232 -57 -84
233 23 52
234 -56 -62
235 -19 59
236 63 -14
237 -13 38
238 -19 87
239 44 -84
240 98 -17
241 -16 62
242 3 66
243 26 22
244 -38 -81
245 70 80
246 17 -35
247 96 -83
248 -77 80
249 -14 44
250 -33 33
251 33 -33
252 70 0
253 -50 60
254 -50 -60
255 75 0
256 0 75
257 -75 0
258 0 -75
259 40 80
260 40 -80
261 -60 20
262 -60 -20
