# Supplementary material for: A clustering metaheuristic for large orienteering problems
Source: PLoS One. 2022 Jul 22;17(7):e0271751. doi: 10.1371/journal.pone.0271751 (PMC9307188; doi:10.1371/journal.pone.0271751)
Supplement: S1 Data — (ZIP) [file pone.0271751.s001.zip › Clustering-Meta-Heuristic-for-the-Orienteering-Problem-main/benchmarks/PR2392.txt]

EDGE_WEIGHT_TYPE : EUC_2D
Budget: 189016
1 1.63900e+03 2.15600e+03
2 1.87500e+03 2.92500e+03
3 2.15000e+03 2.92500e+03
4 2.42500e+03 2.92500e+03
5 2.52500e+03 2.67500e+03
6 2.52500e+03 2.57500e+03
7 2.52500e+03 2.37500e+03
8 2.52500e+03 2.27500e+03
9 2.52500e+03 2.17500e+03
10 2.78600e+03 2.14800e+03
11 2.78600e+03 2.24900e+03
12 2.78600e+03 2.35200e+03
13 2.78500e+03 2.45100e+03
14 2.78500e+03 2.55200e+03
15 2.78700e+03 2.65100e+03
16 2.92500e+03 2.92500e+03
17 3.19800e+03 2.92500e+03
18 3.47500e+03 2.92500e+03
19 3.72500e+03 2.92500e+03
20 3.67500e+03 2.67500e+03
21 3.67500e+03 2.57500e+03
22 3.67500e+03 2.37500e+03
23 3.67500e+03 2.27500e+03
24 3.67500e+03 2.17500e+03
25 4.18900e+03 2.15600e+03
26 4.19000e+03 2.25600e+03
27 4.19000e+03 2.35500e+03
28 4.18900e+03 2.45600e+03
29 4.18900e+03 2.55600e+03
30 4.19000e+03 2.65600e+03
31 4.27500e+03 2.97500e+03
32 4.42500e+03 2.92500e+03
33 4.70000e+03 2.92500e+03
34 4.97500e+03 2.92500e+03
35 5.07500e+03 2.67500e+03
36 5.07500e+03 2.57500e+03
37 5.07500e+03 2.37500e+03
38 5.07500e+03 2.27500e+03
39 5.07500e+03 2.17500e+03
40 5.33600e+03 2.14800e+03
41 5.33600e+03 2.24900e+03
42 5.33600e+03 2.35200e+03
43 5.33500e+03 2.45100e+03
44 5.33500e+03 2.55200e+03
45 5.33700e+03 2.65100e+03
46 5.47500e+03 2.92500e+03
47 5.74800e+03 2.92500e+03
48 6.02500e+03 2.92500e+03
49 6.27500e+03 2.92500e+03
50 6.22500e+03 2.67500e+03
51 6.22500e+03 2.57500e+03
52 6.22500e+03 2.37500e+03
53 6.22500e+03 2.27500e+03
54 6.22500e+03 2.17500e+03
55 6.73900e+03 2.15600e+03
56 6.74000e+03 2.25600e+03
57 6.74000e+03 2.35500e+03
58 6.73900e+03 2.45600e+03
59 6.73900e+03 2.55600e+03
60 6.74000e+03 2.65600e+03
61 6.82500e+03 2.97500e+03
62 6.97500e+03 2.92500e+03
63 7.25000e+03 2.92500e+03
64 7.52500e+03 2.92500e+03
65 7.62500e+03 2.67500e+03
66 7.62500e+03 2.57500e+03
67 7.62500e+03 2.37500e+03
68 7.62500e+03 2.27500e+03
69 7.62500e+03 2.17500e+03
70 7.88600e+03 2.14800e+03
71 7.88600e+03 2.24900e+03
72 7.88600e+03 2.35200e+03
73 7.88500e+03 2.45100e+03
74 7.88500e+03 2.55200e+03
75 7.88700e+03 2.65100e+03
76 8.02500e+03 2.92500e+03
77 8.29800e+03 2.92500e+03
78 8.57500e+03 2.92500e+03
79 8.82500e+03 2.92500e+03
80 8.77500e+03 2.67500e+03
81 8.77500e+03 2.57500e+03
82 8.77500e+03 2.37500e+03
83 8.77500e+03 2.27500e+03
84 8.77500e+03 2.17500e+03
85 9.28900e+03 2.15600e+03
86 9.29000e+03 2.25600e+03
87 9.29000e+03 2.35500e+03
88 9.28900e+03 2.45600e+03
89 9.28900e+03 2.55600e+03
90 9.29000e+03 2.65600e+03
91 9.37500e+03 2.97500e+03
92 9.52500e+03 2.92500e+03
93 9.80000e+03 2.92500e+03
94 1.00750e+04 2.92500e+03
95 1.01750e+04 2.67500e+03
96 1.01750e+04 2.57500e+03
97 1.01750e+04 2.37500e+03
98 1.01750e+04 2.27500e+03
99 1.01750e+04 2.17500e+03
100 1.04360e+04 2.14800e+03
101 1.04360e+04 2.24900e+03
102 1.04360e+04 2.35200e+03
103 1.04350e+04 2.45100e+03
104 1.04350e+04 2.55200e+03
105 1.04370e+04 2.65100e+03
106 1.05750e+04 2.92500e+03
107 1.08480e+04 2.92500e+03
108 1.11250e+04 2.92500e+03
109 1.13250e+04 2.17500e+03
110 1.13250e+04 2.27500e+03
111 1.13250e+04 2.37500e+03
112 1.13250e+04 2.57500e+03
113 1.13250e+04 2.67500e+03
114 1.13750e+04 2.92500e+03
115 1.13750e+04 3.12500e+03
116 1.14000e+04 3.22500e+03
117 1.14000e+04 3.32500e+03
118 1.14000e+04 3.47500e+03
119 1.14000e+04 3.62500e+03
120 1.13000e+04 3.82500e+03
121 1.11250e+04 3.82500e+03
122 1.11250e+04 3.92500e+03
123 1.10250e+04 3.97500e+03
124 1.09250e+04 3.97500e+03
125 1.09250e+04 3.87500e+03
126 1.05500e+04 3.92500e+03
127 1.05500e+04 3.72500e+03
128 1.05500e+04 3.32500e+03
129 1.01000e+04 3.32500e+03
130 1.01000e+04 3.72500e+03
131 1.01000e+04 3.92500e+03
132 9.72500e+03 3.87500e+03
133 9.72500e+03 3.97500e+03
134 9.62500e+03 3.97500e+03
135 9.55000e+03 3.87500e+03
136 9.42500e+03 3.87500e+03
137 9.27500e+03 3.90000e+03
138 9.25000e+03 3.70000e+03
139 9.25000e+03 3.57500e+03
140 9.25000e+03 3.47500e+03
141 9.25000e+03 3.37500e+03
142 9.25000e+03 3.27500e+03
143 8.82500e+03 3.12500e+03
144 8.85000e+03 3.22500e+03
145 8.85000e+03 3.32500e+03
146 8.85000e+03 3.47500e+03
147 8.85000e+03 3.62500e+03
148 8.75000e+03 3.82500e+03
149 8.57500e+03 3.82500e+03
150 8.57500e+03 3.92500e+03
151 8.47500e+03 3.97500e+03
152 8.37500e+03 3.87500e+03
153 8.37500e+03 3.97500e+03
154 8.40000e+03 4.12500e+03
155 8.30000e+03 4.17500e+03
156 8.40000e+03 4.27500e+03
157 8.50000e+03 4.17500e+03
158 8.67500e+03 4.32500e+03
159 8.77500e+03 4.42500e+03
160 8.82500e+03 4.32500e+03
161 9.27500e+03 4.27500e+03
162 9.37500e+03 4.27500e+03
163 9.32500e+03 4.37500e+03
164 9.40000e+03 4.45000e+03
165 9.40000e+03 4.55000e+03
166 9.32500e+03 4.50000e+03
167 9.21500e+03 4.56000e+03
168 9.21500e+03 4.71000e+03
169 9.37500e+03 4.77500e+03
170 9.21500e+03 4.86000e+03
171 9.21500e+03 5.01000e+03
172 9.21500e+03 5.16000e+03
173 9.21500e+03 5.31000e+03
174 9.21500e+03 5.46000e+03
175 9.21500e+03 5.61000e+03
176 9.47500e+03 5.67500e+03
177 9.47500e+03 5.52500e+03
178 9.47500e+03 5.42500e+03
179 9.47500e+03 5.27500e+03
180 9.47500e+03 5.02500e+03
181 9.57500e+03 5.07500e+03
182 9.72500e+03 5.07500e+03
183 9.67500e+03 4.97500e+03
184 9.57500e+03 4.92500e+03
185 9.52500e+03 4.77500e+03
186 9.60000e+03 4.67500e+03
187 9.62500e+03 4.77500e+03
188 9.77500e+03 4.77500e+03
189 9.97500e+03 4.60000e+03
190 9.87500e+03 4.60000e+03
191 9.80000e+03 4.52500e+03
192 9.70000e+03 4.52500e+03
193 9.70000e+03 4.42500e+03
194 9.80000e+03 4.42500e+03
195 9.80000e+03 4.32500e+03
196 9.70000e+03 4.27500e+03
197 9.60000e+03 4.17500e+03
198 9.70000e+03 4.12500e+03
199 9.80000e+03 4.17500e+03
200 9.87500e+03 4.27500e+03
201 9.97500e+03 4.27500e+03
202 1.00750e+04 4.17500e+03
203 1.02750e+04 4.17500e+03
204 1.03750e+04 4.17500e+03
205 1.05750e+04 4.17500e+03
206 1.06750e+04 4.27500e+03
207 1.07750e+04 4.27500e+03
208 1.08500e+04 4.32500e+03
209 1.08500e+04 4.42500e+03
210 1.08500e+04 4.52500e+03
211 1.07750e+04 4.57500e+03
212 1.06750e+04 4.57500e+03
213 1.08750e+04 4.77500e+03
214 1.10250e+04 4.77500e+03
215 1.11750e+04 4.72500e+03
216 1.10500e+04 4.67500e+03
217 1.09500e+04 4.50000e+03
218 1.09500e+04 4.40000e+03
219 1.09500e+04 4.27500e+03
220 1.08500e+04 4.17500e+03
221 1.09500e+04 4.12500e+03
222 1.10500e+04 4.17500e+03
223 1.12250e+04 4.32500e+03
224 1.13750e+04 4.32500e+03
225 1.13250e+04 4.42500e+03
226 1.13250e+04 4.57500e+03
227 1.13250e+04 4.67500e+03
228 1.13250e+04 4.77500e+03
229 1.13250e+04 4.92500e+03
230 1.14500e+04 4.92500e+03
231 1.14500e+04 5.07500e+03
232 1.14220e+04 5.20400e+03
233 1.14250e+04 5.32500e+03
234 1.13250e+04 5.27500e+03
235 1.13250e+04 5.37500e+03
236 1.11750e+04 5.37500e+03
237 1.11750e+04 5.27500e+03
238 1.11250e+04 5.17500e+03
239 1.11000e+04 5.02500e+03
240 1.09750e+04 4.97500e+03
241 1.09250e+04 5.07500e+03
242 1.09500e+04 5.17500e+03
243 1.09000e+04 5.27500e+03
244 1.09000e+04 5.37500e+03
245 1.08000e+04 5.17500e+03
246 1.05250e+04 5.17500e+03
247 1.03250e+04 5.17500e+03
248 1.03250e+04 5.02500e+03
249 1.04250e+04 5.07500e+03
250 1.04750e+04 4.97500e+03
251 1.03250e+04 4.87500e+03
252 1.01750e+04 4.97500e+03
253 1.02250e+04 5.07500e+03
254 1.01250e+04 5.17500e+03
255 9.97500e+03 5.17500e+03
256 1.00500e+04 5.25000e+03
257 1.00500e+04 5.35000e+03
258 1.00250e+04 5.45000e+03
259 1.01750e+04 5.45000e+03
260 1.03250e+04 5.45000e+03
261 1.04750e+04 5.45000e+03
262 1.05750e+04 5.45000e+03
263 1.06750e+04 5.45000e+03
264 1.05250e+04 6.02500e+03
265 1.05250e+04 6.12500e+03
266 1.06750e+04 6.12500e+03
267 1.08250e+04 6.02500e+03
268 1.10250e+04 6.05000e+03
269 1.12240e+04 5.90800e+03
270 1.14000e+04 5.97500e+03
271 1.14000e+04 6.37500e+03
272 1.14000e+04 6.57500e+03
273 1.11750e+04 6.57500e+03
274 1.10250e+04 6.45000e+03
275 1.09750e+04 6.67500e+03
276 1.10750e+04 6.77500e+03
277 1.09750e+04 6.87500e+03
278 1.11750e+04 6.97500e+03
279 1.13750e+04 6.97500e+03
280 1.13250e+04 7.07500e+03
281 1.14000e+04 7.15000e+03
282 1.11250e+04 7.15000e+03
283 1.09750e+04 7.15000e+03
284 1.08750e+04 7.32500e+03
285 1.09250e+04 7.42500e+03
286 1.10750e+04 7.42500e+03
287 1.11750e+04 7.47500e+03
288 1.10750e+04 7.57500e+03
289 1.11750e+04 7.62500e+03
290 1.11750e+04 7.72500e+03
291 1.10250e+04 7.72500e+03
292 1.10250e+04 7.82500e+03
293 1.11750e+04 7.82500e+03
294 1.13250e+04 7.87500e+03
295 1.14250e+04 7.92500e+03
296 1.14250e+04 8.07500e+03
297 1.13250e+04 8.07500e+03
298 1.12750e+04 8.17500e+03
299 1.14250e+04 8.22500e+03
300 1.14250e+04 8.37500e+03
301 1.12750e+04 8.32500e+03
302 1.11750e+04 8.32500e+03
303 1.10750e+04 8.22500e+03
304 1.09750e+04 8.22500e+03
305 1.09250e+04 7.97500e+03
306 1.07750e+04 7.82500e+03
307 1.08250e+04 7.60000e+03
308 1.07250e+04 7.57500e+03
309 1.07750e+04 7.42500e+03
310 1.06750e+04 7.42500e+03
311 1.05250e+04 7.42500e+03
312 1.05250e+04 7.57500e+03
313 1.04500e+04 7.75000e+03
314 1.03000e+04 7.75000e+03
315 1.04250e+04 7.87500e+03
316 1.05250e+04 7.92500e+03
317 1.05750e+04 7.82500e+03
318 1.06250e+04 7.97500e+03
319 1.07250e+04 7.97500e+03
320 1.07250e+04 8.07500e+03
321 1.06250e+04 8.12500e+03
322 1.05250e+04 8.07500e+03
323 1.04250e+04 8.02500e+03
324 1.04250e+04 8.12500e+03
325 1.02500e+04 8.22500e+03
326 1.01500e+04 8.22500e+03
327 1.02250e+04 8.12500e+03
328 1.02750e+04 7.97500e+03
329 1.01250e+04 7.97500e+03
330 1.00000e+04 7.87500e+03
331 1.00000e+04 7.77500e+03
332 9.82500e+03 7.82500e+03
333 9.62500e+03 7.72500e+03
334 9.47500e+03 7.72500e+03
335 9.42500e+03 7.62500e+03
336 9.57500e+03 7.62500e+03
337 9.62500e+03 7.47500e+03
338 9.72500e+03 7.57500e+03
339 9.82500e+03 7.47500e+03
340 1.00250e+04 7.52500e+03
341 9.97500e+03 7.42500e+03
342 9.92500e+03 7.27500e+03
343 9.82500e+03 7.07500e+03
344 9.62500e+03 7.07500e+03
345 9.72500e+03 6.97500e+03
346 9.87500e+03 6.77500e+03
347 9.72500e+03 6.77500e+03
348 9.57500e+03 6.82500e+03
349 9.57500e+03 6.67500e+03
350 9.72500e+03 6.42500e+03
351 9.62500e+03 6.20000e+03
352 9.72500e+03 6.02500e+03
353 9.62500e+03 6.00000e+03
354 9.22500e+03 6.37500e+03
355 9.22500e+03 6.52500e+03
356 9.37500e+03 6.52500e+03
357 9.37500e+03 6.67500e+03
358 9.22500e+03 6.67500e+03
359 9.22500e+03 6.87500e+03
360 9.22500e+03 7.07500e+03
361 9.22600e+03 7.25900e+03
362 9.22500e+03 7.26000e+03
363 9.22600e+03 7.40900e+03
364 9.22500e+03 7.41000e+03
365 9.22500e+03 7.56000e+03
366 9.22600e+03 7.56000e+03
367 9.22500e+03 7.71000e+03
368 9.22500e+03 7.71100e+03
369 9.32500e+03 7.82500e+03
370 9.22500e+03 7.87500e+03
371 9.22500e+03 7.97500e+03
372 9.22500e+03 8.07500e+03
373 9.22500e+03 8.17500e+03
374 9.22500e+03 8.27500e+03
375 9.22500e+03 8.37500e+03
376 9.22500e+03 8.47500e+03
377 9.27500e+03 8.82500e+03
378 9.47500e+03 8.82500e+03
379 9.57800e+03 8.82000e+03
380 9.84700e+03 8.70300e+03
381 9.87500e+03 8.82500e+03
382 1.00250e+04 8.72500e+03
383 1.00750e+04 8.82500e+03
384 1.01750e+04 8.72500e+03
385 1.01000e+04 8.57500e+03
386 1.02500e+04 8.37500e+03
387 1.02500e+04 8.47500e+03
388 1.02500e+04 8.62500e+03
389 1.04750e+04 8.77500e+03
390 1.05750e+04 8.77500e+03
391 1.06750e+04 8.77500e+03
392 1.07750e+04 8.77500e+03
393 1.09250e+04 8.77500e+03
394 1.08750e+04 8.62500e+03
395 1.08750e+04 8.52500e+03
396 1.09750e+04 8.57500e+03
397 1.11750e+04 8.47500e+03
398 1.12750e+04 8.42500e+03
399 1.13500e+04 8.57500e+03
400 1.14500e+04 8.67500e+03
401 1.13500e+04 8.77500e+03
402 1.13250e+04 9.32500e+03
403 1.13250e+04 9.42500e+03
404 1.13250e+04 9.52500e+03
405 1.13250e+04 9.72500e+03
406 1.13250e+04 9.82500e+03
407 1.11250e+04 1.00750e+04
408 1.13750e+04 1.00750e+04
409 1.13750e+04 1.02750e+04
410 1.14000e+04 1.03750e+04
411 1.14000e+04 1.04750e+04
412 1.14000e+04 1.06250e+04
413 1.14000e+04 1.07750e+04
414 1.13000e+04 1.09750e+04
415 1.11250e+04 1.09750e+04
416 1.11250e+04 1.10750e+04
417 1.10250e+04 1.11250e+04
418 1.09250e+04 1.11250e+04
419 1.09250e+04 1.10250e+04
420 1.05500e+04 1.08750e+04
421 1.05500e+04 1.10750e+04
422 1.02750e+04 1.13250e+04
423 1.03750e+04 1.13250e+04
424 1.05750e+04 1.13250e+04
425 1.06750e+04 1.14250e+04
426 1.07750e+04 1.14250e+04
427 1.08500e+04 1.14750e+04
428 1.08500e+04 1.15750e+04
429 1.08500e+04 1.16750e+04
430 1.07750e+04 1.17250e+04
431 1.06750e+04 1.17250e+04
432 1.08750e+04 1.19250e+04
433 1.10250e+04 1.19250e+04
434 1.11750e+04 1.18750e+04
435 1.10500e+04 1.18250e+04
436 1.09500e+04 1.16500e+04
437 1.09500e+04 1.15500e+04
438 1.09500e+04 1.14250e+04
439 1.08500e+04 1.13250e+04
440 1.09500e+04 1.12750e+04
441 1.10500e+04 1.13250e+04
442 1.12250e+04 1.14750e+04
443 1.13750e+04 1.14750e+04
444 1.13250e+04 1.15750e+04
445 1.13250e+04 1.17250e+04
446 1.13250e+04 1.18250e+04
447 1.13250e+04 1.19250e+04
448 1.13250e+04 1.20750e+04
449 1.14500e+04 1.20750e+04
450 1.14500e+04 1.22250e+04
451 1.14220e+04 1.23540e+04
452 1.14250e+04 1.24750e+04
453 1.13250e+04 1.24250e+04
454 1.13250e+04 1.25250e+04
455 1.11750e+04 1.25250e+04
456 1.11750e+04 1.24250e+04
457 1.11250e+04 1.23250e+04
458 1.11000e+04 1.21750e+04
459 1.09750e+04 1.21250e+04
460 1.09250e+04 1.22250e+04
461 1.09500e+04 1.23250e+04
462 1.09000e+04 1.24250e+04
463 1.09000e+04 1.25250e+04
464 1.08000e+04 1.23250e+04
465 1.05250e+04 1.23250e+04
466 1.04250e+04 1.22250e+04
467 1.04750e+04 1.21250e+04
468 1.03250e+04 1.20250e+04
469 1.01750e+04 1.21250e+04
470 1.02250e+04 1.22250e+04
471 1.03250e+04 1.21750e+04
472 1.03250e+04 1.23250e+04
473 1.01250e+04 1.23250e+04
474 9.97500e+03 1.23250e+04
475 1.00500e+04 1.24000e+04
476 1.00500e+04 1.25000e+04
477 1.00250e+04 1.26000e+04
478 1.01750e+04 1.26000e+04
479 1.03250e+04 1.26000e+04
480 1.04750e+04 1.26000e+04
481 1.05750e+04 1.26000e+04
482 1.06750e+04 1.26000e+04
483 1.05250e+04 1.31750e+04
484 1.05250e+04 1.32750e+04
485 1.06750e+04 1.32750e+04
486 1.08250e+04 1.31750e+04
487 1.10250e+04 1.32000e+04
488 1.12240e+04 1.30580e+04
489 1.14000e+04 1.31250e+04
490 1.14000e+04 1.35250e+04
491 1.14000e+04 1.37250e+04
492 1.11750e+04 1.37250e+04
493 1.10250e+04 1.36000e+04
494 1.09750e+04 1.38250e+04
495 1.10750e+04 1.39250e+04
496 1.09750e+04 1.40250e+04
497 1.11750e+04 1.41250e+04
498 1.13750e+04 1.41250e+04
499 1.13250e+04 1.42250e+04
500 1.14000e+04 1.43000e+04
501 1.11250e+04 1.43000e+04
502 1.09750e+04 1.43000e+04
503 1.08750e+04 1.44750e+04
504 1.09250e+04 1.45750e+04
505 1.08250e+04 1.47500e+04
506 1.07250e+04 1.47250e+04
507 1.07750e+04 1.45750e+04
508 1.06750e+04 1.45750e+04
509 1.05250e+04 1.45750e+04
510 1.05250e+04 1.47250e+04
511 1.04500e+04 1.49000e+04
512 1.03000e+04 1.49000e+04
513 1.04250e+04 1.50250e+04
514 1.04250e+04 1.51750e+04
515 1.04250e+04 1.52750e+04
516 1.05250e+04 1.52250e+04
517 1.06250e+04 1.52750e+04
518 1.07250e+04 1.52250e+04
519 1.07250e+04 1.51250e+04
520 1.06250e+04 1.51250e+04
521 1.05250e+04 1.50750e+04
522 1.05750e+04 1.49750e+04
523 1.07750e+04 1.49750e+04
524 1.09250e+04 1.51250e+04
525 1.10250e+04 1.49750e+04
526 1.10250e+04 1.48750e+04
527 1.10750e+04 1.47250e+04
528 1.10750e+04 1.45750e+04
529 1.11750e+04 1.46250e+04
530 1.11750e+04 1.47750e+04
531 1.11750e+04 1.48750e+04
532 1.11750e+04 1.49750e+04
533 1.13250e+04 1.50250e+04
534 1.14250e+04 1.50750e+04
535 1.14250e+04 1.52250e+04
536 1.13250e+04 1.52250e+04
537 1.12750e+04 1.53250e+04
538 1.14250e+04 1.53750e+04
539 1.14250e+04 1.55250e+04
540 1.13500e+04 1.57250e+04
541 1.14500e+04 1.58250e+04
542 1.13500e+04 1.59250e+04
543 1.11750e+04 1.56250e+04
544 1.12750e+04 1.55750e+04
545 1.12750e+04 1.54750e+04
546 1.11750e+04 1.54750e+04
547 1.10750e+04 1.53750e+04
548 1.09750e+04 1.53750e+04
549 1.08750e+04 1.56750e+04
550 1.09750e+04 1.57250e+04
551 1.08750e+04 1.57750e+04
552 1.09250e+04 1.59250e+04
553 1.07750e+04 1.59250e+04
554 1.06750e+04 1.59250e+04
555 1.05750e+04 1.59250e+04
556 1.04750e+04 1.59250e+04
557 1.02500e+04 1.57750e+04
558 1.01750e+04 1.58750e+04
559 1.00750e+04 1.59750e+04
560 9.87500e+03 1.59750e+04
561 9.84700e+03 1.58530e+04
562 1.00250e+04 1.58750e+04
563 1.01000e+04 1.57250e+04
564 1.02500e+04 1.56250e+04
565 1.02500e+04 1.55250e+04
566 1.02500e+04 1.53750e+04
567 1.01500e+04 1.53750e+04
568 1.02250e+04 1.52750e+04
569 1.02750e+04 1.51250e+04
570 1.01250e+04 1.51250e+04
571 1.00000e+04 1.50250e+04
572 1.00000e+04 1.49250e+04
573 9.82500e+03 1.49750e+04
574 9.62500e+03 1.48750e+04
575 9.47500e+03 1.48750e+04
576 9.42500e+03 1.47750e+04
577 9.57500e+03 1.47750e+04
578 9.62500e+03 1.46250e+04
579 9.72500e+03 1.47250e+04
580 9.82500e+03 1.46250e+04
581 1.00250e+04 1.46750e+04
582 9.97500e+03 1.45750e+04
583 9.92500e+03 1.44250e+04
584 9.82500e+03 1.42250e+04
585 9.62500e+03 1.42250e+04
586 9.72500e+03 1.41250e+04
587 9.87500e+03 1.39250e+04
588 9.72500e+03 1.39250e+04
589 9.57500e+03 1.39750e+04
590 9.57500e+03 1.38250e+04
591 9.72500e+03 1.35750e+04
592 9.62500e+03 1.33500e+04
593 9.72500e+03 1.31750e+04
594 9.62500e+03 1.31500e+04
595 9.22500e+03 1.35250e+04
596 9.22500e+03 1.36750e+04
597 9.37500e+03 1.36750e+04
598 9.37500e+03 1.38250e+04
599 9.22500e+03 1.38250e+04
600 9.22500e+03 1.40250e+04
601 9.22500e+03 1.42250e+04
602 9.22600e+03 1.44090e+04
603 9.22500e+03 1.44100e+04
604 9.22600e+03 1.45590e+04
605 9.22500e+03 1.45600e+04
606 9.22500e+03 1.47100e+04
607 9.22600e+03 1.47100e+04
608 9.22500e+03 1.48600e+04
609 9.22500e+03 1.48610e+04
610 9.32500e+03 1.49750e+04
611 9.22500e+03 1.50250e+04
612 9.22500e+03 1.51250e+04
613 9.22500e+03 1.52250e+04
614 9.22500e+03 1.53250e+04
615 9.22500e+03 1.54250e+04
616 9.22500e+03 1.55250e+04
617 9.22500e+03 1.56250e+04
618 9.57800e+03 1.59700e+04
619 9.47500e+03 1.59750e+04
620 9.27500e+03 1.59750e+04
621 8.90000e+03 1.58250e+04
622 8.80000e+03 1.59250e+04
623 8.80000e+03 1.57250e+04
624 8.72500e+03 1.55750e+04
625 8.62500e+03 1.56250e+04
626 8.42500e+03 1.57250e+04
627 8.32500e+03 1.56750e+04
628 8.32500e+03 1.57750e+04
629 8.37500e+03 1.59250e+04
630 8.22500e+03 1.59250e+04
631 8.12500e+03 1.59250e+04
632 8.02500e+03 1.59250e+04
633 7.92500e+03 1.59250e+04
634 7.70000e+03 1.57750e+04
635 7.70000e+03 1.56250e+04
636 7.70000e+03 1.55250e+04
637 7.55000e+03 1.57250e+04
638 7.62500e+03 1.58750e+04
639 7.52500e+03 1.59750e+04
640 7.47500e+03 1.58750e+04
641 7.32500e+03 1.59750e+04
642 7.29700e+03 1.58530e+04
643 7.02800e+03 1.59700e+04
644 6.92500e+03 1.59750e+04
645 6.72500e+03 1.59750e+04
646 6.67500e+03 1.56250e+04
647 6.67500e+03 1.55250e+04
648 6.67500e+03 1.54250e+04
649 6.67500e+03 1.53250e+04
650 6.67500e+03 1.52250e+04
651 6.67500e+03 1.51250e+04
652 6.67500e+03 1.50250e+04
653 6.77500e+03 1.49750e+04
654 6.67500e+03 1.48610e+04
655 6.67500e+03 1.48600e+04
656 6.67600e+03 1.47100e+04
657 6.67500e+03 1.47100e+04
658 6.67500e+03 1.45600e+04
659 6.67600e+03 1.45590e+04
660 6.67500e+03 1.44100e+04
661 6.67600e+03 1.44090e+04
662 6.67500e+03 1.42250e+04
663 6.67500e+03 1.40250e+04
664 6.67500e+03 1.38250e+04
665 6.82500e+03 1.38250e+04
666 6.82500e+03 1.36750e+04
667 6.67500e+03 1.36750e+04
668 6.67500e+03 1.35250e+04
669 7.07500e+03 1.31500e+04
670 7.17500e+03 1.31750e+04
671 7.07500e+03 1.33500e+04
672 7.17500e+03 1.35750e+04
673 7.02500e+03 1.38250e+04
674 7.02500e+03 1.39750e+04
675 7.17500e+03 1.39250e+04
676 7.32500e+03 1.39250e+04
677 7.17500e+03 1.41250e+04
678 7.07500e+03 1.42250e+04
679 7.27500e+03 1.42250e+04
680 7.37500e+03 1.44250e+04
681 7.42500e+03 1.45750e+04
682 7.47500e+03 1.46750e+04
683 7.27500e+03 1.46250e+04
684 7.17500e+03 1.47250e+04
685 7.07500e+03 1.46250e+04
686 7.02500e+03 1.47750e+04
687 6.87500e+03 1.47750e+04
688 6.92500e+03 1.48750e+04
689 7.07500e+03 1.48750e+04
690 7.27500e+03 1.49750e+04
691 7.45000e+03 1.49250e+04
692 7.45000e+03 1.50250e+04
693 7.57500e+03 1.51250e+04
694 7.72500e+03 1.51250e+04
695 7.67500e+03 1.52750e+04
696 7.60000e+03 1.53750e+04
697 7.70000e+03 1.53750e+04
698 7.87500e+03 1.52750e+04
699 7.87500e+03 1.51750e+04
700 7.97500e+03 1.52250e+04
701 8.07500e+03 1.52750e+04
702 8.17500e+03 1.52250e+04
703 8.17500e+03 1.51250e+04
704 8.07500e+03 1.51250e+04
705 8.02500e+03 1.49750e+04
706 7.97500e+03 1.50750e+04
707 7.87500e+03 1.50250e+04
708 7.75000e+03 1.49000e+04
709 7.90000e+03 1.49000e+04
710 7.97500e+03 1.47250e+04
711 7.97500e+03 1.45750e+04
712 8.12500e+03 1.45750e+04
713 8.22500e+03 1.45750e+04
714 8.17500e+03 1.47250e+04
715 8.27500e+03 1.47500e+04
716 8.22500e+03 1.49750e+04
717 8.37500e+03 1.51250e+04
718 8.42500e+03 1.53750e+04
719 8.52500e+03 1.53750e+04
720 8.62500e+03 1.54750e+04
721 8.72500e+03 1.54750e+04
722 8.87500e+03 1.55250e+04
723 8.87500e+03 1.53750e+04
724 8.72500e+03 1.53250e+04
725 8.77500e+03 1.52250e+04
726 8.87500e+03 1.52250e+04
727 8.87500e+03 1.50750e+04
728 8.77500e+03 1.50250e+04
729 8.62500e+03 1.49750e+04
730 8.47500e+03 1.49750e+04
731 8.47500e+03 1.48750e+04
732 8.62500e+03 1.48750e+04
733 8.62500e+03 1.47750e+04
734 8.52500e+03 1.47250e+04
735 8.62500e+03 1.46250e+04
736 8.52500e+03 1.45750e+04
737 8.37500e+03 1.45750e+04
738 8.32500e+03 1.44750e+04
739 8.42500e+03 1.43000e+04
740 8.57500e+03 1.43000e+04
741 8.85000e+03 1.43000e+04
742 8.77500e+03 1.42250e+04
743 8.82500e+03 1.41250e+04
744 8.62500e+03 1.41250e+04
745 8.42500e+03 1.40250e+04
746 8.52500e+03 1.39250e+04
747 8.42500e+03 1.38250e+04
748 8.47500e+03 1.36000e+04
749 8.62500e+03 1.37250e+04
750 8.85000e+03 1.37250e+04
751 8.85000e+03 1.35250e+04
752 8.85000e+03 1.31250e+04
753 8.67400e+03 1.30580e+04
754 8.47500e+03 1.32000e+04
755 8.27500e+03 1.31750e+04
756 8.12500e+03 1.32750e+04
757 7.97500e+03 1.32750e+04
758 7.97500e+03 1.31750e+04
759 8.12500e+03 1.26000e+04
760 8.02500e+03 1.26000e+04
761 7.92500e+03 1.26000e+04
762 7.77500e+03 1.26000e+04
763 7.62500e+03 1.26000e+04
764 7.47500e+03 1.26000e+04
765 7.50000e+03 1.25000e+04
766 7.50000e+03 1.24000e+04
767 7.42500e+03 1.23250e+04
768 7.57500e+03 1.23250e+04
769 7.67500e+03 1.22250e+04
770 7.62500e+03 1.21250e+04
771 7.77500e+03 1.20250e+04
772 7.92500e+03 1.21250e+04
773 7.87500e+03 1.22250e+04
774 7.77500e+03 1.21750e+04
775 7.77500e+03 1.23250e+04
776 7.97500e+03 1.23250e+04
777 8.25000e+03 1.23250e+04
778 8.35000e+03 1.25250e+04
779 8.35000e+03 1.24250e+04
780 8.40000e+03 1.23250e+04
781 8.37500e+03 1.22250e+04
782 8.42500e+03 1.21250e+04
783 8.55000e+03 1.21750e+04
784 8.57500e+03 1.23250e+04
785 8.62500e+03 1.24250e+04
786 8.62500e+03 1.25250e+04
787 8.77500e+03 1.25250e+04
788 8.77500e+03 1.24250e+04
789 8.87500e+03 1.24750e+04
790 8.87200e+03 1.23540e+04
791 8.90000e+03 1.22250e+04
792 8.90000e+03 1.20750e+04
793 8.77500e+03 1.20750e+04
794 8.77500e+03 1.19250e+04
795 8.77500e+03 1.18250e+04
796 8.77500e+03 1.17250e+04
797 8.77500e+03 1.15750e+04
798 8.82500e+03 1.14750e+04
799 8.67500e+03 1.14750e+04
800 8.50000e+03 1.13250e+04
801 8.40000e+03 1.12750e+04
802 8.30000e+03 1.13250e+04
803 8.40000e+03 1.14250e+04
804 8.40000e+03 1.15500e+04
805 8.40000e+03 1.16500e+04
806 8.50000e+03 1.18250e+04
807 8.62500e+03 1.18750e+04
808 8.47500e+03 1.19250e+04
809 8.32500e+03 1.19250e+04
810 8.12500e+03 1.17250e+04
811 8.22500e+03 1.17250e+04
812 8.30000e+03 1.16750e+04
813 8.30000e+03 1.15750e+04
814 8.30000e+03 1.14750e+04
815 8.22500e+03 1.14250e+04
816 8.12500e+03 1.14250e+04
817 8.02500e+03 1.13250e+04
818 7.82500e+03 1.13250e+04
819 7.72500e+03 1.13250e+04
820 7.52500e+03 1.13250e+04
821 7.42500e+03 1.14250e+04
822 7.32500e+03 1.14250e+04
823 7.25000e+03 1.13250e+04
824 7.15000e+03 1.12750e+04
825 7.05000e+03 1.13250e+04
826 7.15000e+03 1.14250e+04
827 7.25000e+03 1.14750e+04
828 7.25000e+03 1.15750e+04
829 7.15000e+03 1.15750e+04
830 7.15000e+03 1.16750e+04
831 7.25000e+03 1.16750e+04
832 7.32500e+03 1.17500e+04
833 7.42500e+03 1.17500e+04
834 7.22500e+03 1.19250e+04
835 7.07500e+03 1.19250e+04
836 7.05000e+03 1.18250e+04
837 6.97500e+03 1.19250e+04
838 7.02500e+03 1.20750e+04
839 7.12500e+03 1.21250e+04
840 7.17500e+03 1.22250e+04
841 7.02500e+03 1.22250e+04
842 6.92500e+03 1.21750e+04
843 6.92500e+03 1.24250e+04
844 6.92500e+03 1.25750e+04
845 6.92500e+03 1.26750e+04
846 6.92500e+03 1.28250e+04
847 6.66500e+03 1.27600e+04
848 6.66500e+03 1.26100e+04
849 6.66500e+03 1.24600e+04
850 6.66500e+03 1.23100e+04
851 6.66500e+03 1.21600e+04
852 6.66500e+03 1.20100e+04
853 6.82500e+03 1.19250e+04
854 6.66500e+03 1.18600e+04
855 6.66500e+03 1.17100e+04
856 6.77500e+03 1.16500e+04
857 6.85000e+03 1.17000e+04
858 6.85000e+03 1.16000e+04
859 6.77500e+03 1.15250e+04
860 6.82500e+03 1.14250e+04
861 6.72500e+03 1.14250e+04
862 6.27500e+03 1.14750e+04
863 6.22500e+03 1.15750e+04
864 6.12500e+03 1.14750e+04
865 5.95000e+03 1.13250e+04
866 5.85000e+03 1.14250e+04
867 5.75000e+03 1.13250e+04
868 5.85000e+03 1.12750e+04
869 5.82500e+03 1.11250e+04
870 5.82500e+03 1.10250e+04
871 5.92500e+03 1.11250e+04
872 6.02500e+03 1.10750e+04
873 6.02500e+03 1.09750e+04
874 6.20000e+03 1.09750e+04
875 6.30000e+03 1.07750e+04
876 6.30000e+03 1.06250e+04
877 6.30000e+03 1.04750e+04
878 6.30000e+03 1.03750e+04
879 6.27500e+03 1.02750e+04
880 6.70000e+03 1.04250e+04
881 6.70000e+03 1.05250e+04
882 6.70000e+03 1.06250e+04
883 6.70000e+03 1.07250e+04
884 6.70000e+03 1.08500e+04
885 6.72500e+03 1.10500e+04
886 6.87500e+03 1.10250e+04
887 7.00000e+03 1.10250e+04
888 7.07500e+03 1.11250e+04
889 7.17500e+03 1.11250e+04
890 7.17500e+03 1.10250e+04
891 7.55000e+03 1.10750e+04
892 7.55000e+03 1.08750e+04
893 7.55000e+03 1.04750e+04
894 8.00000e+03 1.04750e+04
895 8.00000e+03 1.08750e+04
896 8.00000e+03 1.10750e+04
897 8.37500e+03 1.10250e+04
898 8.37500e+03 1.11250e+04
899 8.47500e+03 1.11250e+04
900 8.57500e+03 1.10750e+04
901 8.57500e+03 1.09750e+04
902 8.75000e+03 1.09750e+04
903 8.85000e+03 1.07750e+04
904 8.85000e+03 1.06250e+04
905 8.85000e+03 1.04750e+04
906 8.85000e+03 1.03750e+04
907 8.82500e+03 1.02750e+04
908 9.25000e+03 1.04250e+04
909 9.25000e+03 1.05250e+04
910 9.25000e+03 1.06250e+04
911 9.25000e+03 1.07250e+04
912 9.25000e+03 1.08500e+04
913 9.27500e+03 1.10500e+04
914 9.42500e+03 1.10250e+04
915 9.55000e+03 1.10250e+04
916 9.62500e+03 1.11250e+04
917 9.72500e+03 1.10250e+04
918 9.72500e+03 1.11250e+04
919 9.70000e+03 1.12750e+04
920 9.80000e+03 1.13250e+04
921 9.70000e+03 1.14250e+04
922 9.60000e+03 1.13250e+04
923 9.37500e+03 1.14250e+04
924 9.27500e+03 1.14250e+04
925 9.32500e+03 1.15250e+04
926 9.40000e+03 1.16000e+04
927 9.40000e+03 1.17000e+04
928 9.32500e+03 1.16500e+04
929 9.21500e+03 1.17100e+04
930 9.21500e+03 1.18600e+04
931 9.37500e+03 1.19250e+04
932 9.21500e+03 1.20100e+04
933 9.21500e+03 1.21600e+04
934 9.21500e+03 1.23100e+04
935 9.21500e+03 1.24600e+04
936 9.21500e+03 1.26100e+04
937 9.21500e+03 1.27600e+04
938 9.47500e+03 1.28250e+04
939 9.47500e+03 1.26750e+04
940 9.47500e+03 1.25750e+04
941 9.47500e+03 1.24250e+04
942 9.47500e+03 1.21750e+04
943 9.57500e+03 1.22250e+04
944 9.72500e+03 1.22250e+04
945 9.67500e+03 1.21250e+04
946 9.57500e+03 1.20750e+04
947 9.52500e+03 1.19250e+04
948 9.60000e+03 1.18250e+04
949 9.62500e+03 1.19250e+04
950 9.77500e+03 1.19250e+04
951 9.97500e+03 1.17500e+04
952 9.87500e+03 1.17500e+04
953 9.80000e+03 1.16750e+04
954 9.70000e+03 1.16750e+04
955 9.70000e+03 1.15750e+04
956 9.80000e+03 1.15750e+04
957 9.80000e+03 1.14750e+04
958 9.87500e+03 1.14250e+04
959 9.97500e+03 1.14250e+04
960 1.00750e+04 1.13250e+04
961 1.01000e+04 1.10750e+04
962 1.01000e+04 1.08750e+04
963 1.01000e+04 1.04750e+04
964 1.05500e+04 1.04750e+04
965 1.08480e+04 1.00750e+04
966 1.05750e+04 1.00750e+04
967 1.04370e+04 9.80100e+03
968 1.04350e+04 9.70200e+03
969 1.04350e+04 9.60100e+03
970 1.04360e+04 9.50200e+03
971 1.04360e+04 9.39900e+03
972 1.04360e+04 9.29800e+03
973 1.01750e+04 9.32500e+03
974 1.01750e+04 9.42500e+03
975 1.01750e+04 9.52500e+03
976 1.01750e+04 9.72500e+03
977 1.01750e+04 9.82500e+03
978 1.00750e+04 1.00750e+04
979 9.80000e+03 1.00750e+04
980 9.52500e+03 1.00750e+04
981 9.37500e+03 1.01250e+04
982 9.29000e+03 9.80600e+03
983 9.28900e+03 9.70600e+03
984 9.28900e+03 9.60600e+03
985 9.29000e+03 9.50500e+03
986 9.29000e+03 9.40600e+03
987 9.28900e+03 9.30600e+03
988 8.77500e+03 9.32500e+03
989 8.77500e+03 9.42500e+03
990 8.77500e+03 9.52500e+03
991 8.77500e+03 9.72500e+03
992 8.77500e+03 9.82500e+03
993 8.82500e+03 1.00750e+04
994 8.57500e+03 1.00750e+04
995 8.29800e+03 1.00750e+04
996 8.02500e+03 1.00750e+04
997 7.88700e+03 9.80100e+03
998 7.88500e+03 9.70200e+03
999 7.88500e+03 9.60100e+03
1000 7.88600e+03 9.50200e+03
1001 7.88600e+03 9.39900e+03
1002 7.88600e+03 9.29800e+03
1003 7.62500e+03 9.32500e+03
1004 7.62500e+03 9.42500e+03
1005 7.62500e+03 9.52500e+03
1006 7.62500e+03 9.72500e+03
1007 7.62500e+03 9.82500e+03
1008 7.52500e+03 1.00750e+04
1009 7.25000e+03 1.00750e+04
1010 6.97500e+03 1.00750e+04
1011 6.82500e+03 1.01250e+04
1012 6.74000e+03 9.80600e+03
1013 6.73900e+03 9.70600e+03
1014 6.73900e+03 9.60600e+03
1015 6.74000e+03 9.50500e+03
1016 6.74000e+03 9.40600e+03
1017 6.73900e+03 9.30600e+03
1018 7.02800e+03 8.82000e+03
1019 6.92500e+03 8.82500e+03
1020 6.72500e+03 8.82500e+03
1021 6.67500e+03 8.47500e+03
1022 6.67500e+03 8.37500e+03
1023 6.67500e+03 8.27500e+03
1024 6.67500e+03 8.17500e+03
1025 6.67500e+03 8.07500e+03
1026 6.67500e+03 7.97500e+03
1027 6.67500e+03 7.87500e+03
1028 6.77500e+03 7.82500e+03
1029 6.67500e+03 7.71100e+03
1030 6.67500e+03 7.71000e+03
1031 6.67600e+03 7.56000e+03
1032 6.67500e+03 7.56000e+03
1033 6.67500e+03 7.41000e+03
1034 6.67600e+03 7.40900e+03
1035 6.67500e+03 7.26000e+03
1036 6.67600e+03 7.25900e+03
1037 6.67500e+03 7.07500e+03
1038 6.67500e+03 6.87500e+03
1039 6.67500e+03 6.67500e+03
1040 6.82500e+03 6.67500e+03
1041 6.82500e+03 6.52500e+03
1042 6.67500e+03 6.52500e+03
1043 6.67500e+03 6.37500e+03
1044 7.07500e+03 6.00000e+03
1045 7.17500e+03 6.02500e+03
1046 7.07500e+03 6.20000e+03
1047 7.17500e+03 6.42500e+03
1048 7.02500e+03 6.67500e+03
1049 7.02500e+03 6.82500e+03
1050 7.17500e+03 6.77500e+03
1051 7.32500e+03 6.77500e+03
1052 7.17500e+03 6.97500e+03
1053 7.07500e+03 7.07500e+03
1054 7.27500e+03 7.07500e+03
1055 7.37500e+03 7.27500e+03
1056 7.42500e+03 7.42500e+03
1057 7.47500e+03 7.52500e+03
1058 7.27500e+03 7.47500e+03
1059 7.17500e+03 7.57500e+03
1060 7.07500e+03 7.47500e+03
1061 7.02500e+03 7.62500e+03
1062 6.87500e+03 7.62500e+03
1063 6.92500e+03 7.72500e+03
1064 7.07500e+03 7.72500e+03
1065 7.27500e+03 7.82500e+03
1066 7.45000e+03 7.77500e+03
1067 7.45000e+03 7.87500e+03
1068 7.57500e+03 7.97500e+03
1069 7.72500e+03 7.97500e+03
1070 7.67500e+03 8.12500e+03
1071 7.60000e+03 8.22500e+03
1072 7.70000e+03 8.22500e+03
1073 7.70000e+03 8.37500e+03
1074 7.70000e+03 8.47500e+03
1075 7.55000e+03 8.57500e+03
1076 7.47500e+03 8.72500e+03
1077 7.29700e+03 8.70300e+03
1078 7.32500e+03 8.82500e+03
1079 7.52500e+03 8.82500e+03
1080 7.62500e+03 8.72500e+03
1081 7.70000e+03 8.62500e+03
1082 7.92500e+03 8.77500e+03
1083 8.02500e+03 8.77500e+03
1084 8.12500e+03 8.77500e+03
1085 8.22500e+03 8.77500e+03
1086 8.37500e+03 8.77500e+03
1087 8.32500e+03 8.62500e+03
1088 8.42500e+03 8.57500e+03
1089 8.32500e+03 8.52500e+03
1090 8.42500e+03 8.22500e+03
1091 8.52500e+03 8.22500e+03
1092 8.62500e+03 8.32500e+03
1093 8.72500e+03 8.32500e+03
1094 8.72500e+03 8.42500e+03
1095 8.62500e+03 8.47500e+03
1096 8.80000e+03 8.77500e+03
1097 8.90000e+03 8.67500e+03
1098 8.80000e+03 8.57500e+03
1099 8.87500e+03 8.37500e+03
1100 8.87500e+03 8.22500e+03
1101 8.72500e+03 8.17500e+03
1102 8.77500e+03 8.07500e+03
1103 8.87500e+03 8.07500e+03
1104 8.87500e+03 7.92500e+03
1105 8.77500e+03 7.87500e+03
1106 8.62500e+03 7.82500e+03
1107 8.62500e+03 7.72500e+03
1108 8.62500e+03 7.62500e+03
1109 8.62500e+03 7.47500e+03
1110 8.52500e+03 7.42500e+03
1111 8.52500e+03 7.57500e+03
1112 8.47500e+03 7.72500e+03
1113 8.47500e+03 7.82500e+03
1114 8.37500e+03 7.97500e+03
1115 8.22500e+03 7.82500e+03
1116 8.02500e+03 7.82500e+03
1117 7.97500e+03 7.92500e+03
1118 8.07500e+03 7.97500e+03
1119 8.17500e+03 7.97500e+03
1120 8.17500e+03 8.07500e+03
1121 8.07500e+03 8.12500e+03
1122 7.97500e+03 8.07500e+03
1123 7.87500e+03 8.12500e+03
1124 7.87500e+03 8.02500e+03
1125 7.87500e+03 7.87500e+03
1126 7.75000e+03 7.75000e+03
1127 7.90000e+03 7.75000e+03
1128 7.97500e+03 7.57500e+03
1129 7.97500e+03 7.42500e+03
1130 8.12500e+03 7.42500e+03
1131 8.22500e+03 7.42500e+03
1132 8.17500e+03 7.57500e+03
1133 8.27500e+03 7.60000e+03
1134 8.37500e+03 7.42500e+03
1135 8.32500e+03 7.32500e+03
1136 8.42500e+03 7.15000e+03
1137 8.57500e+03 7.15000e+03
1138 8.85000e+03 7.15000e+03
1139 8.77500e+03 7.07500e+03
1140 8.82500e+03 6.97500e+03
1141 8.62500e+03 6.97500e+03
1142 8.42500e+03 6.87500e+03
1143 8.52500e+03 6.77500e+03
1144 8.42500e+03 6.67500e+03
1145 8.47500e+03 6.45000e+03
1146 8.62500e+03 6.57500e+03
1147 8.85000e+03 6.57500e+03
1148 8.85000e+03 6.37500e+03
1149 8.85000e+03 5.97500e+03
1150 8.67400e+03 5.90800e+03
1151 8.47500e+03 6.05000e+03
1152 8.27500e+03 6.02500e+03
1153 8.12500e+03 6.12500e+03
1154 7.97500e+03 6.12500e+03
1155 7.97500e+03 6.02500e+03
1156 8.12500e+03 5.45000e+03
1157 8.02500e+03 5.45000e+03
1158 7.92500e+03 5.45000e+03
1159 7.77500e+03 5.45000e+03
1160 7.62500e+03 5.45000e+03
1161 7.47500e+03 5.45000e+03
1162 7.50000e+03 5.35000e+03
1163 7.50000e+03 5.25000e+03
1164 7.42500e+03 5.17500e+03
1165 7.57500e+03 5.17500e+03
1166 7.67500e+03 5.07500e+03
1167 7.62500e+03 4.97500e+03
1168 7.77500e+03 4.87500e+03
1169 7.92500e+03 4.97500e+03
1170 7.87500e+03 5.07500e+03
1171 7.77500e+03 5.02500e+03
1172 7.77500e+03 5.17500e+03
1173 7.97500e+03 5.17500e+03
1174 8.25000e+03 5.17500e+03
1175 8.35000e+03 5.37500e+03
1176 8.35000e+03 5.27500e+03
1177 8.40000e+03 5.17500e+03
1178 8.37500e+03 5.07500e+03
1179 8.42500e+03 4.97500e+03
1180 8.55000e+03 5.02500e+03
1181 8.57500e+03 5.17500e+03
1182 8.62500e+03 5.27500e+03
1183 8.62500e+03 5.37500e+03
1184 8.77500e+03 5.37500e+03
1185 8.77500e+03 5.27500e+03
1186 8.87500e+03 5.32500e+03
1187 8.87200e+03 5.20400e+03
1188 8.90000e+03 5.07500e+03
1189 8.90000e+03 4.92500e+03
1190 8.77500e+03 4.92500e+03
1191 8.77500e+03 4.77500e+03
1192 8.77500e+03 4.67500e+03
1193 8.77500e+03 4.57500e+03
1194 8.62500e+03 4.72500e+03
1195 8.50000e+03 4.67500e+03
1196 8.47500e+03 4.77500e+03
1197 8.32500e+03 4.77500e+03
1198 8.12500e+03 4.57500e+03
1199 8.22500e+03 4.57500e+03
1200 8.30000e+03 4.52500e+03
1201 8.40000e+03 4.50000e+03
1202 8.40000e+03 4.40000e+03
1203 8.30000e+03 4.42500e+03
1204 8.30000e+03 4.32500e+03
1205 8.22500e+03 4.27500e+03
1206 8.12500e+03 4.27500e+03
1207 8.02500e+03 4.17500e+03
1208 8.00000e+03 3.92500e+03
1209 8.00000e+03 3.72500e+03
1210 8.00000e+03 3.32500e+03
1211 7.55000e+03 3.32500e+03
1212 7.55000e+03 3.72500e+03
1213 7.55000e+03 3.92500e+03
1214 7.82500e+03 4.17500e+03
1215 7.72500e+03 4.17500e+03
1216 7.52500e+03 4.17500e+03
1217 7.42500e+03 4.27500e+03
1218 7.32500e+03 4.27500e+03
1219 7.25000e+03 4.32500e+03
1220 7.25000e+03 4.42500e+03
1221 7.15000e+03 4.42500e+03
1222 7.15000e+03 4.52500e+03
1223 7.25000e+03 4.52500e+03
1224 7.32500e+03 4.60000e+03
1225 7.42500e+03 4.60000e+03
1226 7.22500e+03 4.77500e+03
1227 7.07500e+03 4.77500e+03
1228 7.05000e+03 4.67500e+03
1229 6.97500e+03 4.77500e+03
1230 7.02500e+03 4.92500e+03
1231 7.12500e+03 4.97500e+03
1232 7.17500e+03 5.07500e+03
1233 7.02500e+03 5.07500e+03
1234 6.92500e+03 5.02500e+03
1235 6.92500e+03 5.27500e+03
1236 6.92500e+03 5.42500e+03
1237 6.92500e+03 5.52500e+03
1238 6.92500e+03 5.67500e+03
1239 6.66500e+03 5.61000e+03
1240 6.66500e+03 5.46000e+03
1241 6.66500e+03 5.31000e+03
1242 6.66500e+03 5.16000e+03
1243 6.66500e+03 5.01000e+03
1244 6.66500e+03 4.86000e+03
1245 6.82500e+03 4.77500e+03
1246 6.66500e+03 4.71000e+03
1247 6.66500e+03 4.56000e+03
1248 6.77500e+03 4.50000e+03
1249 6.85000e+03 4.55000e+03
1250 6.85000e+03 4.45000e+03
1251 6.77500e+03 4.37500e+03
1252 6.72500e+03 4.27500e+03
1253 6.82500e+03 4.27500e+03
1254 7.05000e+03 4.17500e+03
1255 7.15000e+03 4.27500e+03
1256 7.25000e+03 4.17500e+03
1257 7.15000e+03 4.12500e+03
1258 7.17500e+03 3.97500e+03
1259 7.17500e+03 3.87500e+03
1260 7.07500e+03 3.97500e+03
1261 7.00000e+03 3.87500e+03
1262 6.87500e+03 3.87500e+03
1263 6.72500e+03 3.90000e+03
1264 6.70000e+03 3.70000e+03
1265 6.70000e+03 3.57500e+03
1266 6.70000e+03 3.47500e+03
1267 6.70000e+03 3.37500e+03
1268 6.70000e+03 3.27500e+03
1269 6.27500e+03 3.12500e+03
1270 6.30000e+03 3.22500e+03
1271 6.30000e+03 3.32500e+03
1272 6.30000e+03 3.47500e+03
1273 6.30000e+03 3.62500e+03
1274 6.20000e+03 3.82500e+03
1275 6.02500e+03 3.82500e+03
1276 6.02500e+03 3.92500e+03
1277 5.92500e+03 3.97500e+03
1278 5.82500e+03 3.97500e+03
1279 5.82500e+03 3.87500e+03
1280 5.45000e+03 3.92500e+03
1281 5.45000e+03 3.72500e+03
1282 5.45000e+03 3.32500e+03
1283 5.00000e+03 3.32500e+03
1284 5.00000e+03 3.72500e+03
1285 5.00000e+03 3.92500e+03
1286 4.62500e+03 3.87500e+03
1287 4.62500e+03 3.97500e+03
1288 4.52500e+03 3.97500e+03
1289 4.45000e+03 3.87500e+03
1290 4.32500e+03 3.87500e+03
1291 4.17500e+03 3.90000e+03
1292 4.15000e+03 3.70000e+03
1293 4.15000e+03 3.57500e+03
1294 4.15000e+03 3.47500e+03
1295 4.15000e+03 3.37500e+03
1296 4.15000e+03 3.27500e+03
1297 3.72500e+03 3.12500e+03
1298 3.75000e+03 3.22500e+03
1299 3.75000e+03 3.32500e+03
1300 3.75000e+03 3.47500e+03
1301 3.75000e+03 3.62500e+03
1302 3.65000e+03 3.82500e+03
1303 3.47500e+03 3.82500e+03
1304 3.47500e+03 3.92500e+03
1305 3.37500e+03 3.97500e+03
1306 3.27500e+03 3.87500e+03
1307 3.27500e+03 3.97500e+03
1308 3.30000e+03 4.12500e+03
1309 3.20000e+03 4.17500e+03
1310 3.30000e+03 4.27500e+03
1311 3.40000e+03 4.17500e+03
1312 3.57500e+03 4.32500e+03
1313 3.67500e+03 4.42500e+03
1314 3.72500e+03 4.32500e+03
1315 4.17500e+03 4.27500e+03
1316 4.27500e+03 4.27500e+03
1317 4.22500e+03 4.37500e+03
1318 4.30000e+03 4.45000e+03
1319 4.30000e+03 4.55000e+03
1320 4.22500e+03 4.50000e+03
1321 4.11500e+03 4.56000e+03
1322 4.11500e+03 4.71000e+03
1323 4.27500e+03 4.77500e+03
1324 4.11500e+03 4.86000e+03
1325 4.11500e+03 5.01000e+03
1326 4.11500e+03 5.16000e+03
1327 4.11500e+03 5.31000e+03
1328 4.11500e+03 5.46000e+03
1329 4.11500e+03 5.61000e+03
1330 4.37500e+03 5.67500e+03
1331 4.37500e+03 5.52500e+03
1332 4.37500e+03 5.42500e+03
1333 4.37500e+03 5.27500e+03
1334 4.37500e+03 5.02500e+03
1335 4.47500e+03 5.07500e+03
1336 4.62500e+03 5.07500e+03
1337 4.57500e+03 4.97500e+03
1338 4.47500e+03 4.92500e+03
1339 4.42500e+03 4.77500e+03
1340 4.50000e+03 4.67500e+03
1341 4.52500e+03 4.77500e+03
1342 4.67500e+03 4.77500e+03
1343 4.87500e+03 4.60000e+03
1344 4.77500e+03 4.60000e+03
1345 4.70000e+03 4.52500e+03
1346 4.60000e+03 4.52500e+03
1347 4.60000e+03 4.42500e+03
1348 4.70000e+03 4.42500e+03
1349 4.70000e+03 4.32500e+03
1350 4.60000e+03 4.27500e+03
1351 4.50000e+03 4.17500e+03
1352 4.60000e+03 4.12500e+03
1353 4.70000e+03 4.17500e+03
1354 4.77500e+03 4.27500e+03
1355 4.87500e+03 4.27500e+03
1356 4.97500e+03 4.17500e+03
1357 5.17500e+03 4.17500e+03
1358 5.27500e+03 4.17500e+03
1359 5.47500e+03 4.17500e+03
1360 5.57500e+03 4.27500e+03
1361 5.67500e+03 4.27500e+03
1362 5.75000e+03 4.32500e+03
1363 5.75000e+03 4.42500e+03
1364 5.75000e+03 4.52500e+03
1365 5.67500e+03 4.57500e+03
1366 5.57500e+03 4.57500e+03
1367 5.77500e+03 4.77500e+03
1368 5.92500e+03 4.77500e+03
1369 6.07500e+03 4.72500e+03
1370 5.95000e+03 4.67500e+03
1371 5.85000e+03 4.50000e+03
1372 5.85000e+03 4.40000e+03
1373 5.85000e+03 4.27500e+03
1374 5.75000e+03 4.17500e+03
1375 5.85000e+03 4.12500e+03
1376 5.95000e+03 4.17500e+03
1377 6.12500e+03 4.32500e+03
1378 6.27500e+03 4.32500e+03
1379 6.22500e+03 4.42500e+03
1380 6.22500e+03 4.57500e+03
1381 6.22500e+03 4.67500e+03
1382 6.22500e+03 4.77500e+03
1383 6.22500e+03 4.92500e+03
1384 6.35000e+03 4.92500e+03
1385 6.35000e+03 5.07500e+03
1386 6.32200e+03 5.20400e+03
1387 6.32500e+03 5.32500e+03
1388 6.22500e+03 5.27500e+03
1389 6.22500e+03 5.37500e+03
1390 6.07500e+03 5.37500e+03
1391 6.07500e+03 5.27500e+03
1392 6.02500e+03 5.17500e+03
1393 6.00000e+03 5.02500e+03
1394 5.87500e+03 4.97500e+03
1395 5.82500e+03 5.07500e+03
1396 5.85000e+03 5.17500e+03
1397 5.80000e+03 5.27500e+03
1398 5.80000e+03 5.37500e+03
1399 5.70000e+03 5.17500e+03
1400 5.42500e+03 5.17500e+03
1401 5.32500e+03 5.07500e+03
1402 5.37500e+03 4.97500e+03
1403 5.22500e+03 4.87500e+03
1404 5.07500e+03 4.97500e+03
1405 5.12500e+03 5.07500e+03
1406 5.22500e+03 5.02500e+03
1407 5.22500e+03 5.17500e+03
1408 5.02500e+03 5.17500e+03
1409 4.87500e+03 5.17500e+03
1410 4.95000e+03 5.25000e+03
1411 4.95000e+03 5.35000e+03
1412 4.92500e+03 5.45000e+03
1413 5.07500e+03 5.45000e+03
1414 5.22500e+03 5.45000e+03
1415 5.37500e+03 5.45000e+03
1416 5.47500e+03 5.45000e+03
1417 5.57500e+03 5.45000e+03
1418 5.42500e+03 6.02500e+03
1419 5.42500e+03 6.12500e+03
1420 5.57500e+03 6.12500e+03
1421 5.72500e+03 6.02500e+03
1422 5.92500e+03 6.05000e+03
1423 6.12400e+03 5.90800e+03
1424 6.30000e+03 5.97500e+03
1425 6.30000e+03 6.37500e+03
1426 6.30000e+03 6.57500e+03
1427 6.07500e+03 6.57500e+03
1428 5.92500e+03 6.45000e+03
1429 5.87500e+03 6.67500e+03
1430 5.97500e+03 6.77500e+03
1431 5.87500e+03 6.87500e+03
1432 6.07500e+03 6.97500e+03
1433 6.27500e+03 6.97500e+03
1434 6.22500e+03 7.07500e+03
1435 6.30000e+03 7.15000e+03
1436 6.02500e+03 7.15000e+03
1437 5.87500e+03 7.15000e+03
1438 5.77500e+03 7.32500e+03
1439 5.82500e+03 7.42500e+03
1440 5.97500e+03 7.42500e+03
1441 6.07500e+03 7.47500e+03
1442 5.97500e+03 7.57500e+03
1443 6.07500e+03 7.62500e+03
1444 6.07500e+03 7.72500e+03
1445 5.92500e+03 7.72500e+03
1446 5.92500e+03 7.82500e+03
1447 6.07500e+03 7.82500e+03
1448 6.22500e+03 7.87500e+03
1449 6.32500e+03 7.92500e+03
1450 6.32500e+03 8.07500e+03
1451 6.22500e+03 8.07500e+03
1452 6.17500e+03 8.17500e+03
1453 6.32500e+03 8.22500e+03
1454 6.32500e+03 8.37500e+03
1455 6.17500e+03 8.32500e+03
1456 6.07500e+03 8.32500e+03
1457 5.97500e+03 8.22500e+03
1458 5.87500e+03 8.22500e+03
1459 5.82500e+03 7.97500e+03
1460 5.67500e+03 7.82500e+03
1461 5.72500e+03 7.60000e+03
1462 5.62500e+03 7.57500e+03
1463 5.67500e+03 7.42500e+03
1464 5.57500e+03 7.42500e+03
1465 5.42500e+03 7.42500e+03
1466 5.42500e+03 7.57500e+03
1467 5.35000e+03 7.75000e+03
1468 5.20000e+03 7.75000e+03
1469 5.32500e+03 7.87500e+03
1470 5.47500e+03 7.82500e+03
1471 5.42500e+03 7.92500e+03
1472 5.52500e+03 7.97500e+03
1473 5.62500e+03 7.97500e+03
1474 5.62500e+03 8.07500e+03
1475 5.52500e+03 8.12500e+03
1476 5.42500e+03 8.07500e+03
1477 5.32500e+03 8.02500e+03
1478 5.32500e+03 8.12500e+03
1479 5.15000e+03 8.22500e+03
1480 5.05000e+03 8.22500e+03
1481 5.12500e+03 8.12500e+03
1482 5.17500e+03 7.97500e+03
1483 5.02500e+03 7.97500e+03
1484 4.90000e+03 7.87500e+03
1485 4.90000e+03 7.77500e+03
1486 4.72500e+03 7.82500e+03
1487 4.52500e+03 7.72500e+03
1488 4.37500e+03 7.72500e+03
1489 4.32500e+03 7.62500e+03
1490 4.47500e+03 7.62500e+03
1491 4.52500e+03 7.47500e+03
1492 4.62500e+03 7.57500e+03
1493 4.72500e+03 7.47500e+03
1494 4.92500e+03 7.52500e+03
1495 4.87500e+03 7.42500e+03
1496 4.82500e+03 7.27500e+03
1497 4.72500e+03 7.07500e+03
1498 4.52500e+03 7.07500e+03
1499 4.62500e+03 6.97500e+03
1500 4.77500e+03 6.77500e+03
1501 4.62500e+03 6.77500e+03
1502 4.47500e+03 6.82500e+03
1503 4.47500e+03 6.67500e+03
1504 4.62500e+03 6.42500e+03
1505 4.52500e+03 6.20000e+03
1506 4.62500e+03 6.02500e+03
1507 4.52500e+03 6.00000e+03
1508 4.12500e+03 6.37500e+03
1509 4.12500e+03 6.52500e+03
1510 4.27500e+03 6.52500e+03
1511 4.27500e+03 6.67500e+03
1512 4.12500e+03 6.67500e+03
1513 4.12500e+03 6.87500e+03
1514 4.12500e+03 7.07500e+03
1515 4.12600e+03 7.25900e+03
1516 4.12500e+03 7.26000e+03
1517 4.12600e+03 7.40900e+03
1518 4.12500e+03 7.41000e+03
1519 4.12500e+03 7.56000e+03
1520 4.12600e+03 7.56000e+03
1521 4.12500e+03 7.71000e+03
1522 4.12500e+03 7.71100e+03
1523 4.22500e+03 7.82500e+03
1524 4.12500e+03 7.87500e+03
1525 4.12500e+03 7.97500e+03
1526 4.12500e+03 8.07500e+03
1527 4.12500e+03 8.17500e+03
1528 4.12500e+03 8.27500e+03
1529 4.12500e+03 8.37500e+03
1530 4.12500e+03 8.47500e+03
1531 4.17500e+03 8.82500e+03
1532 4.37500e+03 8.82500e+03
1533 4.47800e+03 8.82000e+03
1534 4.74700e+03 8.70300e+03
1535 4.77500e+03 8.82500e+03
1536 4.92500e+03 8.72500e+03
1537 4.97500e+03 8.82500e+03
1538 5.07500e+03 8.72500e+03
1539 5.00000e+03 8.57500e+03
1540 5.15000e+03 8.37500e+03
1541 5.15000e+03 8.47500e+03
1542 5.15000e+03 8.62500e+03
1543 5.37500e+03 8.77500e+03
1544 5.47500e+03 8.77500e+03
1545 5.57500e+03 8.77500e+03
1546 5.67500e+03 8.77500e+03
1547 5.82500e+03 8.77500e+03
1548 5.77500e+03 8.62500e+03
1549 5.77500e+03 8.52500e+03
1550 5.87500e+03 8.57500e+03
1551 6.07500e+03 8.47500e+03
1552 6.17500e+03 8.42500e+03
1553 6.25000e+03 8.57500e+03
1554 6.35000e+03 8.67500e+03
1555 6.25000e+03 8.77500e+03
1556 6.22500e+03 9.32500e+03
1557 6.22500e+03 9.42500e+03
1558 6.22500e+03 9.52500e+03
1559 6.22500e+03 9.72500e+03
1560 6.22500e+03 9.82500e+03
1561 6.27500e+03 1.00750e+04
1562 6.02500e+03 1.00750e+04
1563 5.74800e+03 1.00750e+04
1564 5.47500e+03 1.00750e+04
1565 5.33700e+03 9.80100e+03
1566 5.33500e+03 9.70200e+03
1567 5.33500e+03 9.60100e+03
1568 5.33600e+03 9.50200e+03
1569 5.33600e+03 9.39900e+03
1570 5.33600e+03 9.29800e+03
1571 5.07500e+03 9.32500e+03
1572 5.07500e+03 9.42500e+03
1573 5.07500e+03 9.52500e+03
1574 5.07500e+03 9.72500e+03
1575 5.07500e+03 9.82500e+03
1576 4.97500e+03 1.00750e+04
1577 4.70000e+03 1.00750e+04
1578 4.42500e+03 1.00750e+04
1579 4.27500e+03 1.01250e+04
1580 4.19000e+03 9.80600e+03
1581 4.18900e+03 9.70600e+03
1582 4.18900e+03 9.60600e+03
1583 4.19000e+03 9.50500e+03
1584 4.19000e+03 9.40600e+03
1585 4.18900e+03 9.30600e+03
1586 3.67500e+03 9.32500e+03
1587 3.67500e+03 9.42500e+03
1588 3.67500e+03 9.52500e+03
1589 3.67500e+03 9.72500e+03
1590 3.67500e+03 9.82500e+03
1591 3.72500e+03 1.00750e+04
1592 3.47500e+03 1.00750e+04
1593 3.19800e+03 1.00750e+04
1594 2.92500e+03 1.00750e+04
1595 2.78700e+03 9.80100e+03
1596 2.78500e+03 9.70200e+03
1597 2.78500e+03 9.60100e+03
1598 2.78600e+03 9.50200e+03
1599 2.78600e+03 9.39900e+03
1600 2.78600e+03 9.29800e+03
1601 2.52500e+03 9.32500e+03
1602 2.52500e+03 9.42500e+03
1603 2.52500e+03 9.52500e+03
1604 2.52500e+03 9.72500e+03
1605 2.52500e+03 9.82500e+03
1606 2.42500e+03 1.00750e+04
1607 2.15000e+03 1.00750e+04
1608 2.45000e+03 1.04750e+04
1609 2.90000e+03 1.04750e+04
1610 2.90000e+03 1.08750e+04
1611 2.90000e+03 1.10750e+04
1612 3.27500e+03 1.10250e+04
1613 3.27500e+03 1.11250e+04
1614 3.37500e+03 1.11250e+04
1615 3.47500e+03 1.10750e+04
1616 3.47500e+03 1.09750e+04
1617 3.65000e+03 1.09750e+04
1618 3.75000e+03 1.07750e+04
1619 3.75000e+03 1.06250e+04
1620 3.75000e+03 1.04750e+04
1621 3.75000e+03 1.03750e+04
1622 3.72500e+03 1.02750e+04
1623 4.15000e+03 1.04250e+04
1624 4.15000e+03 1.05250e+04
1625 4.15000e+03 1.06250e+04
1626 4.15000e+03 1.07250e+04
1627 4.15000e+03 1.08500e+04
1628 4.17500e+03 1.10500e+04
1629 4.32500e+03 1.10250e+04
1630 4.45000e+03 1.10250e+04
1631 4.52500e+03 1.11250e+04
1632 4.62500e+03 1.10250e+04
1633 4.62500e+03 1.11250e+04
1634 4.60000e+03 1.12750e+04
1635 4.70000e+03 1.13250e+04
1636 4.60000e+03 1.14250e+04
1637 4.50000e+03 1.13250e+04
1638 4.27500e+03 1.14250e+04
1639 4.17500e+03 1.14250e+04
1640 4.22500e+03 1.15250e+04
1641 4.30000e+03 1.16000e+04
1642 4.30000e+03 1.17000e+04
1643 4.22500e+03 1.16500e+04
1644 4.11500e+03 1.17100e+04
1645 4.11500e+03 1.18600e+04
1646 4.27500e+03 1.19250e+04
1647 4.11500e+03 1.20100e+04
1648 4.11500e+03 1.21600e+04
1649 4.11500e+03 1.23100e+04
1650 4.11500e+03 1.24600e+04
1651 4.11500e+03 1.26100e+04
1652 4.11500e+03 1.27600e+04
1653 4.37500e+03 1.28250e+04
1654 4.37500e+03 1.26750e+04
1655 4.37500e+03 1.25750e+04
1656 4.37500e+03 1.24250e+04
1657 4.37500e+03 1.21750e+04
1658 4.47500e+03 1.22250e+04
1659 4.62500e+03 1.22250e+04
1660 4.57500e+03 1.21250e+04
1661 4.47500e+03 1.20750e+04
1662 4.42500e+03 1.19250e+04
1663 4.50000e+03 1.18250e+04
1664 4.52500e+03 1.19250e+04
1665 4.67500e+03 1.19250e+04
1666 4.87500e+03 1.17500e+04
1667 4.77500e+03 1.17500e+04
1668 4.70000e+03 1.16750e+04
1669 4.60000e+03 1.16750e+04
1670 4.60000e+03 1.15750e+04
1671 4.70000e+03 1.15750e+04
1672 4.70000e+03 1.14750e+04
1673 4.77500e+03 1.14250e+04
1674 4.87500e+03 1.14250e+04
1675 4.97500e+03 1.13250e+04
1676 5.17500e+03 1.13250e+04
1677 5.27500e+03 1.13250e+04
1678 5.00000e+03 1.10750e+04
1679 5.00000e+03 1.08750e+04
1680 5.00000e+03 1.04750e+04
1681 5.45000e+03 1.04750e+04
1682 5.45000e+03 1.08750e+04
1683 5.45000e+03 1.10750e+04
1684 5.47500e+03 1.13250e+04
1685 5.57500e+03 1.14250e+04
1686 5.67500e+03 1.14250e+04
1687 5.75000e+03 1.14750e+04
1688 5.75000e+03 1.15750e+04
1689 5.85000e+03 1.15500e+04
1690 5.85000e+03 1.16500e+04
1691 5.75000e+03 1.16750e+04
1692 5.67500e+03 1.17250e+04
1693 5.57500e+03 1.17250e+04
1694 5.77500e+03 1.19250e+04
1695 5.92500e+03 1.19250e+04
1696 5.95000e+03 1.18250e+04
1697 6.07500e+03 1.18750e+04
1698 6.22500e+03 1.17250e+04
1699 6.22500e+03 1.18250e+04
1700 6.22500e+03 1.19250e+04
1701 6.22500e+03 1.20750e+04
1702 6.35000e+03 1.20750e+04
1703 6.35000e+03 1.22250e+04
1704 6.32200e+03 1.23540e+04
1705 6.32500e+03 1.24750e+04
1706 6.22500e+03 1.24250e+04
1707 6.22500e+03 1.25250e+04
1708 6.07500e+03 1.25250e+04
1709 6.07500e+03 1.24250e+04
1710 6.02500e+03 1.23250e+04
1711 6.00000e+03 1.21750e+04
1712 5.87500e+03 1.21250e+04
1713 5.82500e+03 1.22250e+04
1714 5.85000e+03 1.23250e+04
1715 5.80000e+03 1.24250e+04
1716 5.80000e+03 1.25250e+04
1717 5.70000e+03 1.23250e+04
1718 5.42500e+03 1.23250e+04
1719 5.32500e+03 1.22250e+04
1720 5.37500e+03 1.21250e+04
1721 5.22500e+03 1.20250e+04
1722 5.07500e+03 1.21250e+04
1723 5.12500e+03 1.22250e+04
1724 5.22500e+03 1.21750e+04
1725 5.22500e+03 1.23250e+04
1726 5.02500e+03 1.23250e+04
1727 4.87500e+03 1.23250e+04
1728 4.95000e+03 1.24000e+04
1729 4.95000e+03 1.25000e+04
1730 4.92500e+03 1.26000e+04
1731 5.07500e+03 1.26000e+04
1732 5.22500e+03 1.26000e+04
1733 5.37500e+03 1.26000e+04
1734 5.47500e+03 1.26000e+04
1735 5.57500e+03 1.26000e+04
1736 5.42500e+03 1.31750e+04
1737 5.42500e+03 1.32750e+04
1738 5.57500e+03 1.32750e+04
1739 5.72500e+03 1.31750e+04
1740 5.92500e+03 1.32000e+04
1741 6.12400e+03 1.30580e+04
1742 6.30000e+03 1.31250e+04
1743 6.30000e+03 1.35250e+04
1744 6.30000e+03 1.37250e+04
1745 6.07500e+03 1.37250e+04
1746 5.92500e+03 1.36000e+04
1747 5.87500e+03 1.38250e+04
1748 5.97500e+03 1.39250e+04
1749 5.87500e+03 1.40250e+04
1750 6.07500e+03 1.41250e+04
1751 6.27500e+03 1.41250e+04
1752 6.22500e+03 1.42250e+04
1753 6.30000e+03 1.43000e+04
1754 6.02500e+03 1.43000e+04
1755 5.87500e+03 1.43000e+04
1756 5.77500e+03 1.44750e+04
1757 5.82500e+03 1.45750e+04
1758 5.72500e+03 1.47500e+04
1759 5.62500e+03 1.47250e+04
1760 5.67500e+03 1.45750e+04
1761 5.57500e+03 1.45750e+04
1762 5.42500e+03 1.45750e+04
1763 5.42500e+03 1.47250e+04
1764 5.35000e+03 1.49000e+04
1765 5.20000e+03 1.49000e+04
1766 5.32500e+03 1.50250e+04
1767 5.32500e+03 1.51750e+04
1768 5.32500e+03 1.52750e+04
1769 5.42500e+03 1.52250e+04
1770 5.52500e+03 1.52750e+04
1771 5.62500e+03 1.52250e+04
1772 5.62500e+03 1.51250e+04
1773 5.52500e+03 1.51250e+04
1774 5.42500e+03 1.50750e+04
1775 5.47500e+03 1.49750e+04
1776 5.67500e+03 1.49750e+04
1777 5.82500e+03 1.51250e+04
1778 5.92500e+03 1.49750e+04
1779 5.92500e+03 1.48750e+04
1780 5.97500e+03 1.47250e+04
1781 5.97500e+03 1.45750e+04
1782 6.07500e+03 1.46250e+04
1783 6.07500e+03 1.47750e+04
1784 6.07500e+03 1.48750e+04
1785 6.07500e+03 1.49750e+04
1786 6.22500e+03 1.50250e+04
1787 6.32500e+03 1.50750e+04
1788 6.32500e+03 1.52250e+04
1789 6.22500e+03 1.52250e+04
1790 6.17500e+03 1.53250e+04
1791 6.32500e+03 1.53750e+04
1792 6.32500e+03 1.55250e+04
1793 6.25000e+03 1.57250e+04
1794 6.35000e+03 1.58250e+04
1795 6.25000e+03 1.59250e+04
1796 6.07500e+03 1.56250e+04
1797 6.17500e+03 1.55750e+04
1798 6.17500e+03 1.54750e+04
1799 6.07500e+03 1.54750e+04
1800 5.97500e+03 1.53750e+04
1801 5.87500e+03 1.53750e+04
1802 5.77500e+03 1.56750e+04
1803 5.87500e+03 1.57250e+04
1804 5.77500e+03 1.57750e+04
1805 5.82500e+03 1.59250e+04
1806 5.67500e+03 1.59250e+04
1807 5.57500e+03 1.59250e+04
1808 5.47500e+03 1.59250e+04
1809 5.37500e+03 1.59250e+04
1810 5.15000e+03 1.57750e+04
1811 5.07500e+03 1.58750e+04
1812 4.97500e+03 1.59750e+04
1813 4.77500e+03 1.59750e+04
1814 4.74700e+03 1.58530e+04
1815 4.92500e+03 1.58750e+04
1816 5.00000e+03 1.57250e+04
1817 5.15000e+03 1.56250e+04
1818 5.15000e+03 1.55250e+04
1819 5.15000e+03 1.53750e+04
1820 5.05000e+03 1.53750e+04
1821 5.12500e+03 1.52750e+04
1822 5.17500e+03 1.51250e+04
1823 5.02500e+03 1.51250e+04
1824 4.90000e+03 1.50250e+04
1825 4.90000e+03 1.49250e+04
1826 4.72500e+03 1.49750e+04
1827 4.52500e+03 1.48750e+04
1828 4.37500e+03 1.48750e+04
1829 4.32500e+03 1.47750e+04
1830 4.47500e+03 1.47750e+04
1831 4.52500e+03 1.46250e+04
1832 4.62500e+03 1.47250e+04
1833 4.72500e+03 1.46250e+04
1834 4.92500e+03 1.46750e+04
1835 4.87500e+03 1.45750e+04
1836 4.82500e+03 1.44250e+04
1837 4.72500e+03 1.42250e+04
1838 4.52500e+03 1.42250e+04
1839 4.62500e+03 1.41250e+04
1840 4.77500e+03 1.39250e+04
1841 4.62500e+03 1.39250e+04
1842 4.47500e+03 1.39750e+04
1843 4.47500e+03 1.38250e+04
1844 4.62500e+03 1.35750e+04
1845 4.52500e+03 1.33500e+04
1846 4.62500e+03 1.31750e+04
1847 4.52500e+03 1.31500e+04
1848 4.12500e+03 1.35250e+04
1849 4.12500e+03 1.36750e+04
1850 4.27500e+03 1.36750e+04
1851 4.27500e+03 1.38250e+04
1852 4.12500e+03 1.38250e+04
1853 4.12500e+03 1.40250e+04
1854 4.12500e+03 1.42250e+04
1855 4.12600e+03 1.44090e+04
1856 4.12500e+03 1.44100e+04
1857 4.12600e+03 1.45590e+04
1858 4.12500e+03 1.45600e+04
1859 4.12500e+03 1.47100e+04
1860 4.12600e+03 1.47100e+04
1861 4.12500e+03 1.48600e+04
1862 4.12500e+03 1.48610e+04
1863 4.22500e+03 1.49750e+04
1864 4.12500e+03 1.50250e+04
1865 4.12500e+03 1.51250e+04
1866 4.12500e+03 1.52250e+04
1867 4.12500e+03 1.53250e+04
1868 4.12500e+03 1.54250e+04
1869 4.12500e+03 1.55250e+04
1870 4.12500e+03 1.56250e+04
1871 4.47800e+03 1.59700e+04
1872 4.37500e+03 1.59750e+04
1873 4.17500e+03 1.59750e+04
1874 3.80000e+03 1.58250e+04
1875 3.70000e+03 1.59250e+04
1876 3.70000e+03 1.57250e+04
1877 3.62500e+03 1.55750e+04
1878 3.52500e+03 1.56250e+04
1879 3.32500e+03 1.57250e+04
1880 3.22500e+03 1.56750e+04
1881 3.22500e+03 1.57750e+04
1882 3.27500e+03 1.59250e+04
1883 3.12500e+03 1.59250e+04
1884 3.02500e+03 1.59250e+04
1885 2.92500e+03 1.59250e+04
1886 2.82500e+03 1.59250e+04
1887 2.60000e+03 1.57750e+04
1888 2.60000e+03 1.56250e+04
1889 2.60000e+03 1.55250e+04
1890 2.45000e+03 1.57250e+04
1891 2.52500e+03 1.58750e+04
1892 2.42500e+03 1.59750e+04
1893 2.37500e+03 1.58750e+04
1894 2.22500e+03 1.59750e+04
1895 2.19700e+03 1.58530e+04
1896 1.92800e+03 1.59700e+04
1897 1.82500e+03 1.59750e+04
1898 1.62500e+03 1.59750e+04
1899 1.57500e+03 1.56250e+04
1900 1.57500e+03 1.55250e+04
1901 1.57500e+03 1.54250e+04
1902 1.57500e+03 1.53250e+04
1903 1.57500e+03 1.52250e+04
1904 1.57500e+03 1.51250e+04
1905 1.57500e+03 1.50250e+04
1906 1.67500e+03 1.49750e+04
1907 1.57500e+03 1.48610e+04
1908 1.57500e+03 1.48600e+04
1909 1.57500e+03 1.47100e+04
1910 1.57600e+03 1.47100e+04
1911 1.57500e+03 1.45600e+04
1912 1.57600e+03 1.45590e+04
1913 1.57500e+03 1.44100e+04
1914 1.57600e+03 1.44090e+04
1915 1.57500e+03 1.42250e+04
1916 1.57500e+03 1.40250e+04
1917 1.57500e+03 1.38250e+04
1918 1.72500e+03 1.38250e+04
1919 1.72500e+03 1.36750e+04
1920 1.57500e+03 1.36750e+04
1921 1.57500e+03 1.35250e+04
1922 1.97500e+03 1.31500e+04
1923 2.07500e+03 1.31750e+04
1924 1.97500e+03 1.33500e+04
1925 2.07500e+03 1.35750e+04
1926 1.92500e+03 1.38250e+04
1927 1.92500e+03 1.39750e+04
1928 2.07500e+03 1.39250e+04
1929 2.22500e+03 1.39250e+04
1930 2.07500e+03 1.41250e+04
1931 1.97500e+03 1.42250e+04
1932 2.17500e+03 1.42250e+04
1933 2.27500e+03 1.44250e+04
1934 2.32500e+03 1.45750e+04
1935 2.37500e+03 1.46750e+04
1936 2.17500e+03 1.46250e+04
1937 2.07500e+03 1.47250e+04
1938 1.97500e+03 1.46250e+04
1939 1.92500e+03 1.47750e+04
1940 1.77500e+03 1.47750e+04
1941 1.82500e+03 1.48750e+04
1942 1.97500e+03 1.48750e+04
1943 2.17500e+03 1.49750e+04
1944 2.35000e+03 1.49250e+04
1945 2.35000e+03 1.50250e+04
1946 2.47500e+03 1.51250e+04
1947 2.62500e+03 1.51250e+04
1948 2.57500e+03 1.52750e+04
1949 2.50000e+03 1.53750e+04
1950 2.60000e+03 1.53750e+04
1951 2.77500e+03 1.52750e+04
1952 2.77500e+03 1.51750e+04
1953 2.87500e+03 1.52250e+04
1954 2.97500e+03 1.52750e+04
1955 3.07500e+03 1.52250e+04
1956 3.07500e+03 1.51250e+04
1957 2.97500e+03 1.51250e+04
1958 2.92500e+03 1.49750e+04
1959 2.87500e+03 1.50750e+04
1960 2.77500e+03 1.50250e+04
1961 2.65000e+03 1.49000e+04
1962 2.80000e+03 1.49000e+04
1963 2.87500e+03 1.47250e+04
1964 2.87500e+03 1.45750e+04
1965 3.02500e+03 1.45750e+04
1966 3.12500e+03 1.45750e+04
1967 3.07500e+03 1.47250e+04
1968 3.17500e+03 1.47500e+04
1969 3.12500e+03 1.49750e+04
1970 3.27500e+03 1.51250e+04
1971 3.32500e+03 1.53750e+04
1972 3.42500e+03 1.53750e+04
1973 3.52500e+03 1.54750e+04
1974 3.62500e+03 1.54750e+04
1975 3.77500e+03 1.55250e+04
1976 3.77500e+03 1.53750e+04
1977 3.62500e+03 1.53250e+04
1978 3.67500e+03 1.52250e+04
1979 3.77500e+03 1.52250e+04
1980 3.77500e+03 1.50750e+04
1981 3.67500e+03 1.50250e+04
1982 3.52500e+03 1.49750e+04
1983 3.37500e+03 1.49750e+04
1984 3.37500e+03 1.48750e+04
1985 3.52500e+03 1.48750e+04
1986 3.52500e+03 1.47750e+04
1987 3.42500e+03 1.47250e+04
1988 3.52500e+03 1.46250e+04
1989 3.42500e+03 1.45750e+04
1990 3.27500e+03 1.45750e+04
1991 3.22500e+03 1.44750e+04
1992 3.32500e+03 1.43000e+04
1993 3.47500e+03 1.43000e+04
1994 3.75000e+03 1.43000e+04
1995 3.67500e+03 1.42250e+04
1996 3.72500e+03 1.41250e+04
1997 3.52500e+03 1.41250e+04
1998 3.32500e+03 1.40250e+04
1999 3.42500e+03 1.39250e+04
2000 3.32500e+03 1.38250e+04
2001 3.37500e+03 1.36000e+04
2002 3.52500e+03 1.37250e+04
2003 3.75000e+03 1.37250e+04
2004 3.75000e+03 1.35250e+04
2005 3.75000e+03 1.31250e+04
2006 3.57400e+03 1.30580e+04
2007 3.37500e+03 1.32000e+04
2008 3.17500e+03 1.31750e+04
2009 3.02500e+03 1.32750e+04
2010 2.87500e+03 1.32750e+04
2011 2.87500e+03 1.31750e+04
2012 3.02500e+03 1.26000e+04
2013 2.92500e+03 1.26000e+04
2014 2.82500e+03 1.26000e+04
2015 2.67500e+03 1.26000e+04
2016 2.52500e+03 1.26000e+04
2017 2.37500e+03 1.26000e+04
2018 2.40000e+03 1.25000e+04
2019 2.40000e+03 1.24000e+04
2020 2.32500e+03 1.23250e+04
2021 2.47500e+03 1.23250e+04
2022 2.57500e+03 1.22250e+04
2023 2.52500e+03 1.21250e+04
2024 2.67500e+03 1.20250e+04
2025 2.82500e+03 1.21250e+04
2026 2.77500e+03 1.22250e+04
2027 2.67500e+03 1.21750e+04
2028 2.67500e+03 1.23250e+04
2029 2.87500e+03 1.23250e+04
2030 3.15000e+03 1.23250e+04
2031 3.25000e+03 1.25250e+04
2032 3.25000e+03 1.24250e+04
2033 3.30000e+03 1.23250e+04
2034 3.27500e+03 1.22250e+04
2035 3.32500e+03 1.21250e+04
2036 3.45000e+03 1.21750e+04
2037 3.47500e+03 1.23250e+04
2038 3.52500e+03 1.24250e+04
2039 3.52500e+03 1.25250e+04
2040 3.67500e+03 1.25250e+04
2041 3.67500e+03 1.24250e+04
2042 3.77500e+03 1.24750e+04
2043 3.77200e+03 1.23540e+04
2044 3.80000e+03 1.22250e+04
2045 3.80000e+03 1.20750e+04
2046 3.67500e+03 1.20750e+04
2047 3.67500e+03 1.19250e+04
2048 3.67500e+03 1.18250e+04
2049 3.67500e+03 1.17250e+04
2050 3.67500e+03 1.15750e+04
2051 3.72500e+03 1.14750e+04
2052 3.57500e+03 1.14750e+04
2053 3.40000e+03 1.13250e+04
2054 3.30000e+03 1.12750e+04
2055 3.20000e+03 1.13250e+04
2056 3.30000e+03 1.14250e+04
2057 3.30000e+03 1.15500e+04
2058 3.30000e+03 1.16500e+04
2059 3.40000e+03 1.18250e+04
2060 3.52500e+03 1.18750e+04
2061 3.37500e+03 1.19250e+04
2062 3.22500e+03 1.19250e+04
2063 3.02500e+03 1.17250e+04
2064 3.12500e+03 1.17250e+04
2065 3.20000e+03 1.16750e+04
2066 3.20000e+03 1.15750e+04
2067 3.20000e+03 1.14750e+04
2068 3.12500e+03 1.14250e+04
2069 3.02500e+03 1.14250e+04
2070 2.92500e+03 1.13250e+04
2071 2.72500e+03 1.13250e+04
2072 2.62500e+03 1.13250e+04
2073 2.45000e+03 1.08750e+04
2074 2.45000e+03 1.10750e+04
2075 2.42500e+03 1.13250e+04
2076 2.32500e+03 1.14250e+04
2077 2.22500e+03 1.14250e+04
2078 2.15000e+03 1.14750e+04
2079 2.15000e+03 1.15750e+04
2080 2.05000e+03 1.15750e+04
2081 2.05000e+03 1.16750e+04
2082 2.15000e+03 1.16750e+04
2083 2.22500e+03 1.17500e+04
2084 2.32500e+03 1.17500e+04
2085 2.12500e+03 1.19250e+04
2086 1.97500e+03 1.19250e+04
2087 1.95000e+03 1.18250e+04
2088 1.87500e+03 1.19250e+04
2089 1.92500e+03 1.20750e+04
2090 2.02500e+03 1.21250e+04
2091 2.07500e+03 1.22250e+04
2092 1.92500e+03 1.22250e+04
2093 1.82500e+03 1.21750e+04
2094 1.82500e+03 1.24250e+04
2095 1.82500e+03 1.25750e+04
2096 1.82500e+03 1.26750e+04
2097 1.82500e+03 1.28250e+04
2098 1.56500e+03 1.27600e+04
2099 1.56500e+03 1.26100e+04
2100 1.56500e+03 1.24600e+04
2101 1.56500e+03 1.23100e+04
2102 1.56500e+03 1.21600e+04
2103 1.56500e+03 1.20100e+04
2104 1.72500e+03 1.19250e+04
2105 1.56500e+03 1.18600e+04
2106 1.56500e+03 1.17100e+04
2107 1.67500e+03 1.16500e+04
2108 1.75000e+03 1.17000e+04
2109 1.75000e+03 1.16000e+04
2110 1.67500e+03 1.15250e+04
2111 1.62500e+03 1.14250e+04
2112 1.72500e+03 1.14250e+04
2113 1.95000e+03 1.13250e+04
2114 2.05000e+03 1.14250e+04
2115 2.15000e+03 1.13250e+04
2116 2.05000e+03 1.12750e+04
2117 2.07500e+03 1.11250e+04
2118 2.07500e+03 1.10250e+04
2119 1.97500e+03 1.11250e+04
2120 1.90000e+03 1.10250e+04
2121 1.77500e+03 1.10250e+04
2122 1.62500e+03 1.10500e+04
2123 1.60000e+03 1.08500e+04
2124 1.60000e+03 1.07250e+04
2125 1.60000e+03 1.06250e+04
2126 1.60000e+03 1.05250e+04
2127 1.60000e+03 1.04250e+04
2128 1.72500e+03 1.01250e+04
2129 1.87500e+03 1.00750e+04
2130 1.64000e+03 9.80600e+03
2131 1.63900e+03 9.70600e+03
2132 1.63900e+03 9.60600e+03
2133 1.64000e+03 9.50500e+03
2134 1.64000e+03 9.40600e+03
2135 1.63900e+03 9.30600e+03
2136 1.92800e+03 8.82000e+03
2137 1.82500e+03 8.82500e+03
2138 1.62500e+03 8.82500e+03
2139 1.57500e+03 8.47500e+03
2140 1.57500e+03 8.37500e+03
2141 1.57500e+03 8.27500e+03
2142 1.57500e+03 8.17500e+03
2143 1.57500e+03 8.07500e+03
2144 1.57500e+03 7.97500e+03
2145 1.57500e+03 7.87500e+03
2146 1.67500e+03 7.82500e+03
2147 1.57500e+03 7.71100e+03
2148 1.57500e+03 7.71000e+03
2149 1.57600e+03 7.56000e+03
2150 1.57500e+03 7.56000e+03
2151 1.57500e+03 7.41000e+03
2152 1.57600e+03 7.40900e+03
2153 1.57500e+03 7.26000e+03
2154 1.57600e+03 7.25900e+03
2155 1.57500e+03 7.07500e+03
2156 1.57500e+03 6.87500e+03
2157 1.57500e+03 6.67500e+03
2158 1.72500e+03 6.67500e+03
2159 1.72500e+03 6.52500e+03
2160 1.57500e+03 6.52500e+03
2161 1.57500e+03 6.37500e+03
2162 1.97500e+03 6.00000e+03
2163 2.07500e+03 6.02500e+03
2164 1.97500e+03 6.20000e+03
2165 2.07500e+03 6.42500e+03
2166 1.92500e+03 6.67500e+03
2167 1.92500e+03 6.82500e+03
2168 2.07500e+03 6.77500e+03
2169 2.22500e+03 6.77500e+03
2170 2.07500e+03 6.97500e+03
2171 1.97500e+03 7.07500e+03
2172 2.17500e+03 7.07500e+03
2173 2.27500e+03 7.27500e+03
2174 2.32500e+03 7.42500e+03
2175 2.37500e+03 7.52500e+03
2176 2.17500e+03 7.47500e+03
2177 2.07500e+03 7.57500e+03
2178 1.97500e+03 7.47500e+03
2179 1.92500e+03 7.62500e+03
2180 1.77500e+03 7.62500e+03
2181 1.82500e+03 7.72500e+03
2182 1.97500e+03 7.72500e+03
2183 2.17500e+03 7.82500e+03
2184 2.35000e+03 7.77500e+03
2185 2.35000e+03 7.87500e+03
2186 2.47500e+03 7.97500e+03
2187 2.62500e+03 7.97500e+03
2188 2.57500e+03 8.12500e+03
2189 2.50000e+03 8.22500e+03
2190 2.60000e+03 8.22500e+03
2191 2.60000e+03 8.37500e+03
2192 2.60000e+03 8.47500e+03
2193 2.45000e+03 8.57500e+03
2194 2.37500e+03 8.72500e+03
2195 2.19700e+03 8.70300e+03
2196 2.22500e+03 8.82500e+03
2197 2.42500e+03 8.82500e+03
2198 2.52500e+03 8.72500e+03
2199 2.60000e+03 8.62500e+03
2200 2.82500e+03 8.77500e+03
2201 2.92500e+03 8.77500e+03
2202 3.02500e+03 8.77500e+03
2203 3.12500e+03 8.77500e+03
2204 3.27500e+03 8.77500e+03
2205 3.22500e+03 8.62500e+03
2206 3.32500e+03 8.57500e+03
2207 3.22500e+03 8.52500e+03
2208 3.32500e+03 8.22500e+03
2209 3.42500e+03 8.22500e+03
2210 3.52500e+03 8.32500e+03
2211 3.62500e+03 8.32500e+03
2212 3.62500e+03 8.42500e+03
2213 3.52500e+03 8.47500e+03
2214 3.70000e+03 8.77500e+03
2215 3.80000e+03 8.67500e+03
2216 3.70000e+03 8.57500e+03
2217 3.77500e+03 8.37500e+03
2218 3.77500e+03 8.22500e+03
2219 3.62500e+03 8.17500e+03
2220 3.67500e+03 8.07500e+03
2221 3.77500e+03 8.07500e+03
2222 3.77500e+03 7.92500e+03
2223 3.67500e+03 7.87500e+03
2224 3.52500e+03 7.82500e+03
2225 3.52500e+03 7.72500e+03
2226 3.52500e+03 7.62500e+03
2227 3.52500e+03 7.47500e+03
2228 3.42500e+03 7.42500e+03
2229 3.42500e+03 7.57500e+03
2230 3.37500e+03 7.72500e+03
2231 3.37500e+03 7.82500e+03
2232 3.27500e+03 7.97500e+03
2233 3.12500e+03 7.82500e+03
2234 2.92500e+03 7.82500e+03
2235 2.87500e+03 7.92500e+03
2236 2.97500e+03 7.97500e+03
2237 3.07500e+03 7.97500e+03
2238 3.07500e+03 8.07500e+03
2239 2.97500e+03 8.12500e+03
2240 2.87500e+03 8.07500e+03
2241 2.77500e+03 8.12500e+03
2242 2.77500e+03 8.02500e+03
2243 2.77500e+03 7.87500e+03
2244 2.65000e+03 7.75000e+03
2245 2.80000e+03 7.75000e+03
2246 2.87500e+03 7.57500e+03
2247 2.87500e+03 7.42500e+03
2248 3.02500e+03 7.42500e+03
2249 3.12500e+03 7.42500e+03
2250 3.07500e+03 7.57500e+03
2251 3.17500e+03 7.60000e+03
2252 3.27500e+03 7.42500e+03
2253 3.22500e+03 7.32500e+03
2254 3.32500e+03 7.15000e+03
2255 3.47500e+03 7.15000e+03
2256 3.75000e+03 7.15000e+03
2257 3.67500e+03 7.07500e+03
2258 3.72500e+03 6.97500e+03
2259 3.52500e+03 6.97500e+03
2260 3.32500e+03 6.87500e+03
2261 3.42500e+03 6.77500e+03
2262 3.32500e+03 6.67500e+03
2263 3.37500e+03 6.45000e+03
2264 3.52500e+03 6.57500e+03
2265 3.75000e+03 6.57500e+03
2266 3.75000e+03 6.37500e+03
2267 3.75000e+03 5.97500e+03
2268 3.57400e+03 5.90800e+03
2269 3.37500e+03 6.05000e+03
2270 3.17500e+03 6.02500e+03
2271 3.02500e+03 6.12500e+03
2272 2.87500e+03 6.12500e+03
2273 2.87500e+03 6.02500e+03
2274 3.02500e+03 5.45000e+03
2275 2.92500e+03 5.45000e+03
2276 2.82500e+03 5.45000e+03
2277 2.67500e+03 5.45000e+03
2278 2.52500e+03 5.45000e+03
2279 2.37500e+03 5.45000e+03
2280 2.40000e+03 5.35000e+03
2281 2.40000e+03 5.25000e+03
2282 2.32500e+03 5.17500e+03
2283 2.47500e+03 5.17500e+03
2284 2.57500e+03 5.07500e+03
2285 2.52500e+03 4.97500e+03
2286 2.67500e+03 4.87500e+03
2287 2.82500e+03 4.97500e+03
2288 2.77500e+03 5.07500e+03
2289 2.67500e+03 5.02500e+03
2290 2.67500e+03 5.17500e+03
2291 2.87500e+03 5.17500e+03
2292 3.15000e+03 5.17500e+03
2293 3.25000e+03 5.37500e+03
2294 3.25000e+03 5.27500e+03
2295 3.30000e+03 5.17500e+03
2296 3.27500e+03 5.07500e+03
2297 3.32500e+03 4.97500e+03
2298 3.45000e+03 5.02500e+03
2299 3.47500e+03 5.17500e+03
2300 3.52500e+03 5.27500e+03
2301 3.52500e+03 5.37500e+03
2302 3.67500e+03 5.37500e+03
2303 3.67500e+03 5.27500e+03
2304 3.77500e+03 5.32500e+03
2305 3.77200e+03 5.20400e+03
2306 3.80000e+03 5.07500e+03
2307 3.80000e+03 4.92500e+03
2308 3.67500e+03 4.92500e+03
2309 3.67500e+03 4.77500e+03
2310 3.67500e+03 4.67500e+03
2311 3.67500e+03 4.57500e+03
2312 3.52500e+03 4.72500e+03
2313 3.40000e+03 4.67500e+03
2314 3.37500e+03 4.77500e+03
2315 3.22500e+03 4.77500e+03
2316 3.02500e+03 4.57500e+03
2317 3.12500e+03 4.57500e+03
2318 3.20000e+03 4.52500e+03
2319 3.30000e+03 4.50000e+03
2320 3.30000e+03 4.40000e+03
2321 3.20000e+03 4.42500e+03
2322 3.20000e+03 4.32500e+03
2323 3.12500e+03 4.27500e+03
2324 3.02500e+03 4.27500e+03
2325 2.92500e+03 4.17500e+03
2326 2.90000e+03 3.92500e+03
2327 2.90000e+03 3.72500e+03
2328 2.90000e+03 3.32500e+03
2329 2.45000e+03 3.32500e+03
2330 2.45000e+03 3.72500e+03
2331 2.45000e+03 3.92500e+03
2332 2.72500e+03 4.17500e+03
2333 2.62500e+03 4.17500e+03
2334 2.42500e+03 4.17500e+03
2335 2.32500e+03 4.27500e+03
2336 2.22500e+03 4.27500e+03
2337 2.15000e+03 4.32500e+03
2338 2.15000e+03 4.42500e+03
2339 2.05000e+03 4.42500e+03
2340 2.05000e+03 4.52500e+03
2341 2.15000e+03 4.52500e+03
2342 2.22500e+03 4.60000e+03
2343 2.32500e+03 4.60000e+03
2344 2.12500e+03 4.77500e+03
2345 1.97500e+03 4.77500e+03
2346 1.95000e+03 4.67500e+03
2347 1.87500e+03 4.77500e+03
2348 1.92500e+03 4.92500e+03
2349 2.02500e+03 4.97500e+03
2350 2.07500e+03 5.07500e+03
2351 1.92500e+03 5.07500e+03
2352 1.82500e+03 5.02500e+03
2353 1.82500e+03 5.27500e+03
2354 1.82500e+03 5.42500e+03
2355 1.82500e+03 5.52500e+03
2356 1.82500e+03 5.67500e+03
2357 1.56500e+03 5.61000e+03
2358 1.56500e+03 5.46000e+03
2359 1.56500e+03 5.31000e+03
2360 1.56500e+03 5.16000e+03
2361 1.56500e+03 5.01000e+03
2362 1.56500e+03 4.86000e+03
2363 1.72500e+03 4.77500e+03
2364 1.56500e+03 4.71000e+03
2365 1.56500e+03 4.56000e+03
2366 1.67500e+03 4.50000e+03
2367 1.75000e+03 4.55000e+03
2368 1.75000e+03 4.45000e+03
2369 1.67500e+03 4.37500e+03
2370 1.62500e+03 4.27500e+03
2371 1.72500e+03 4.27500e+03
2372 1.95000e+03 4.17500e+03
2373 2.05000e+03 4.27500e+03
2374 2.15000e+03 4.17500e+03
2375 2.05000e+03 4.12500e+03
2376 2.07500e+03 3.97500e+03
2377 2.07500e+03 3.87500e+03
2378 1.97500e+03 3.97500e+03
2379 1.90000e+03 3.87500e+03
2380 1.77500e+03 3.87500e+03
2381 1.62500e+03 3.90000e+03
2382 1.60000e+03 3.70000e+03
2383 1.60000e+03 3.57500e+03
2384 1.60000e+03 3.47500e+03
2385 1.60000e+03 3.37500e+03
2386 1.60000e+03 3.27500e+03
2387 1.72500e+03 2.97500e+03
2388 1.64000e+03 2.65600e+03
2389 1.63900e+03 2.55600e+03
2390 1.63900e+03 2.45600e+03
2391 1.64000e+03 2.35500e+03
2392 1.64000e+03 2.25600e+03
