# Supplementary material for: A clustering metaheuristic for large orienteering problems
Source: PLoS One. 2022 Jul 22;17(7):e0271751. doi: 10.1371/journal.pone.0271751 (PMC9307188; doi:10.1371/journal.pone.0271751)
Supplement: S1 Data — (ZIP) [file pone.0271751.s001.zip › Clustering-Meta-Heuristic-for-the-Orienteering-Problem-main/benchmarks/U724.txt]

EDGE_WEIGHT_TYPE : EUC_2D
Budget: 20955
1 6.05610e+02 7.96600e+02
2 6.81800e+02 1.02520e+03
3 6.05610e+02 1.15221e+03
4 6.05610e+02 1.25381e+03
5 6.56410e+02 1.73641e+03
6 8.08810e+02 2.04119e+03
7 7.26250e+02 1.82529e+03
8 7.58010e+02 1.86340e+03
9 7.83400e+02 1.73641e+03
10 8.08810e+02 1.73641e+03
11 7.58010e+02 1.10141e+03
12 7.58010e+02 7.96600e+02
13 7.58010e+02 8.21990e+02
14 8.72300e+02 7.33110e+02
15 8.85000e+02 2.06660e+03
16 8.72300e+02 1.78721e+03
17 9.35800e+02 1.96500e+03
18 9.10390e+02 7.07700e+02
19 9.35800e+02 1.81260e+03
20 9.35800e+02 1.76180e+03
21 9.35800e+02 1.17760e+03
22 9.86600e+02 1.38080e+03
23 1.01199e+03 8.98200e+02
24 9.86600e+02 1.20301e+03
25 9.86600e+02 1.15221e+03
26 9.86600e+02 8.21990e+02
27 1.01199e+03 7.96600e+02
28 9.86600e+02 9.23590e+02
29 1.06279e+03 1.12680e+03
30 1.11359e+03 1.43160e+03
31 1.13900e+03 1.48240e+03
32 1.18980e+03 9.49000e+02
33 1.18980e+03 1.25381e+03
34 1.24061e+03 1.50779e+03
35 1.29141e+03 1.35539e+03
36 1.26600e+03 1.25381e+03
37 1.18980e+03 1.10141e+03
38 1.18980e+03 1.38080e+03
39 1.11359e+03 1.15221e+03
40 1.11359e+03 8.21990e+02
41 1.18980e+03 7.07700e+02
42 1.15170e+03 7.33110e+02
43 1.11359e+03 9.23590e+02
44 1.11359e+03 1.10141e+03
45 1.11359e+03 1.22840e+03
46 1.11359e+03 9.49000e+02
47 1.11359e+03 1.40619e+03
48 1.13900e+03 8.60100e+02
49 1.18980e+03 7.33110e+02
50 1.24061e+03 1.71100e+03
51 1.26600e+03 1.73641e+03
52 1.29141e+03 1.86340e+03
53 1.27869e+03 2.04756e+03
54 1.28506e+03 2.05391e+03
55 1.29141e+03 2.04119e+03
56 1.32949e+03 1.95865e+03
57 1.29141e+03 1.96500e+03
58 1.32314e+03 1.95230e+03
59 1.31680e+03 1.78721e+03
60 1.34221e+03 1.86340e+03
61 1.32949e+03 1.94596e+03
62 1.33586e+03 1.95230e+03
63 1.16439e+03 2.24439e+03
64 1.16439e+03 2.09199e+03
65 1.18980e+03 1.58400e+03
66 1.21520e+03 1.71100e+03
67 1.16439e+03 1.63480e+03
68 1.16439e+03 1.78721e+03
69 1.18980e+03 1.86340e+03
70 1.18980e+03 2.24439e+03
71 1.26600e+03 2.16820e+03
72 1.27869e+03 2.06025e+03
73 1.27234e+03 2.05391e+03
74 1.24061e+03 2.04119e+03
75 1.22789e+03 1.95865e+03
76 1.23426e+03 1.95230e+03
77 1.24061e+03 1.96500e+03
78 1.29141e+03 1.60939e+03
79 1.29141e+03 1.07600e+03
80 1.26600e+03 7.07700e+02
81 1.18980e+03 8.47400e+02
82 1.13900e+03 1.53320e+03
83 1.11359e+03 2.02850e+03
84 1.08820e+03 2.24439e+03
85 1.08820e+03 2.07930e+03
86 9.99300e+02 2.18090e+03
87 1.01199e+03 1.73641e+03
88 1.06279e+03 1.68561e+03
89 1.03740e+03 1.63480e+03
90 1.11359e+03 1.86340e+03
91 1.06279e+03 7.71190e+02
92 1.06279e+03 8.21990e+02
93 1.02471e+03 1.27920e+03
94 9.86600e+02 1.50779e+03
95 1.03740e+03 8.72790e+02
96 1.03740e+03 1.48240e+03
97 1.01199e+03 1.60939e+03
98 9.61190e+02 1.71100e+03
99 9.99300e+02 7.33110e+02
100 1.01199e+03 1.90150e+03
101 1.03740e+03 1.91420e+03
102 1.06279e+03 1.73641e+03
103 1.06279e+03 1.60939e+03
104 1.24061e+03 2.24439e+03
105 1.34221e+03 1.93961e+03
106 1.29141e+03 2.16820e+03
107 1.31680e+03 1.58400e+03
108 1.26600e+03 1.68561e+03
109 1.21520e+03 1.78721e+03
110 1.18980e+03 1.96500e+03
111 1.21520e+03 2.04119e+03
112 1.24061e+03 1.86340e+03
113 1.22789e+03 1.94596e+03
114 1.22154e+03 1.95230e+03
115 1.18980e+03 2.09199e+03
116 1.21520e+03 2.16820e+03
117 1.36760e+03 1.63480e+03
118 1.49461e+03 2.24439e+03
119 1.52000e+03 2.02850e+03
120 1.57080e+03 1.81260e+03
121 1.59619e+03 1.81260e+03
122 1.57080e+03 2.24439e+03
123 1.67240e+03 1.93961e+03
124 1.71051e+03 1.99676e+03
125 1.71686e+03 2.00311e+03
126 1.74859e+03 2.01580e+03
127 1.85020e+03 2.14279e+03
128 1.87561e+03 2.24439e+03
129 1.95180e+03 2.09199e+03
130 1.91369e+03 2.07930e+03
131 1.97721e+03 2.24439e+03
132 1.79939e+03 2.16820e+03
133 1.85020e+03 2.21900e+03
134 1.82480e+03 1.63480e+03
135 1.77400e+03 1.73641e+03
136 1.72320e+03 1.76180e+03
137 1.79939e+03 1.50779e+03
138 1.79939e+03 1.45699e+03
139 1.79939e+03 1.22840e+03
140 1.76131e+03 1.22840e+03
141 1.74859e+03 1.43160e+03
142 1.86289e+03 9.49000e+02
143 1.78670e+03 7.07700e+02
144 1.90100e+03 8.98200e+02
145 1.92641e+03 8.72790e+02
146 1.77400e+03 1.93961e+03
147 1.77400e+03 1.81260e+03
148 1.74859e+03 1.63480e+03
149 1.74859e+03 1.88881e+03
150 1.67240e+03 1.76180e+03
151 1.67240e+03 1.81260e+03
152 1.72320e+03 1.40619e+03
153 1.72320e+03 1.33000e+03
154 1.72320e+03 9.99800e+02
155 1.71051e+03 7.33110e+02
156 1.69779e+03 8.21990e+02
157 1.72320e+03 1.15221e+03
158 1.67240e+03 1.07600e+03
159 1.64699e+03 1.30461e+03
160 1.72320e+03 1.07600e+03
161 1.74859e+03 8.98200e+02
162 1.72320e+03 1.20301e+03
163 1.79939e+03 7.96600e+02
164 1.74859e+03 7.33110e+02
165 1.79939e+03 9.99800e+02
166 1.82480e+03 9.87110e+02
167 1.72320e+03 1.99039e+03
168 1.69779e+03 1.93961e+03
169 1.70414e+03 2.00311e+03
170 1.71051e+03 2.00945e+03
171 1.64699e+03 2.24439e+03
172 1.77400e+03 1.96500e+03
173 1.92641e+03 9.23590e+02
174 1.91369e+03 7.07700e+02
175 2.00260e+03 9.23590e+02
176 1.95180e+03 7.07700e+02
177 1.92641e+03 7.96600e+02
178 1.98990e+03 7.07700e+02
179 1.97721e+03 7.96600e+02
180 2.02801e+03 7.96600e+02
181 2.06609e+03 7.33110e+02
182 2.10420e+03 7.96600e+02
183 2.02801e+03 7.07700e+02
184 2.00260e+03 8.72790e+02
185 2.15500e+03 1.25381e+03
186 2.16135e+03 1.26650e+03
187 2.16770e+03 1.27285e+03
188 2.20580e+03 1.55859e+03
189 2.28199e+03 1.76180e+03
190 2.33279e+03 1.55859e+03
191 2.35820e+03 1.12680e+03
192 2.44711e+03 1.58400e+03
193 2.38359e+03 2.14279e+03
194 2.35820e+03 2.06660e+03
195 2.38359e+03 2.01580e+03
196 2.43439e+03 1.40619e+03
197 2.40900e+03 2.01580e+03
198 2.43439e+03 2.05391e+03
199 2.43439e+03 1.35539e+03
200 2.45980e+03 7.96600e+02
201 2.45980e+03 1.33000e+03
202 2.42170e+03 9.74390e+02
203 2.40900e+03 8.72790e+02
204 2.45980e+03 9.74390e+02
205 2.48520e+03 1.27920e+03
206 2.53600e+03 7.96600e+02
207 2.52330e+03 1.35539e+03
208 2.52330e+03 1.58400e+03
209 2.56141e+03 1.93961e+03
210 2.56141e+03 2.24439e+03
211 2.51061e+03 2.14279e+03
212 2.71381e+03 2.24439e+03
213 2.71381e+03 2.14279e+03
214 2.70109e+03 2.07930e+03
215 2.68840e+03 1.12680e+03
216 2.66301e+03 1.76180e+03
217 2.66301e+03 1.05061e+03
218 2.63760e+03 1.10141e+03
219 2.61221e+03 1.15221e+03
220 2.63760e+03 1.35539e+03
221 2.56141e+03 1.55859e+03
222 2.58680e+03 1.93961e+03
223 2.61221e+03 1.81260e+03
224 2.58680e+03 1.76180e+03
225 2.56141e+03 1.81260e+03
226 2.56141e+03 1.76180e+03
227 2.61221e+03 9.99800e+02
228 2.70109e+03 1.29189e+03
229 2.76461e+03 1.12680e+03
230 2.79000e+03 1.15221e+03
231 2.84080e+03 1.12680e+03
232 2.79000e+03 8.21990e+02
233 2.73920e+03 8.21990e+02
234 2.71381e+03 8.72790e+02
235 2.61221e+03 7.96600e+02
236 2.43439e+03 1.30461e+03
237 2.49789e+03 8.34710e+02
238 2.53600e+03 8.72790e+02
239 2.56141e+03 8.21990e+02
240 2.61221e+03 8.34710e+02
241 2.57410e+03 9.49000e+02
242 2.56141e+03 7.96600e+02
243 2.56141e+03 9.99800e+02
244 2.58680e+03 1.10141e+03
245 2.51061e+03 1.17760e+03
246 2.53600e+03 1.20301e+03
247 2.47250e+03 1.55859e+03
248 2.56141e+03 2.06660e+03
249 2.63760e+03 2.21900e+03
250 2.58680e+03 2.10471e+03
251 2.56141e+03 2.10471e+03
252 2.63760e+03 2.24439e+03
253 2.63760e+03 2.14279e+03
254 2.53600e+03 1.45699e+03
255 2.49789e+03 1.10141e+03
256 2.44711e+03 1.55859e+03
257 2.38359e+03 1.46971e+03
258 2.28199e+03 1.81260e+03
259 2.23119e+03 2.04119e+03
260 2.43439e+03 2.21900e+03
261 2.44074e+03 2.23170e+03
262 2.45980e+03 2.24439e+03
263 2.45346e+03 2.23170e+03
264 2.44711e+03 2.22535e+03
265 2.35820e+03 1.81260e+03
266 2.38359e+03 1.93961e+03
267 2.30740e+03 2.14279e+03
268 2.25660e+03 2.14279e+03
269 2.33279e+03 1.93961e+03
270 2.37090e+03 1.10141e+03
271 2.23119e+03 2.14279e+03
272 2.16770e+03 2.07930e+03
273 2.12961e+03 2.24439e+03
274 2.12961e+03 2.04119e+03
275 2.18039e+03 2.21900e+03
276 2.07881e+03 2.14279e+03
277 2.07881e+03 2.24439e+03
278 2.07881e+03 2.06660e+03
279 2.02801e+03 2.24439e+03
280 2.05340e+03 2.11740e+03
281 2.02801e+03 2.14279e+03
282 2.05340e+03 2.21900e+03
283 2.00260e+03 2.06660e+03
284 1.97721e+03 2.06660e+03
285 3.01859e+03 2.19359e+03
286 3.04400e+03 2.14279e+03
287 3.04400e+03 2.21900e+03
288 2.96779e+03 2.16820e+03
289 2.98051e+03 2.10471e+03
290 3.06939e+03 2.21900e+03
291 3.06939e+03 2.14279e+03
292 3.13291e+03 2.11740e+03
293 3.20910e+03 1.95230e+03
294 3.19641e+03 2.06660e+03
295 3.12020e+03 2.01580e+03
296 3.17100e+03 1.81260e+03
297 3.10750e+03 1.58400e+03
298 3.09480e+03 1.96500e+03
299 3.06939e+03 2.01580e+03
300 2.99320e+03 1.93961e+03
301 2.99320e+03 2.01580e+03
302 2.96779e+03 2.06660e+03
303 2.99320e+03 8.98200e+02
304 3.01859e+03 1.05061e+03
305 3.04400e+03 8.72790e+02
306 3.06939e+03 9.49000e+02
307 3.06939e+03 7.96600e+02
308 3.06939e+03 8.98200e+02
309 3.12020e+03 7.96600e+02
310 3.17100e+03 9.23590e+02
311 3.12020e+03 1.05061e+03
312 3.17100e+03 9.99800e+02
313 3.14561e+03 1.05061e+03
314 3.12020e+03 1.12680e+03
315 3.14561e+03 8.72790e+02
316 3.09480e+03 1.30461e+03
317 2.99320e+03 9.49000e+02
318 2.96779e+03 7.96600e+02
319 2.99320e+03 7.96600e+02
320 2.84080e+03 8.72790e+02
321 2.81541e+03 7.96600e+02
322 2.80270e+03 1.21570e+03
323 2.82811e+03 1.33000e+03
324 2.79000e+03 1.38080e+03
325 2.80270e+03 1.33000e+03
326 2.89160e+03 1.10141e+03
327 2.86619e+03 1.05061e+03
328 2.85350e+03 9.74390e+02
329 2.86619e+03 1.25381e+03
330 2.73920e+03 7.96600e+02
331 2.76461e+03 1.27920e+03
332 2.84080e+03 1.27920e+03
333 2.91699e+03 1.25381e+03
334 2.90430e+03 1.02520e+03
335 2.91699e+03 1.40619e+03
336 2.89160e+03 1.34270e+03
337 2.86619e+03 1.34270e+03
338 2.81541e+03 1.43160e+03
339 2.85350e+03 1.45699e+03
340 2.84080e+03 1.76180e+03
341 2.79000e+03 1.63480e+03
342 2.84080e+03 1.68561e+03
343 2.72650e+03 1.93961e+03
344 2.79000e+03 1.93961e+03
345 2.79000e+03 2.01580e+03
346 2.73920e+03 1.82529e+03
347 2.76461e+03 1.50779e+03
348 2.79000e+03 1.43160e+03
349 2.79000e+03 1.58400e+03
350 2.76461e+03 1.76180e+03
351 2.81541e+03 1.76180e+03
352 2.73920e+03 1.57131e+03
353 2.84080e+03 2.11740e+03
354 2.86619e+03 2.14279e+03
355 2.96779e+03 1.12680e+03
356 3.01859e+03 1.12680e+03
357 3.04400e+03 1.05061e+03
358 3.06939e+03 1.30461e+03
359 3.00590e+03 1.22840e+03
360 3.04400e+03 1.38080e+03
361 3.12020e+03 1.17760e+03
362 3.14561e+03 1.25381e+03
363 3.17100e+03 1.17760e+03
364 3.12020e+03 1.38080e+03
365 3.29801e+03 2.16820e+03
366 3.48850e+03 1.15740e+03
367 3.50518e+03 1.16740e+03
368 3.50850e+03 1.19406e+03
369 3.48850e+03 1.26074e+03
370 3.50518e+03 1.24074e+03
371 3.49850e+03 1.22074e+03
372 3.50850e+03 1.19740e+03
373 3.49850e+03 1.17074e+03
374 3.49518e+03 1.16074e+03
375 3.48850e+03 1.12740e+03
376 3.49850e+03 1.12074e+03
377 3.48850e+03 1.09740e+03
378 3.48850e+03 1.09406e+03
379 3.50850e+03 1.07740e+03
380 3.49850e+03 1.05740e+03
381 3.49850e+03 1.05074e+03
382 3.50850e+03 1.03740e+03
383 3.48850e+03 1.02074e+03
384 3.50850e+03 1.00074e+03
385 3.42500e+03 9.99800e+02
386 3.48850e+03 9.07400e+02
387 3.48850e+03 9.27400e+02
388 3.49518e+03 9.40740e+02
389 3.49518e+03 9.20740e+02
390 3.50850e+03 9.00740e+02
391 3.49850e+03 8.94060e+02
392 3.50850e+03 8.80740e+02
393 3.48850e+03 8.60740e+02
394 3.45041e+03 8.72790e+02
395 3.34881e+03 7.71190e+02
396 3.32340e+03 7.07700e+02
397 3.27260e+03 8.47400e+02
398 3.22180e+03 9.99800e+02
399 3.32340e+03 9.74390e+02
400 3.37420e+03 8.98200e+02
401 3.29801e+03 8.47400e+02
402 3.19641e+03 7.96600e+02
403 3.19641e+03 1.26650e+03
404 3.22180e+03 2.16820e+03
405 3.27260e+03 1.10141e+03
406 3.27260e+03 1.02520e+03
407 3.29801e+03 9.23590e+02
408 3.27260e+03 2.04119e+03
409 3.29801e+03 1.99039e+03
410 3.34881e+03 2.06660e+03
411 3.39961e+03 1.81260e+03
412 3.36150e+03 1.78721e+03
413 3.33609e+03 1.91420e+03
414 3.36150e+03 1.99039e+03
415 3.39961e+03 2.06660e+03
416 3.27260e+03 1.76180e+03
417 3.23449e+03 1.79990e+03
418 3.27260e+03 1.50779e+03
419 3.29801e+03 1.55859e+03
420 3.24721e+03 1.63480e+03
421 3.40596e+03 2.21131e+03
422 3.41096e+03 2.21631e+03
423 3.40596e+03 2.23131e+03
424 3.39596e+03 2.23131e+03
425 3.49518e+03 2.16756e+03
426 3.49850e+03 2.15756e+03
427 3.49850e+03 2.15090e+03
428 3.49850e+03 2.14090e+03
429 3.48850e+03 2.12090e+03
430 3.50518e+03 2.10090e+03
431 3.49850e+03 2.08090e+03
432 3.48850e+03 2.05756e+03
433 3.48850e+03 2.05424e+03
434 3.49850e+03 2.03756e+03
435 3.48850e+03 2.04090e+03
436 3.49850e+03 2.02090e+03
437 3.49518e+03 2.00090e+03
438 3.50850e+03 1.99756e+03
439 3.49850e+03 1.97756e+03
440 3.49850e+03 1.97090e+03
441 3.49518e+03 1.96090e+03
442 3.50850e+03 1.95756e+03
443 3.48850e+03 1.92756e+03
444 3.49850e+03 1.92090e+03
445 3.48850e+03 1.89756e+03
446 3.48850e+03 1.89424e+03
447 3.50850e+03 1.87756e+03
448 3.49850e+03 1.85756e+03
449 3.49850e+03 1.85090e+03
450 3.50850e+03 1.83756e+03
451 3.48850e+03 1.82090e+03
452 3.50850e+03 1.80090e+03
453 3.43770e+03 1.85070e+03
454 3.34881e+03 1.40619e+03
455 3.34881e+03 1.50779e+03
456 3.34881e+03 1.45699e+03
457 3.32340e+03 1.76180e+03
458 3.32340e+03 1.86340e+03
459 3.32340e+03 1.63480e+03
460 3.37420e+03 1.68561e+03
461 3.39961e+03 1.91420e+03
462 3.41230e+03 1.97770e+03
463 3.39961e+03 1.68561e+03
464 3.39961e+03 1.55859e+03
465 3.42500e+03 1.58400e+03
466 3.32340e+03 1.55859e+03
467 3.29801e+03 1.50779e+03
468 3.22180e+03 1.38080e+03
469 3.27260e+03 1.40619e+03
470 3.32340e+03 1.38080e+03
471 3.34881e+03 1.17760e+03
472 3.34881e+03 1.25381e+03
473 3.27260e+03 1.17760e+03
474 3.24721e+03 1.22840e+03
475 3.17100e+03 1.25381e+03
476 3.14561e+03 1.45699e+03
477 3.17100e+03 1.53320e+03
478 3.04400e+03 1.76180e+03
479 3.00590e+03 1.73641e+03
480 3.01859e+03 1.55859e+03
481 2.99320e+03 1.78721e+03
482 2.94240e+03 1.76180e+03
483 2.99320e+03 1.30461e+03
484 3.04400e+03 2.06660e+03
485 3.04400e+03 2.01580e+03
486 3.12020e+03 1.68561e+03
487 3.12020e+03 1.76180e+03
488 3.06939e+03 1.50779e+03
489 3.06939e+03 1.38080e+03
490 3.01859e+03 1.63480e+03
491 2.96779e+03 1.53320e+03
492 2.89160e+03 1.50779e+03
493 2.91699e+03 1.86340e+03
494 2.89160e+03 1.88881e+03
495 2.89160e+03 1.68561e+03
496 2.86619e+03 1.78721e+03
497 2.84080e+03 1.50779e+03
498 2.81541e+03 2.01580e+03
499 2.84080e+03 1.78721e+03
500 2.89160e+03 1.97770e+03
501 2.91699e+03 2.04119e+03
502 2.89160e+03 2.14279e+03
503 2.86619e+03 2.16820e+03
504 2.89160e+03 2.06660e+03
505 2.91699e+03 2.21900e+03
506 2.81541e+03 2.24439e+03
507 2.81541e+03 2.06660e+03
508 2.79000e+03 2.14279e+03
509 2.73920e+03 2.16820e+03
510 2.76461e+03 2.06660e+03
511 2.66301e+03 2.24439e+03
512 2.61221e+03 2.06660e+03
513 2.63760e+03 1.40619e+03
514 2.63760e+03 1.58400e+03
515 2.53600e+03 2.01580e+03
516 2.53600e+03 1.81260e+03
517 2.51061e+03 1.83801e+03
518 2.48520e+03 1.78721e+03
519 2.51061e+03 1.68561e+03
520 2.48520e+03 1.83801e+03
521 2.48520e+03 1.93961e+03
522 2.51061e+03 2.21900e+03
523 2.38359e+03 1.88881e+03
524 2.33279e+03 1.88881e+03
525 2.44711e+03 2.23805e+03
526 2.48520e+03 2.01580e+03
527 2.45980e+03 2.06660e+03
528 2.35820e+03 1.27920e+03
529 2.29471e+03 1.35539e+03
530 2.28199e+03 8.72790e+02
531 2.30740e+03 1.25381e+03
532 2.32010e+03 1.17125e+03
533 2.32645e+03 1.16490e+03
534 2.32010e+03 8.72790e+02
535 2.32010e+03 1.15855e+03
536 2.31375e+03 1.16490e+03
537 2.29471e+03 1.22840e+03
538 2.30740e+03 1.05061e+03
539 2.33279e+03 1.17760e+03
540 2.33279e+03 1.30461e+03
541 2.35820e+03 1.33000e+03
542 2.35820e+03 1.63480e+03
543 2.30740e+03 1.63480e+03
544 2.20580e+03 1.76180e+03
545 2.28199e+03 1.55859e+03
546 2.23119e+03 1.22840e+03
547 2.24391e+03 1.27920e+03
548 2.28199e+03 1.63480e+03
549 2.23119e+03 1.17760e+03
550 2.12961e+03 1.50779e+03
551 2.15500e+03 1.30461e+03
552 2.15500e+03 1.17760e+03
553 2.16770e+03 1.26016e+03
554 2.17404e+03 1.26650e+03
555 2.12961e+03 1.68561e+03
556 2.15500e+03 1.63480e+03
557 2.07881e+03 1.60939e+03
558 2.06609e+03 1.15221e+03
559 2.02801e+03 1.25381e+03
560 2.16770e+03 8.85510e+02
561 2.19311e+03 1.15221e+03
562 2.18039e+03 1.05061e+03
563 2.20580e+03 1.12680e+03
564 2.20580e+03 1.25381e+03
565 2.23119e+03 9.23590e+02
566 2.15500e+03 1.40619e+03
567 2.05340e+03 1.83801e+03
568 2.07881e+03 1.76180e+03
569 2.05340e+03 1.50779e+03
570 2.00260e+03 1.35539e+03
571 2.05340e+03 1.43160e+03
572 2.05340e+03 1.68561e+03
573 2.12961e+03 1.38080e+03
574 2.12961e+03 1.45699e+03
575 2.07881e+03 1.27920e+03
576 2.02801e+03 1.73641e+03
577 2.00260e+03 1.83801e+03
578 1.97721e+03 1.83801e+03
579 1.97721e+03 1.78721e+03
580 1.95180e+03 1.81260e+03
581 2.00260e+03 1.68561e+03
582 1.97721e+03 1.43160e+03
583 1.90100e+03 1.40619e+03
584 1.92641e+03 1.81260e+03
585 2.00260e+03 1.93961e+03
586 1.97721e+03 1.53320e+03
587 2.00260e+03 1.50779e+03
588 1.92641e+03 1.30461e+03
589 1.93910e+03 1.60939e+03
590 1.90100e+03 1.25381e+03
591 2.00260e+03 1.05061e+03
592 2.00260e+03 1.25381e+03
593 2.02801e+03 9.99800e+02
594 1.95180e+03 1.25381e+03
595 2.00260e+03 1.17760e+03
596 2.10420e+03 9.99800e+02
597 2.02801e+03 1.15221e+03
598 2.00260e+03 9.99800e+02
599 1.91369e+03 1.15221e+03
600 1.97721e+03 9.99800e+02
601 1.85020e+03 1.17760e+03
602 1.85020e+03 1.81260e+03
603 1.87561e+03 2.01580e+03
604 1.86289e+03 1.88881e+03
605 1.85020e+03 1.07600e+03
606 1.85020e+03 1.30461e+03
607 1.85020e+03 1.40619e+03
608 1.79939e+03 1.33000e+03
609 1.72320e+03 1.10141e+03
610 1.67240e+03 8.72790e+02
611 1.63430e+03 7.33110e+02
612 1.57080e+03 7.96600e+02
613 1.58350e+03 7.33110e+02
614 1.59619e+03 8.47400e+02
615 1.59619e+03 1.12680e+03
616 1.59619e+03 1.17760e+03
617 1.59619e+03 9.23590e+02
618 1.57080e+03 1.07600e+03
619 1.59619e+03 1.35539e+03
620 1.67240e+03 8.47400e+02
621 1.62160e+03 1.43160e+03
622 1.57080e+03 9.99800e+02
623 1.59619e+03 9.49000e+02
624 1.57080e+03 1.25381e+03
625 1.53270e+03 1.22840e+03
626 1.44381e+03 1.45699e+03
627 1.49461e+03 1.20301e+03
628 1.54539e+03 8.47400e+02
629 1.52000e+03 1.43160e+03
630 1.59619e+03 8.98200e+02
631 1.67240e+03 7.07700e+02
632 1.67240e+03 8.21990e+02
633 1.57080e+03 1.20301e+03
634 1.57080e+03 1.48240e+03
635 1.59619e+03 1.48240e+03
636 1.67240e+03 1.20301e+03
637 1.59619e+03 1.40619e+03
638 1.64699e+03 1.38080e+03
639 1.54539e+03 1.78721e+03
640 1.52000e+03 1.76180e+03
641 1.54539e+03 1.81260e+03
642 1.49461e+03 1.55859e+03
643 1.54539e+03 1.68561e+03
644 1.54539e+03 1.55859e+03
645 1.46920e+03 1.63480e+03
646 1.46920e+03 1.55859e+03
647 1.44381e+03 1.76180e+03
648 1.49461e+03 1.81260e+03
649 1.52000e+03 2.14279e+03
650 1.54539e+03 2.24439e+03
651 1.49461e+03 1.88881e+03
652 1.44381e+03 1.68561e+03
653 1.44381e+03 1.88881e+03
654 1.46920e+03 9.74390e+02
655 1.54539e+03 7.33110e+02
656 1.49461e+03 8.47400e+02
657 1.49461e+03 1.12680e+03
658 1.49461e+03 1.17760e+03
659 1.53270e+03 8.72790e+02
660 1.54539e+03 1.30461e+03
661 1.49461e+03 1.07600e+03
662 1.49461e+03 9.49000e+02
663 1.49461e+03 1.30461e+03
664 1.44381e+03 1.33000e+03
665 1.44381e+03 1.05061e+03
666 1.36760e+03 1.30461e+03
667 1.39301e+03 1.43160e+03
668 1.39301e+03 8.98200e+02
669 1.36760e+03 1.15221e+03
670 1.34221e+03 9.99800e+02
671 1.31680e+03 7.33110e+02
672 1.29141e+03 1.12680e+03
673 1.44381e+03 7.96600e+02
674 1.50730e+03 7.33110e+02
675 1.44381e+03 8.47400e+02
676 1.36760e+03 1.48240e+03
677 1.36760e+03 1.20301e+03
678 1.41840e+03 8.60100e+02
679 1.36760e+03 1.33000e+03
680 1.36760e+03 9.23590e+02
681 1.36760e+03 1.10141e+03
682 1.36760e+03 8.21990e+02
683 1.46920e+03 7.07700e+02
684 1.24061e+03 9.74390e+02
685 1.18980e+03 8.21990e+02
686 1.15170e+03 1.27920e+03
687 1.06279e+03 1.50779e+03
688 1.06279e+03 1.27920e+03
689 1.08820e+03 1.31730e+03
690 1.06279e+03 9.23590e+02
691 9.86600e+02 1.45699e+03
692 9.61190e+02 1.40619e+03
693 8.59610e+02 1.27920e+03
694 8.59610e+02 1.02520e+03
695 9.35800e+02 1.58400e+03
696 8.97700e+02 1.41891e+03
697 8.59610e+02 1.15221e+03
698 8.08810e+02 1.33000e+03
699 8.59610e+02 1.53320e+03
700 8.34200e+02 1.93961e+03
701 8.08810e+02 1.86340e+03
702 7.58010e+02 1.66020e+03
703 7.58010e+02 1.27920e+03
704 7.58010e+02 1.17760e+03
705 6.81800e+02 1.78721e+03
706 6.81800e+02 1.83801e+03
707 7.07210e+02 1.93961e+03
708 7.32600e+02 1.93961e+03
709 7.83400e+02 1.88881e+03
710 7.58010e+02 1.78721e+03
711 7.32600e+02 1.58400e+03
712 6.81800e+02 1.35539e+03
713 6.81800e+02 1.27920e+03
714 6.56410e+02 1.83801e+03
715 6.81800e+02 9.99800e+02
716 7.13550e+02 1.82529e+03
717 7.19900e+02 1.83164e+03
718 6.81800e+02 2.04119e+03
719 7.58010e+02 1.93961e+03
720 8.08810e+02 1.96500e+03
721 8.08810e+02 1.15221e+03
722 8.08810e+02 9.99800e+02
723 8.08810e+02 9.49000e+02
724 6.81800e+02 9.23590e+02
