# Supplementary material for: A clustering metaheuristic for large orienteering problems
Source: PLoS One. 2022 Jul 22;17(7):e0271751. doi: 10.1371/journal.pone.0271751 (PMC9307188; doi:10.1371/journal.pone.0271751)
Supplement: S1 Data — (ZIP) [file pone.0271751.s001.zip › Clustering-Meta-Heuristic-for-the-Orienteering-Problem-main/benchmarks/get_cost.py]

p = [0, 3, 2, 1, 5, 4, 6, 91, 92, 143, 145, 144, 147, 146, 148, 149, 150, 151, 152, 153, 154, 155, 213, 214, 292, 291, 289, 290, 288, 287, 286, 216, 215, 217, 212, 211, 221, 220, 219, 208, 209, 207, 206, 223, 222, 203, 204, 298, 226, 225, 224, 279, 282, 281, 280, 277, 278, 274, 275, 276, 231, 232, 229, 230, 228, 202, 227, 199, 198, 201, 163, 162, 161, 137, 135, 134, 136, 133, 132, 102, 131, 128, 103, 129, 130, 164, 165, 200, 167, 166, 196, 197, 233, 234, 273, 272, 271, 237, 236, 240, 239, 238, 242, 241, 195, 192, 246, 245, 244, 243, 248, 247, 267, 266, 264, 265, 262, 260, 259, 253, 254, 251, 252, 187, 249, 250, 191, 190, 193, 194, 169, 168, 173, 171, 170, 172, 178, 188, 186, 177, 175, 174, 176, 126, 122, 112, 110, 108, 107, 109, 60, 57, 59, 38, 56, 43, 46, 45, 44, 40, 42, 39, 41, 36, 37]

f = open('Pr299.txt')

f.readline()
f.readline()
