# Supplementary material for: A clustering metaheuristic for large orienteering problems
Source: PLoS One. 2022 Jul 22;17(7):e0271751. doi: 10.1371/journal.pone.0271751 (PMC9307188; doi:10.1371/journal.pone.0271751)
Supplement: S2 Data — (ZIP) [file pone.0271751.s002.zip]

Archive with 26 entries (23 files):
- OP_instances/
- OP_instances/OP_FlatUtilities/
- OP_instances/OP_FlatUtilities/eil101
- OP_instances/OP_FlatUtilities/pr299
- OP_instances/OP_FlatUtilities/lin318
- OP_instances/OP_FlatUtilities/pr2392
- OP_instances/OP_FlatUtilities/fl1400
- OP_instances/OP_FlatUtilities/pcb1173
- OP_instances/OP_FlatUtilities/gil262
- OP_instances/OP_FlatUtilities/d493
- OP_instances/OP_FlatUtilities/u574
- OP_instances/OP_FlatUtilities/u724
- OP_instances/OP_FlatUtilities/rd400
- OP_instances/OP_RandomUtilities/
- OP_instances/OP_RandomUtilities/eil101
- OP_instances/OP_RandomUtilities/pr299
- OP_instances/OP_RandomUtilities/lin318
- OP_instances/OP_RandomUtilities/pr2392
- OP_instances/OP_RandomUtilities/fl1400
- OP_instances/OP_RandomUtilities/pcb1173
- OP_instances/OP_RandomUtilities/gil262
- OP_instances/OP_RandomUtilities/d493
- OP_instances/OP_RandomUtilities/u574
- OP_instances/OP_RandomUtilities/u724
- OP_instances/OP_RandomUtilities/rd400
- OP_instances/README.txt
