# Supplementary material for: A clustering metaheuristic for large orienteering problems
Source: PLoS One. 2022 Jul 22;17(7):e0271751. doi: 10.1371/journal.pone.0271751 (PMC9307188; doi:10.1371/journal.pone.0271751)
Supplement: S2 Data — (ZIP) [file pone.0271751.s002.zip › OP_instances/OP_FlatUtilities/eil101]

BUDGET: 315.0
NODE_COORDINATES
1 41.0 49.0
2 35.0 17.0
3 55.0 45.0
4 55.0 20.0
5 15.0 30.0
6 25.0 30.0
7 20.0 50.0
8 10.0 43.0
9 55.0 60.0
10 30.0 60.0
11 20.0 65.0
12 50.0 35.0
13 30.0 25.0
14 15.0 10.0
15 30.0 5.0
16 10.0 20.0
17 5.0 30.0
18 20.0 40.0
19 15.0 60.0
20 45.0 65.0
21 45.0 20.0
22 45.0 10.0
23 55.0 5.0
24 65.0 35.0
25 65.0 20.0
26 45.0 30.0
27 35.0 40.0
28 41.0 37.0
29 64.0 42.0
30 40.0 60.0
31 31.0 52.0
32 35.0 69.0
33 53.0 52.0
34 65.0 55.0
35 63.0 65.0
36 2.0 60.0
37 20.0 20.0
38 5.0 5.0
39 60.0 12.0
40 40.0 25.0
41 42.0 7.0
42 24.0 12.0
43 23.0 3.0
44 11.0 14.0
45 6.0 38.0
46 2.0 48.0
47 8.0 56.0
48 13.0 52.0
49 6.0 68.0
50 47.0 47.0
51 49.0 58.0
52 27.0 43.0
53 37.0 31.0
54 57.0 29.0
55 63.0 23.0
56 53.0 12.0
57 32.0 12.0
58 36.0 26.0
59 21.0 24.0
60 17.0 34.0
61 12.0 24.0
62 24.0 58.0
63 27.0 69.0
64 15.0 77.0
65 62.0 77.0
66 49.0 73.0
67 67.0 5.0
68 56.0 39.0
69 37.0 47.0
70 37.0 56.0
71 57.0 68.0
72 47.0 16.0
73 44.0 17.0
74 46.0 13.0
75 49.0 11.0
76 49.0 42.0
77 53.0 43.0
78 61.0 52.0
79 57.0 48.0
80 56.0 37.0
81 55.0 54.0
82 15.0 47.0
83 14.0 37.0
84 11.0 31.0
85 16.0 22.0
86 4.0 18.0
87 28.0 18.0
88 26.0 52.0
89 26.0 35.0
90 31.0 67.0
91 15.0 19.0
92 22.0 22.0
93 18.0 24.0
94 26.0 27.0
95 25.0 24.0
96 22.0 27.0
97 25.0 21.0
98 19.0 21.0
99 20.0 26.0
100 18.0 18.0
101 35.0 35.0
NODE_SCORES
1 1
2 1
3 1
4 1
5 1
6 1
7 1
8 1
9 1
10 1
11 1
12 1
13 1
14 1
15 1
16 1
17 1
18 1
19 1
20 1
21 1
22 1
23 1
24 1
25 1
26 1
27 1
28 1
29 1
30 1
31 1
32 1
33 1
34 1
35 1
36 1
37 1
38 1
39 1
40 1
41 1
42 1
43 1
44 1
45 1
46 1
47 1
48 1
49 1
50 1
51 1
52 1
53 1
54 1
55 1
56 1
57 1
58 1
59 1
60 1
61 1
62 1
63 1
64 1
65 1
66 1
67 1
68 1
69 1
70 1
71 1
72 1
73 1
74 1
75 1
76 1
77 1
78 1
79 1
80 1
81 1
82 1
83 1
84 1
85 1
86 1
87 1
88 1
89 1
90 1
91 1
92 1
93 1
94 1
95 1
96 1
97 1
98 1
99 1
100 1
101 1
