# Supplementary material for: A clustering metaheuristic for large orienteering problems
Source: PLoS One. 2022 Jul 22;17(7):e0271751. doi: 10.1371/journal.pone.0271751 (PMC9307188; doi:10.1371/journal.pone.0271751)
Supplement: S2 Data — (ZIP) [file pone.0271751.s002.zip › OP_instances/OP_FlatUtilities/lin318]

BUDGET: 21015.0
NODE_COORDINATES
1 63.0 71.0
2 94.0 71.0
3 142.0 370.0
4 173.0 1276.0
5 205.0 1213.0
6 213.0 69.0
7 244.0 69.0
8 276.0 630.0
9 283.0 732.0
10 362.0 69.0
11 394.0 69.0
12 449.0 370.0
13 480.0 1276.0
14 512.0 1213.0
15 528.0 157.0
16 583.0 630.0
17 591.0 732.0
18 638.0 654.0
19 638.0 496.0
20 638.0 314.0
21 638.0 142.0
22 669.0 142.0
23 677.0 315.0
24 677.0 496.0
25 677.0 654.0
26 709.0 654.0
27 709.0 496.0
28 709.0 315.0
29 701.0 142.0
30 764.0 220.0
31 811.0 189.0
32 843.0 173.0
33 858.0 370.0
34 890.0 1276.0
35 921.0 1213.0
36 992.0 630.0
37 1000.0 732.0
38 1197.0 1276.0
39 1228.0 1213.0
40 1276.0 205.0
41 1299.0 630.0
42 1307.0 732.0
43 1362.0 654.0
44 1362.0 496.0
45 1362.0 291.0
46 1425.0 654.0
47 1425.0 496.0
48 1425.0 291.0
49 1417.0 173.0
50 1488.0 291.0
51 1488.0 496.0
52 1488.0 654.0
53 1551.0 654.0
54 1551.0 496.0
55 1551.0 291.0
56 1614.0 291.0
57 1614.0 496.0
58 1614.0 654.0
59 1732.0 189.0
60 1811.0 1276.0
61 1843.0 1213.0
62 1913.0 630.0
63 1921.0 732.0
64 2087.0 370.0
65 2118.0 1276.0
66 2150.0 1213.0
67 2189.0 205.0
68 2220.0 189.0
69 2220.0 630.0
70 2228.0 732.0
71 2244.0 142.0
72 2276.0 315.0
73 2276.0 496.0
74 2276.0 654.0
75 2315.0 654.0
76 2315.0 496.0
77 2315.0 315.0
78 2331.0 142.0
79 2346.0 315.0
80 2346.0 496.0
81 2346.0 654.0
82 2362.0 142.0
83 2402.0 157.0
84 2402.0 220.0
85 2480.0 142.0
86 2496.0 370.0
87 2528.0 1276.0
88 2559.0 1213.0
89 2630.0 630.0
90 2638.0 732.0
91 2756.0 69.0
92 2787.0 69.0
93 2803.0 370.0
94 2835.0 1276.0
95 2866.0 1213.0
96 2906.0 69.0
97 2937.0 69.0
98 2937.0 630.0
99 2945.0 732.0
100 3016.0 1276.0
101 3055.0 69.0
102 3087.0 69.0
103 606.0 220.0
104 1165.0 370.0
105 1780.0 370.0
106 63.0 1402.0
107 94.0 1402.0
108 142.0 1701.0
109 173.0 2607.0
110 205.0 2544.0
111 213.0 1400.0
112 244.0 1400.0
113 276.0 1961.0
114 283.0 2063.0
115 362.0 1400.0
116 394.0 1400.0
117 449.0 1701.0
118 480.0 2607.0
119 512.0 2544.0
120 528.0 1488.0
121 583.0 1961.0
122 591.0 2063.0
123 638.0 1985.0
124 638.0 1827.0
125 638.0 1645.0
126 638.0 1473.0
127 669.0 1473.0
128 677.0 1646.0
129 677.0 1827.0
130 677.0 1985.0
131 709.0 1985.0
132 709.0 1827.0
133 709.0 1646.0
134 701.0 1473.0
135 764.0 1551.0
136 811.0 1520.0
137 843.0 1504.0
138 858.0 1701.0
139 890.0 2607.0
140 921.0 2544.0
141 992.0 1961.0
142 1000.0 2063.0
143 1197.0 2607.0
144 1228.0 2544.0
145 1276.0 1536.0
146 1299.0 1961.0
147 1307.0 2063.0
148 1362.0 1985.0
149 1362.0 1827.0
150 1362.0 1622.0
151 1425.0 1985.0
152 1425.0 1827.0
153 1425.0 1622.0
154 1417.0 1504.0
155 1488.0 1622.0
156 1488.0 1827.0
157 1488.0 1985.0
158 1551.0 1985.0
159 1551.0 1827.0
160 1551.0 1622.0
161 1614.0 1622.0
162 1614.0 1827.0
163 1614.0 1985.0
164 1732.0 1520.0
165 1811.0 2607.0
166 1843.0 2544.0
167 1913.0 1961.0
168 1921.0 2063.0
169 2087.0 1701.0
170 2118.0 2607.0
171 2150.0 2544.0
172 2189.0 1536.0
173 2220.0 1520.0
174 2220.0 1961.0
175 2228.0 2063.0
176 2244.0 1473.0
177 2276.0 1646.0
178 2276.0 1827.0
179 2276.0 1985.0
180 2315.0 1985.0
181 2315.0 1827.0
182 2315.0 1646.0
183 2331.0 1473.0
184 2346.0 1646.0
185 2346.0 1827.0
186 2346.0 1985.0
187 2362.0 1473.0
188 2402.0 1488.0
189 2402.0 1551.0
190 2480.0 1473.0
191 2496.0 1701.0
192 2528.0 2607.0
193 2559.0 2544.0
194 2630.0 1961.0
195 2638.0 2063.0
196 2756.0 1400.0
197 2787.0 1400.0
198 2803.0 1701.0
199 2835.0 2607.0
200 2866.0 2544.0
201 2906.0 1400.0
202 2937.0 1400.0
203 2937.0 1961.0
204 2945.0 2063.0
205 3016.0 2607.0
206 3055.0 1400.0
207 3087.0 1400.0
208 606.0 1551.0
209 1165.0 1701.0
210 1780.0 1701.0
211 63.0 2733.0
212 94.0 2733.0
213 142.0 3032.0
214 173.0 3938.0
215 205.0 3875.0
216 213.0 2731.0
217 244.0 2731.0
218 276.0 3292.0
219 283.0 3394.0
220 362.0 2731.0
221 394.0 2731.0
222 449.0 3032.0
223 480.0 3938.0
224 512.0 3875.0
225 528.0 2819.0
226 583.0 3292.0
227 591.0 3394.0
228 638.0 3316.0
229 638.0 3158.0
230 638.0 2976.0
231 638.0 2804.0
232 669.0 2804.0
233 677.0 2977.0
234 677.0 3158.0
235 677.0 3316.0
236 709.0 3316.0
237 709.0 3158.0
238 709.0 2977.0
239 701.0 2804.0
240 764.0 2882.0
241 811.0 2851.0
242 843.0 2835.0
243 858.0 3032.0
244 890.0 3938.0
245 921.0 3875.0
246 992.0 3292.0
247 1000.0 3394.0
248 1197.0 3938.0
249 1228.0 3875.0
250 1276.0 2867.0
251 1299.0 3292.0
252 1307.0 3394.0
253 1362.0 3316.0
254 1362.0 3158.0
255 1362.0 2953.0
256 1425.0 3316.0
257 1425.0 3158.0
258 1425.0 2953.0
259 1417.0 2835.0
260 1488.0 2953.0
261 1488.0 3158.0
262 1488.0 3316.0
263 1551.0 3316.0
264 1551.0 3158.0
265 1551.0 2953.0
266 1614.0 2953.0
267 1614.0 3158.0
268 1614.0 3316.0
269 1732.0 2851.0
270 1811.0 3938.0
271 1843.0 3875.0
272 1913.0 3292.0
273 1921.0 3394.0
274 2087.0 3032.0
275 2118.0 3938.0
276 2150.0 3875.0
277 2189.0 2867.0
278 2220.0 2851.0
279 2220.0 3292.0
280 2228.0 3394.0
281 2244.0 2804.0
282 2276.0 2977.0
283 2276.0 3158.0
284 2276.0 3316.0
285 2315.0 3316.0
286 2315.0 3158.0
287 2315.0 2977.0
288 2331.0 2804.0
289 2346.0 2977.0
290 2346.0 3158.0
291 2346.0 3316.0
292 2362.0 2804.0
293 2402.0 2819.0
294 2402.0 2882.0
295 2480.0 2804.0
296 2496.0 3032.0
297 2528.0 3938.0
298 2559.0 3875.0
299 2630.0 3292.0
300 2638.0 3394.0
301 2756.0 2731.0
302 2787.0 2731.0
303 2803.0 3032.0
304 2835.0 3938.0
305 2866.0 3875.0
306 2906.0 2731.0
307 2937.0 2731.0
308 2937.0 3292.0
309 2945.0 3394.0
310 3016.0 3938.0
311 3055.0 2731.0
312 3087.0 2731.0
313 606.0 2882.0
314 1165.0 3032.0
315 1780.0 3032.0
316 1417.0 -79.0
317 1496.0 -79.0
318 1693.0 4055.0
NODE_SCORES
1 1
2 1
3 1
4 1
5 1
6 1
7 1
8 1
9 1
10 1
11 1
12 1
13 1
14 1
15 1
16 1
17 1
18 1
19 1
20 1
21 1
22 1
23 1
24 1
25 1
26 1
27 1
28 1
29 1
30 1
31 1
32 1
33 1
34 1
35 1
36 1
37 1
38 1
39 1
40 1
41 1
42 1
43 1
44 1
45 1
46 1
47 1
48 1
49 1
50 1
51 1
52 1
53 1
54 1
55 1
56 1
57 1
58 1
59 1
60 1
61 1
62 1
63 1
64 1
65 1
66 1
67 1
68 1
69 1
70 1
71 1
72 1
73 1
74 1
75 1
76 1
77 1
78 1
79 1
80 1
81 1
82 1
83 1
84 1
85 1
86 1
87 1
88 1
89 1
90 1
91 1
92 1
93 1
94 1
95 1
96 1
97 1
98 1
99 1
100 1
101 1
102 1
103 1
104 1
105 1
106 1
107 1
108 1
109 1
110 1
111 1
112 1
113 1
114 1
115 1
116 1
117 1
118 1
119 1
120 1
121 1
122 1
123 1
124 1
125 1
126 1
127 1
128 1
129 1
130 1
131 1
132 1
133 1
134 1
135 1
136 1
137 1
138 1
139 1
140 1
141 1
142 1
143 1
144 1
145 1
146 1
147 1
148 1
149 1
150 1
151 1
152 1
153 1
154 1
155 1
156 1
157 1
158 1
159 1
160 1
161 1
162 1
163 1
164 1
165 1
166 1
167 1
168 1
169 1
170 1
171 1
172 1
173 1
174 1
175 1
176 1
177 1
178 1
179 1
180 1
181 1
182 1
183 1
184 1
185 1
186 1
187 1
188 1
189 1
190 1
191 1
192 1
193 1
194 1
195 1
196 1
197 1
198 1
199 1
200 1
201 1
202 1
203 1
204 1
205 1
206 1
207 1
208 1
209 1
210 1
211 1
212 1
213 1
214 1
215 1
216 1
217 1
218 1
219 1
220 1
221 1
222 1
223 1
224 1
225 1
226 1
227 1
228 1
229 1
230 1
231 1
232 1
233 1
234 1
235 1
236 1
237 1
238 1
239 1
240 1
241 1
242 1
243 1
244 1
245 1
246 1
247 1
248 1
249 1
250 1
251 1
252 1
253 1
254 1
255 1
256 1
257 1
258 1
259 1
260 1
261 1
262 1
263 1
264 1
265 1
266 1
267 1
268 1
269 1
270 1
271 1
272 1
273 1
274 1
275 1
276 1
277 1
278 1
279 1
280 1
281 1
282 1
283 1
284 1
285 1
286 1
287 1
288 1
289 1
290 1
291 1
292 1
293 1
294 1
295 1
296 1
297 1
298 1
299 1
300 1
301 1
302 1
303 1
304 1
305 1
306 1
307 1
308 1
309 1
310 1
311 1
312 1
313 1
314 1
315 1
316 1
317 1
318 1
