# Supplementary material for: A clustering metaheuristic for large orienteering problems
Source: PLoS One. 2022 Jul 22;17(7):e0271751. doi: 10.1371/journal.pone.0271751 (PMC9307188; doi:10.1371/journal.pone.0271751)
Supplement: S2 Data — (ZIP) [file pone.0271751.s002.zip › OP_instances/OP_FlatUtilities/pr2392]

BUDGET: 189016.0
NODE_COORDINATES
1 1639.0 2156.0
2 1875.0 2925.0
3 2150.0 2925.0
4 2425.0 2925.0
5 2525.0 2675.0
6 2525.0 2575.0
7 2525.0 2375.0
8 2525.0 2275.0
9 2525.0 2175.0
10 2786.0 2148.0
11 2786.0 2249.0
12 2786.0 2352.0
13 2785.0 2451.0
14 2785.0 2552.0
15 2787.0 2651.0
16 2925.0 2925.0
17 3198.0 2925.0
18 3475.0 2925.0
19 3725.0 2925.0
20 3675.0 2675.0
21 3675.0 2575.0
22 3675.0 2375.0
23 3675.0 2275.0
24 3675.0 2175.0
25 4189.0 2156.0
26 4190.0 2256.0
27 4190.0 2355.0
28 4189.0 2456.0
29 4189.0 2556.0
30 4190.0 2656.0
31 4275.0 2975.0
32 4425.0 2925.0
33 4700.0 2925.0
34 4975.0 2925.0
35 5075.0 2675.0
36 5075.0 2575.0
37 5075.0 2375.0
38 5075.0 2275.0
39 5075.0 2175.0
40 5336.0 2148.0
41 5336.0 2249.0
42 5336.0 2352.0
43 5335.0 2451.0
44 5335.0 2552.0
45 5337.0 2651.0
46 5475.0 2925.0
47 5748.0 2925.0
48 6025.0 2925.0
49 6275.0 2925.0
50 6225.0 2675.0
51 6225.0 2575.0
52 6225.0 2375.0
53 6225.0 2275.0
54 6225.0 2175.0
55 6739.0 2156.0
56 6740.0 2256.0
57 6740.0 2355.0
58 6739.0 2456.0
59 6739.0 2556.0
60 6740.0 2656.0
61 6825.0 2975.0
62 6975.0 2925.0
63 7250.0 2925.0
64 7525.0 2925.0
65 7625.0 2675.0
66 7625.0 2575.0
67 7625.0 2375.0
68 7625.0 2275.0
69 7625.0 2175.0
70 7886.0 2148.0
71 7886.0 2249.0
72 7886.0 2352.0
73 7885.0 2451.0
74 7885.0 2552.0
75 7887.0 2651.0
76 8025.0 2925.0
77 8298.0 2925.0
78 8575.0 2925.0
79 8825.0 2925.0
80 8775.0 2675.0
81 8775.0 2575.0
82 8775.0 2375.0
83 8775.0 2275.0
84 8775.0 2175.0
85 9289.0 2156.0
86 9290.0 2256.0
87 9290.0 2355.0
88 9289.0 2456.0
89 9289.0 2556.0
90 9290.0 2656.0
91 9375.0 2975.0
92 9525.0 2925.0
93 9800.0 2925.0
94 10075.0 2925.0
95 10175.0 2675.0
96 10175.0 2575.0
97 10175.0 2375.0
98 10175.0 2275.0
99 10175.0 2175.0
100 10436.0 2148.0
101 10436.0 2249.0
102 10436.0 2352.0
103 10435.0 2451.0
104 10435.0 2552.0
105 10437.0 2651.0
106 10575.0 2925.0
107 10848.0 2925.0
108 11125.0 2925.0
109 11325.0 2175.0
110 11325.0 2275.0
111 11325.0 2375.0
112 11325.0 2575.0
113 11325.0 2675.0
114 11375.0 2925.0
115 11375.0 3125.0
116 11400.0 3225.0
117 11400.0 3325.0
118 11400.0 3475.0
119 11400.0 3625.0
120 11300.0 3825.0
121 11125.0 3825.0
122 11125.0 3925.0
123 11025.0 3975.0
124 10925.0 3975.0
125 10925.0 3875.0
126 10550.0 3925.0
127 10550.0 3725.0
128 10550.0 3325.0
129 10100.0 3325.0
130 10100.0 3725.0
131 10100.0 3925.0
132 9725.0 3875.0
133 9725.0 3975.0
134 9625.0 3975.0
135 9550.0 3875.0
136 9425.0 3875.0
137 9275.0 3900.0
138 9250.0 3700.0
139 9250.0 3575.0
140 9250.0 3475.0
141 9250.0 3375.0
142 9250.0 3275.0
143 8825.0 3125.0
144 8850.0 3225.0
145 8850.0 3325.0
146 8850.0 3475.0
147 8850.0 3625.0
148 8750.0 3825.0
149 8575.0 3825.0
150 8575.0 3925.0
151 8475.0 3975.0
152 8375.0 3875.0
153 8375.0 3975.0
154 8400.0 4125.0
155 8300.0 4175.0
156 8400.0 4275.0
157 8500.0 4175.0
158 8675.0 4325.0
159 8775.0 4425.0
160 8825.0 4325.0
161 9275.0 4275.0
162 9375.0 4275.0
163 9325.0 4375.0
164 9400.0 4450.0
165 9400.0 4550.0
166 9325.0 4500.0
167 9215.0 4560.0
168 9215.0 4710.0
169 9375.0 4775.0
170 9215.0 4860.0
171 9215.0 5010.0
172 9215.0 5160.0
173 9215.0 5310.0
174 9215.0 5460.0
175 9215.0 5610.0
176 9475.0 5675.0
177 9475.0 5525.0
178 9475.0 5425.0
179 9475.0 5275.0
180 9475.0 5025.0
181 9575.0 5075.0
182 9725.0 5075.0
183 9675.0 4975.0
184 9575.0 4925.0
185 9525.0 4775.0
186 9600.0 4675.0
187 9625.0 4775.0
188 9775.0 4775.0
189 9975.0 4600.0
190 9875.0 4600.0
191 9800.0 4525.0
192 9700.0 4525.0
193 9700.0 4425.0
194 9800.0 4425.0
195 9800.0 4325.0
196 9700.0 4275.0
197 9600.0 4175.0
198 9700.0 4125.0
199 9800.0 4175.0
200 9875.0 4275.0
201 9975.0 4275.0
202 10075.0 4175.0
203 10275.0 4175.0
204 10375.0 4175.0
205 10575.0 4175.0
206 10675.0 4275.0
207 10775.0 4275.0
208 10850.0 4325.0
209 10850.0 4425.0
210 10850.0 4525.0
211 10775.0 4575.0
212 10675.0 4575.0
213 10875.0 4775.0
214 11025.0 4775.0
215 11175.0 4725.0
216 11050.0 4675.0
217 10950.0 4500.0
218 10950.0 4400.0
219 10950.0 4275.0
220 10850.0 4175.0
221 10950.0 4125.0
222 11050.0 4175.0
223 11225.0 4325.0
224 11375.0 4325.0
225 11325.0 4425.0
226 11325.0 4575.0
227 11325.0 4675.0
228 11325.0 4775.0
229 11325.0 4925.0
230 11450.0 4925.0
231 11450.0 5075.0
232 11422.0 5204.0
233 11425.0 5325.0
234 11325.0 5275.0
235 11325.0 5375.0
236 11175.0 5375.0
237 11175.0 5275.0
238 11125.0 5175.0
239 11100.0 5025.0
240 10975.0 4975.0
241 10925.0 5075.0
242 10950.0 5175.0
243 10900.0 5275.0
244 10900.0 5375.0
245 10800.0 5175.0
246 10525.0 5175.0
247 10325.0 5175.0
248 10325.0 5025.0
249 10425.0 5075.0
250 10475.0 4975.0
251 10325.0 4875.0
252 10175.0 4975.0
253 10225.0 5075.0
254 10125.0 5175.0
255 9975.0 5175.0
256 10050.0 5250.0
257 10050.0 5350.0
258 10025.0 5450.0
259 10175.0 5450.0
260 10325.0 5450.0
261 10475.0 5450.0
262 10575.0 5450.0
263 10675.0 5450.0
264 10525.0 6025.0
265 10525.0 6125.0
266 10675.0 6125.0
267 10825.0 6025.0
268 11025.0 6050.0
269 11224.0 5908.0
270 11400.0 5975.0
271 11400.0 6375.0
272 11400.0 6575.0
273 11175.0 6575.0
274 11025.0 6450.0
275 10975.0 6675.0
276 11075.0 6775.0
277 10975.0 6875.0
278 11175.0 6975.0
279 11375.0 6975.0
280 11325.0 7075.0
281 11400.0 7150.0
282 11125.0 7150.0
283 10975.0 7150.0
284 10875.0 7325.0
285 10925.0 7425.0
286 11075.0 7425.0
287 11175.0 7475.0
288 11075.0 7575.0
289 11175.0 7625.0
290 11175.0 7725.0
291 11025.0 7725.0
292 11025.0 7825.0
293 11175.0 7825.0
294 11325.0 7875.0
295 11425.0 7925.0
296 11425.0 8075.0
297 11325.0 8075.0
298 11275.0 8175.0
299 11425.0 8225.0
300 11425.0 8375.0
301 11275.0 8325.0
302 11175.0 8325.0
303 11075.0 8225.0
304 10975.0 8225.0
305 10925.0 7975.0
306 10775.0 7825.0
307 10825.0 7600.0
308 10725.0 7575.0
309 10775.0 7425.0
310 10675.0 7425.0
311 10525.0 7425.0
312 10525.0 7575.0
313 10450.0 7750.0
314 10300.0 7750.0
315 10425.0 7875.0
316 10525.0 7925.0
317 10575.0 7825.0
318 10625.0 7975.0
319 10725.0 7975.0
320 10725.0 8075.0
321 10625.0 8125.0
322 10525.0 8075.0
323 10425.0 8025.0
324 10425.0 8125.0
325 10250.0 8225.0
326 10150.0 8225.0
327 10225.0 8125.0
328 10275.0 7975.0
329 10125.0 7975.0
330 10000.0 7875.0
331 10000.0 7775.0
332 9825.0 7825.0
333 9625.0 7725.0
334 9475.0 7725.0
335 9425.0 7625.0
336 9575.0 7625.0
337 9625.0 7475.0
338 9725.0 7575.0
339 9825.0 7475.0
340 10025.0 7525.0
341 9975.0 7425.0
342 9925.0 7275.0
343 9825.0 7075.0
344 9625.0 7075.0
345 9725.0 6975.0
346 9875.0 6775.0
347 9725.0 6775.0
348 9575.0 6825.0
349 9575.0 6675.0
350 9725.0 6425.0
351 9625.0 6200.0
352 9725.0 6025.0
353 9625.0 6000.0
354 9225.0 6375.0
355 9225.0 6525.0
356 9375.0 6525.0
357 9375.0 6675.0
358 9225.0 6675.0
359 9225.0 6875.0
360 9225.0 7075.0
361 9226.0 7259.0
362 9225.0 7260.0
363 9226.0 7409.0
364 9225.0 7410.0
365 9225.0 7560.0
366 9226.0 7560.0
367 9225.0 7710.0
368 9225.0 7711.0
369 9325.0 7825.0
370 9225.0 7875.0
371 9225.0 7975.0
372 9225.0 8075.0
373 9225.0 8175.0
374 9225.0 8275.0
375 9225.0 8375.0
376 9225.0 8475.0
377 9275.0 8825.0
378 9475.0 8825.0
379 9578.0 8820.0
380 9847.0 8703.0
381 9875.0 8825.0
382 10025.0 8725.0
383 10075.0 8825.0
384 10175.0 8725.0
385 10100.0 8575.0
386 10250.0 8375.0
387 10250.0 8475.0
388 10250.0 8625.0
389 10475.0 8775.0
390 10575.0 8775.0
391 10675.0 8775.0
392 10775.0 8775.0
393 10925.0 8775.0
394 10875.0 8625.0
395 10875.0 8525.0
396 10975.0 8575.0
397 11175.0 8475.0
398 11275.0 8425.0
399 11350.0 8575.0
400 11450.0 8675.0
401 11350.0 8775.0
402 11325.0 9325.0
403 11325.0 9425.0
404 11325.0 9525.0
405 11325.0 9725.0
406 11325.0 9825.0
407 11125.0 10075.0
408 11375.0 10075.0
409 11375.0 10275.0
410 11400.0 10375.0
411 11400.0 10475.0
412 11400.0 10625.0
413 11400.0 10775.0
414 11300.0 10975.0
415 11125.0 10975.0
416 11125.0 11075.0
417 11025.0 11125.0
418 10925.0 11125.0
419 10925.0 11025.0
420 10550.0 10875.0
421 10550.0 11075.0
422 10275.0 11325.0
423 10375.0 11325.0
424 10575.0 11325.0
425 10675.0 11425.0
426 10775.0 11425.0
427 10850.0 11475.0
428 10850.0 11575.0
429 10850.0 11675.0
430 10775.0 11725.0
431 10675.0 11725.0
432 10875.0 11925.0
433 11025.0 11925.0
434 11175.0 11875.0
435 11050.0 11825.0
436 10950.0 11650.0
437 10950.0 11550.0
438 10950.0 11425.0
439 10850.0 11325.0
440 10950.0 11275.0
441 11050.0 11325.0
442 11225.0 11475.0
443 11375.0 11475.0
444 11325.0 11575.0
445 11325.0 11725.0
446 11325.0 11825.0
447 11325.0 11925.0
448 11325.0 12075.0
449 11450.0 12075.0
450 11450.0 12225.0
451 11422.0 12354.0
452 11425.0 12475.0
453 11325.0 12425.0
454 11325.0 12525.0
455 11175.0 12525.0
456 11175.0 12425.0
457 11125.0 12325.0
458 11100.0 12175.0
459 10975.0 12125.0
460 10925.0 12225.0
461 10950.0 12325.0
462 10900.0 12425.0
463 10900.0 12525.0
464 10800.0 12325.0
465 10525.0 12325.0
466 10425.0 12225.0
467 10475.0 12125.0
468 10325.0 12025.0
469 10175.0 12125.0
470 10225.0 12225.0
471 10325.0 12175.0
472 10325.0 12325.0
473 10125.0 12325.0
474 9975.0 12325.0
475 10050.0 12400.0
476 10050.0 12500.0
477 10025.0 12600.0
478 10175.0 12600.0
479 10325.0 12600.0
480 10475.0 12600.0
481 10575.0 12600.0
482 10675.0 12600.0
483 10525.0 13175.0
484 10525.0 13275.0
485 10675.0 13275.0
486 10825.0 13175.0
487 11025.0 13200.0
488 11224.0 13058.0
489 11400.0 13125.0
490 11400.0 13525.0
491 11400.0 13725.0
492 11175.0 13725.0
493 11025.0 13600.0
494 10975.0 13825.0
495 11075.0 13925.0
496 10975.0 14025.0
497 11175.0 14125.0
498 11375.0 14125.0
499 11325.0 14225.0
500 11400.0 14300.0
501 11125.0 14300.0
502 10975.0 14300.0
503 10875.0 14475.0
504 10925.0 14575.0
505 10825.0 14750.0
506 10725.0 14725.0
507 10775.0 14575.0
508 10675.0 14575.0
509 10525.0 14575.0
510 10525.0 14725.0
511 10450.0 14900.0
512 10300.0 14900.0
513 10425.0 15025.0
514 10425.0 15175.0
515 10425.0 15275.0
516 10525.0 15225.0
517 10625.0 15275.0
518 10725.0 15225.0
519 10725.0 15125.0
520 10625.0 15125.0
521 10525.0 15075.0
522 10575.0 14975.0
523 10775.0 14975.0
524 10925.0 15125.0
525 11025.0 14975.0
526 11025.0 14875.0
527 11075.0 14725.0
528 11075.0 14575.0
529 11175.0 14625.0
530 11175.0 14775.0
531 11175.0 14875.0
532 11175.0 14975.0
533 11325.0 15025.0
534 11425.0 15075.0
535 11425.0 15225.0
536 11325.0 15225.0
537 11275.0 15325.0
538 11425.0 15375.0
539 11425.0 15525.0
540 11350.0 15725.0
541 11450.0 15825.0
542 11350.0 15925.0
543 11175.0 15625.0
544 11275.0 15575.0
545 11275.0 15475.0
546 11175.0 15475.0
547 11075.0 15375.0
548 10975.0 15375.0
549 10875.0 15675.0
550 10975.0 15725.0
551 10875.0 15775.0
552 10925.0 15925.0
553 10775.0 15925.0
554 10675.0 15925.0
555 10575.0 15925.0
556 10475.0 15925.0
557 10250.0 15775.0
558 10175.0 15875.0
559 10075.0 15975.0
560 9875.0 15975.0
561 9847.0 15853.0
562 10025.0 15875.0
563 10100.0 15725.0
564 10250.0 15625.0
565 10250.0 15525.0
566 10250.0 15375.0
567 10150.0 15375.0
568 10225.0 15275.0
569 10275.0 15125.0
570 10125.0 15125.0
571 10000.0 15025.0
572 10000.0 14925.0
573 9825.0 14975.0
574 9625.0 14875.0
575 9475.0 14875.0
576 9425.0 14775.0
577 9575.0 14775.0
578 9625.0 14625.0
579 9725.0 14725.0
580 9825.0 14625.0
581 10025.0 14675.0
582 9975.0 14575.0
583 9925.0 14425.0
584 9825.0 14225.0
585 9625.0 14225.0
586 9725.0 14125.0
587 9875.0 13925.0
588 9725.0 13925.0
589 9575.0 13975.0
590 9575.0 13825.0
591 9725.0 13575.0
592 9625.0 13350.0
593 9725.0 13175.0
594 9625.0 13150.0
595 9225.0 13525.0
596 9225.0 13675.0
597 9375.0 13675.0
598 9375.0 13825.0
599 9225.0 13825.0
600 9225.0 14025.0
601 9225.0 14225.0
602 9226.0 14409.0
603 9225.0 14410.0
604 9226.0 14559.0
605 9225.0 14560.0
606 9225.0 14710.0
607 9226.0 14710.0
608 9225.0 14860.0
609 9225.0 14861.0
610 9325.0 14975.0
611 9225.0 15025.0
612 9225.0 15125.0
613 9225.0 15225.0
614 9225.0 15325.0
615 9225.0 15425.0
616 9225.0 15525.0
617 9225.0 15625.0
618 9578.0 15970.0
619 9475.0 15975.0
620 9275.0 15975.0
621 8900.0 15825.0
622 8800.0 15925.0
623 8800.0 15725.0
624 8725.0 15575.0
625 8625.0 15625.0
626 8425.0 15725.0
627 8325.0 15675.0
628 8325.0 15775.0
629 8375.0 15925.0
630 8225.0 15925.0
631 8125.0 15925.0
632 8025.0 15925.0
633 7925.0 15925.0
634 7700.0 15775.0
635 7700.0 15625.0
636 7700.0 15525.0
637 7550.0 15725.0
638 7625.0 15875.0
639 7525.0 15975.0
640 7475.0 15875.0
641 7325.0 15975.0
642 7297.0 15853.0
643 7028.0 15970.0
644 6925.0 15975.0
645 6725.0 15975.0
646 6675.0 15625.0
647 6675.0 15525.0
648 6675.0 15425.0
649 6675.0 15325.0
650 6675.0 15225.0
651 6675.0 15125.0
652 6675.0 15025.0
653 6775.0 14975.0
654 6675.0 14861.0
655 6675.0 14860.0
656 6676.0 14710.0
657 6675.0 14710.0
658 6675.0 14560.0
659 6676.0 14559.0
660 6675.0 14410.0
661 6676.0 14409.0
662 6675.0 14225.0
663 6675.0 14025.0
664 6675.0 13825.0
665 6825.0 13825.0
666 6825.0 13675.0
667 6675.0 13675.0
668 6675.0 13525.0
669 7075.0 13150.0
670 7175.0 13175.0
671 7075.0 13350.0
672 7175.0 13575.0
673 7025.0 13825.0
674 7025.0 13975.0
675 7175.0 13925.0
676 7325.0 13925.0
677 7175.0 14125.0
678 7075.0 14225.0
679 7275.0 14225.0
680 7375.0 14425.0
681 7425.0 14575.0
682 7475.0 14675.0
683 7275.0 14625.0
684 7175.0 14725.0
685 7075.0 14625.0
686 7025.0 14775.0
687 6875.0 14775.0
688 6925.0 14875.0
689 7075.0 14875.0
690 7275.0 14975.0
691 7450.0 14925.0
692 7450.0 15025.0
693 7575.0 15125.0
694 7725.0 15125.0
695 7675.0 15275.0
696 7600.0 15375.0
697 7700.0 15375.0
698 7875.0 15275.0
699 7875.0 15175.0
700 7975.0 15225.0
701 8075.0 15275.0
702 8175.0 15225.0
703 8175.0 15125.0
704 8075.0 15125.0
705 8025.0 14975.0
706 7975.0 15075.0
707 7875.0 15025.0
708 7750.0 14900.0
709 7900.0 14900.0
710 7975.0 14725.0
711 7975.0 14575.0
712 8125.0 14575.0
713 8225.0 14575.0
714 8175.0 14725.0
715 8275.0 14750.0
716 8225.0 14975.0
717 8375.0 15125.0
718 8425.0 15375.0
719 8525.0 15375.0
720 8625.0 15475.0
721 8725.0 15475.0
722 8875.0 15525.0
723 8875.0 15375.0
724 8725.0 15325.0
725 8775.0 15225.0
726 8875.0 15225.0
727 8875.0 15075.0
728 8775.0 15025.0
729 8625.0 14975.0
730 8475.0 14975.0
731 8475.0 14875.0
732 8625.0 14875.0
733 8625.0 14775.0
734 8525.0 14725.0
735 8625.0 14625.0
736 8525.0 14575.0
737 8375.0 14575.0
738 8325.0 14475.0
739 8425.0 14300.0
740 8575.0 14300.0
741 8850.0 14300.0
742 8775.0 14225.0
743 8825.0 14125.0
744 8625.0 14125.0
745 8425.0 14025.0
746 8525.0 13925.0
747 8425.0 13825.0
748 8475.0 13600.0
749 8625.0 13725.0
750 8850.0 13725.0
751 8850.0 13525.0
752 8850.0 13125.0
753 8674.0 13058.0
754 8475.0 13200.0
755 8275.0 13175.0
756 8125.0 13275.0
757 7975.0 13275.0
758 7975.0 13175.0
759 8125.0 12600.0
760 8025.0 12600.0
761 7925.0 12600.0
762 7775.0 12600.0
763 7625.0 12600.0
764 7475.0 12600.0
765 7500.0 12500.0
766 7500.0 12400.0
767 7425.0 12325.0
768 7575.0 12325.0
769 7675.0 12225.0
770 7625.0 12125.0
771 7775.0 12025.0
772 7925.0 12125.0
773 7875.0 12225.0
774 7775.0 12175.0
775 7775.0 12325.0
776 7975.0 12325.0
777 8250.0 12325.0
778 8350.0 12525.0
779 8350.0 12425.0
780 8400.0 12325.0
781 8375.0 12225.0
782 8425.0 12125.0
783 8550.0 12175.0
784 8575.0 12325.0
785 8625.0 12425.0
786 8625.0 12525.0
787 8775.0 12525.0
788 8775.0 12425.0
789 8875.0 12475.0
790 8872.0 12354.0
791 8900.0 12225.0
792 8900.0 12075.0
793 8775.0 12075.0
794 8775.0 11925.0
795 8775.0 11825.0
796 8775.0 11725.0
797 8775.0 11575.0
798 8825.0 11475.0
799 8675.0 11475.0
800 8500.0 11325.0
801 8400.0 11275.0
802 8300.0 11325.0
803 8400.0 11425.0
804 8400.0 11550.0
805 8400.0 11650.0
806 8500.0 11825.0
807 8625.0 11875.0
808 8475.0 11925.0
809 8325.0 11925.0
810 8125.0 11725.0
811 8225.0 11725.0
812 8300.0 11675.0
813 8300.0 11575.0
814 8300.0 11475.0
815 8225.0 11425.0
816 8125.0 11425.0
817 8025.0 11325.0
818 7825.0 11325.0
819 7725.0 11325.0
820 7525.0 11325.0
821 7425.0 11425.0
822 7325.0 11425.0
823 7250.0 11325.0
824 7150.0 11275.0
825 7050.0 11325.0
826 7150.0 11425.0
827 7250.0 11475.0
828 7250.0 11575.0
829 7150.0 11575.0
830 7150.0 11675.0
831 7250.0 11675.0
832 7325.0 11750.0
833 7425.0 11750.0
834 7225.0 11925.0
835 7075.0 11925.0
836 7050.0 11825.0
837 6975.0 11925.0
838 7025.0 12075.0
839 7125.0 12125.0
840 7175.0 12225.0
841 7025.0 12225.0
842 6925.0 12175.0
843 6925.0 12425.0
844 6925.0 12575.0
845 6925.0 12675.0
846 6925.0 12825.0
847 6665.0 12760.0
848 6665.0 12610.0
849 6665.0 12460.0
850 6665.0 12310.0
851 6665.0 12160.0
852 6665.0 12010.0
853 6825.0 11925.0
854 6665.0 11860.0
855 6665.0 11710.0
856 6775.0 11650.0
857 6850.0 11700.0
858 6850.0 11600.0
859 6775.0 11525.0
860 6825.0 11425.0
861 6725.0 11425.0
862 6275.0 11475.0
863 6225.0 11575.0
864 6125.0 11475.0
865 5950.0 11325.0
866 5850.0 11425.0
867 5750.0 11325.0
868 5850.0 11275.0
869 5825.0 11125.0
870 5825.0 11025.0
871 5925.0 11125.0
872 6025.0 11075.0
873 6025.0 10975.0
874 6200.0 10975.0
875 6300.0 10775.0
876 6300.0 10625.0
877 6300.0 10475.0
878 6300.0 10375.0
879 6275.0 10275.0
880 6700.0 10425.0
881 6700.0 10525.0
882 6700.0 10625.0
883 6700.0 10725.0
884 6700.0 10850.0
885 6725.0 11050.0
886 6875.0 11025.0
887 7000.0 11025.0
888 7075.0 11125.0
889 7175.0 11125.0
890 7175.0 11025.0
891 7550.0 11075.0
892 7550.0 10875.0
893 7550.0 10475.0
894 8000.0 10475.0
895 8000.0 10875.0
896 8000.0 11075.0
897 8375.0 11025.0
898 8375.0 11125.0
899 8475.0 11125.0
900 8575.0 11075.0
901 8575.0 10975.0
902 8750.0 10975.0
903 8850.0 10775.0
904 8850.0 10625.0
905 8850.0 10475.0
906 8850.0 10375.0
907 8825.0 10275.0
908 9250.0 10425.0
909 9250.0 10525.0
910 9250.0 10625.0
911 9250.0 10725.0
912 9250.0 10850.0
913 9275.0 11050.0
914 9425.0 11025.0
915 9550.0 11025.0
916 9625.0 11125.0
917 9725.0 11025.0
918 9725.0 11125.0
919 9700.0 11275.0
920 9800.0 11325.0
921 9700.0 11425.0
922 9600.0 11325.0
923 9375.0 11425.0
924 9275.0 11425.0
925 9325.0 11525.0
926 9400.0 11600.0
927 9400.0 11700.0
928 9325.0 11650.0
929 9215.0 11710.0
930 9215.0 11860.0
931 9375.0 11925.0
932 9215.0 12010.0
933 9215.0 12160.0
934 9215.0 12310.0
935 9215.0 12460.0
936 9215.0 12610.0
937 9215.0 12760.0
938 9475.0 12825.0
939 9475.0 12675.0
940 9475.0 12575.0
941 9475.0 12425.0
942 9475.0 12175.0
943 9575.0 12225.0
944 9725.0 12225.0
945 9675.0 12125.0
946 9575.0 12075.0
947 9525.0 11925.0
948 9600.0 11825.0
949 9625.0 11925.0
950 9775.0 11925.0
951 9975.0 11750.0
952 9875.0 11750.0
953 9800.0 11675.0
954 9700.0 11675.0
955 9700.0 11575.0
956 9800.0 11575.0
957 9800.0 11475.0
958 9875.0 11425.0
959 9975.0 11425.0
960 10075.0 11325.0
961 10100.0 11075.0
962 10100.0 10875.0
963 10100.0 10475.0
964 10550.0 10475.0
965 10848.0 10075.0
966 10575.0 10075.0
967 10437.0 9801.0
968 10435.0 9702.0
969 10435.0 9601.0
970 10436.0 9502.0
971 10436.0 9399.0
972 10436.0 9298.0
973 10175.0 9325.0
974 10175.0 9425.0
975 10175.0 9525.0
976 10175.0 9725.0
977 10175.0 9825.0
978 10075.0 10075.0
979 9800.0 10075.0
980 9525.0 10075.0
981 9375.0 10125.0
982 9290.0 9806.0
983 9289.0 9706.0
984 9289.0 9606.0
985 9290.0 9505.0
986 9290.0 9406.0
987 9289.0 9306.0
988 8775.0 9325.0
989 8775.0 9425.0
990 8775.0 9525.0
991 8775.0 9725.0
992 8775.0 9825.0
993 8825.0 10075.0
994 8575.0 10075.0
995 8298.0 10075.0
996 8025.0 10075.0
997 7887.0 9801.0
998 7885.0 9702.0
999 7885.0 9601.0
1000 7886.0 9502.0
1001 7886.0 9399.0
1002 7886.0 9298.0
1003 7625.0 9325.0
1004 7625.0 9425.0
1005 7625.0 9525.0
1006 7625.0 9725.0
1007 7625.0 9825.0
1008 7525.0 10075.0
1009 7250.0 10075.0
1010 6975.0 10075.0
1011 6825.0 10125.0
1012 6740.0 9806.0
1013 6739.0 9706.0
1014 6739.0 9606.0
1015 6740.0 9505.0
1016 6740.0 9406.0
1017 6739.0 9306.0
1018 7028.0 8820.0
1019 6925.0 8825.0
1020 6725.0 8825.0
1021 6675.0 8475.0
1022 6675.0 8375.0
1023 6675.0 8275.0
1024 6675.0 8175.0
1025 6675.0 8075.0
1026 6675.0 7975.0
1027 6675.0 7875.0
1028 6775.0 7825.0
1029 6675.0 7711.0
1030 6675.0 7710.0
1031 6676.0 7560.0
1032 6675.0 7560.0
1033 6675.0 7410.0
1034 6676.0 7409.0
1035 6675.0 7260.0
1036 6676.0 7259.0
1037 6675.0 7075.0
1038 6675.0 6875.0
1039 6675.0 6675.0
1040 6825.0 6675.0
1041 6825.0 6525.0
1042 6675.0 6525.0
1043 6675.0 6375.0
1044 7075.0 6000.0
1045 7175.0 6025.0
1046 7075.0 6200.0
1047 7175.0 6425.0
1048 7025.0 6675.0
1049 7025.0 6825.0
1050 7175.0 6775.0
1051 7325.0 6775.0
1052 7175.0 6975.0
1053 7075.0 7075.0
1054 7275.0 7075.0
1055 7375.0 7275.0
1056 7425.0 7425.0
1057 7475.0 7525.0
1058 7275.0 7475.0
1059 7175.0 7575.0
1060 7075.0 7475.0
1061 7025.0 7625.0
1062 6875.0 7625.0
1063 6925.0 7725.0
1064 7075.0 7725.0
1065 7275.0 7825.0
1066 7450.0 7775.0
1067 7450.0 7875.0
1068 7575.0 7975.0
1069 7725.0 7975.0
1070 7675.0 8125.0
1071 7600.0 8225.0
1072 7700.0 8225.0
1073 7700.0 8375.0
1074 7700.0 8475.0
1075 7550.0 8575.0
1076 7475.0 8725.0
1077 7297.0 8703.0
1078 7325.0 8825.0
1079 7525.0 8825.0
1080 7625.0 8725.0
1081 7700.0 8625.0
1082 7925.0 8775.0
1083 8025.0 8775.0
1084 8125.0 8775.0
1085 8225.0 8775.0
1086 8375.0 8775.0
1087 8325.0 8625.0
1088 8425.0 8575.0
1089 8325.0 8525.0
1090 8425.0 8225.0
1091 8525.0 8225.0
1092 8625.0 8325.0
1093 8725.0 8325.0
1094 8725.0 8425.0
1095 8625.0 8475.0
1096 8800.0 8775.0
1097 8900.0 8675.0
1098 8800.0 8575.0
1099 8875.0 8375.0
1100 8875.0 8225.0
1101 8725.0 8175.0
1102 8775.0 8075.0
1103 8875.0 8075.0
1104 8875.0 7925.0
1105 8775.0 7875.0
1106 8625.0 7825.0
1107 8625.0 7725.0
1108 8625.0 7625.0
1109 8625.0 7475.0
1110 8525.0 7425.0
1111 8525.0 7575.0
1112 8475.0 7725.0
1113 8475.0 7825.0
1114 8375.0 7975.0
1115 8225.0 7825.0
1116 8025.0 7825.0
1117 7975.0 7925.0
1118 8075.0 7975.0
1119 8175.0 7975.0
1120 8175.0 8075.0
1121 8075.0 8125.0
1122 7975.0 8075.0
1123 7875.0 8125.0
1124 7875.0 8025.0
1125 7875.0 7875.0
1126 7750.0 7750.0
1127 7900.0 7750.0
1128 7975.0 7575.0
1129 7975.0 7425.0
1130 8125.0 7425.0
1131 8225.0 7425.0
1132 8175.0 7575.0
1133 8275.0 7600.0
1134 8375.0 7425.0
1135 8325.0 7325.0
1136 8425.0 7150.0
1137 8575.0 7150.0
1138 8850.0 7150.0
1139 8775.0 7075.0
1140 8825.0 6975.0
1141 8625.0 6975.0
1142 8425.0 6875.0
1143 8525.0 6775.0
1144 8425.0 6675.0
1145 8475.0 6450.0
1146 8625.0 6575.0
1147 8850.0 6575.0
1148 8850.0 6375.0
1149 8850.0 5975.0
1150 8674.0 5908.0
1151 8475.0 6050.0
1152 8275.0 6025.0
1153 8125.0 6125.0
1154 7975.0 6125.0
1155 7975.0 6025.0
1156 8125.0 5450.0
1157 8025.0 5450.0
1158 7925.0 5450.0
1159 7775.0 5450.0
1160 7625.0 5450.0
1161 7475.0 5450.0
1162 7500.0 5350.0
1163 7500.0 5250.0
1164 7425.0 5175.0
1165 7575.0 5175.0
1166 7675.0 5075.0
1167 7625.0 4975.0
1168 7775.0 4875.0
1169 7925.0 4975.0
1170 7875.0 5075.0
1171 7775.0 5025.0
1172 7775.0 5175.0
1173 7975.0 5175.0
1174 8250.0 5175.0
1175 8350.0 5375.0
1176 8350.0 5275.0
1177 8400.0 5175.0
1178 8375.0 5075.0
1179 8425.0 4975.0
1180 8550.0 5025.0
1181 8575.0 5175.0
1182 8625.0 5275.0
1183 8625.0 5375.0
1184 8775.0 5375.0
1185 8775.0 5275.0
1186 8875.0 5325.0
1187 8872.0 5204.0
1188 8900.0 5075.0
1189 8900.0 4925.0
1190 8775.0 4925.0
1191 8775.0 4775.0
1192 8775.0 4675.0
1193 8775.0 4575.0
1194 8625.0 4725.0
1195 8500.0 4675.0
1196 8475.0 4775.0
1197 8325.0 4775.0
1198 8125.0 4575.0
1199 8225.0 4575.0
1200 8300.0 4525.0
1201 8400.0 4500.0
1202 8400.0 4400.0
1203 8300.0 4425.0
1204 8300.0 4325.0
1205 8225.0 4275.0
1206 8125.0 4275.0
1207 8025.0 4175.0
1208 8000.0 3925.0
1209 8000.0 3725.0
1210 8000.0 3325.0
1211 7550.0 3325.0
1212 7550.0 3725.0
1213 7550.0 3925.0
1214 7825.0 4175.0
1215 7725.0 4175.0
1216 7525.0 4175.0
1217 7425.0 4275.0
1218 7325.0 4275.0
1219 7250.0 4325.0
1220 7250.0 4425.0
1221 7150.0 4425.0
1222 7150.0 4525.0
1223 7250.0 4525.0
1224 7325.0 4600.0
1225 7425.0 4600.0
1226 7225.0 4775.0
1227 7075.0 4775.0
1228 7050.0 4675.0
1229 6975.0 4775.0
1230 7025.0 4925.0
1231 7125.0 4975.0
1232 7175.0 5075.0
1233 7025.0 5075.0
1234 6925.0 5025.0
1235 6925.0 5275.0
1236 6925.0 5425.0
1237 6925.0 5525.0
1238 6925.0 5675.0
1239 6665.0 5610.0
1240 6665.0 5460.0
1241 6665.0 5310.0
1242 6665.0 5160.0
1243 6665.0 5010.0
1244 6665.0 4860.0
1245 6825.0 4775.0
1246 6665.0 4710.0
1247 6665.0 4560.0
1248 6775.0 4500.0
1249 6850.0 4550.0
1250 6850.0 4450.0
1251 6775.0 4375.0
1252 6725.0 4275.0
1253 6825.0 4275.0
1254 7050.0 4175.0
1255 7150.0 4275.0
1256 7250.0 4175.0
1257 7150.0 4125.0
1258 7175.0 3975.0
1259 7175.0 3875.0
1260 7075.0 3975.0
1261 7000.0 3875.0
1262 6875.0 3875.0
1263 6725.0 3900.0
1264 6700.0 3700.0
1265 6700.0 3575.0
1266 6700.0 3475.0
1267 6700.0 3375.0
1268 6700.0 3275.0
1269 6275.0 3125.0
1270 6300.0 3225.0
1271 6300.0 3325.0
1272 6300.0 3475.0
1273 6300.0 3625.0
1274 6200.0 3825.0
1275 6025.0 3825.0
1276 6025.0 3925.0
1277 5925.0 3975.0
1278 5825.0 3975.0
1279 5825.0 3875.0
1280 5450.0 3925.0
1281 5450.0 3725.0
1282 5450.0 3325.0
1283 5000.0 3325.0
1284 5000.0 3725.0
1285 5000.0 3925.0
1286 4625.0 3875.0
1287 4625.0 3975.0
1288 4525.0 3975.0
1289 4450.0 3875.0
1290 4325.0 3875.0
1291 4175.0 3900.0
1292 4150.0 3700.0
1293 4150.0 3575.0
1294 4150.0 3475.0
1295 4150.0 3375.0
1296 4150.0 3275.0
1297 3725.0 3125.0
1298 3750.0 3225.0
1299 3750.0 3325.0
1300 3750.0 3475.0
1301 3750.0 3625.0
1302 3650.0 3825.0
1303 3475.0 3825.0
1304 3475.0 3925.0
1305 3375.0 3975.0
1306 3275.0 3875.0
1307 3275.0 3975.0
1308 3300.0 4125.0
1309 3200.0 4175.0
1310 3300.0 4275.0
1311 3400.0 4175.0
1312 3575.0 4325.0
1313 3675.0 4425.0
1314 3725.0 4325.0
1315 4175.0 4275.0
1316 4275.0 4275.0
1317 4225.0 4375.0
1318 4300.0 4450.0
1319 4300.0 4550.0
1320 4225.0 4500.0
1321 4115.0 4560.0
1322 4115.0 4710.0
1323 4275.0 4775.0
1324 4115.0 4860.0
1325 4115.0 5010.0
1326 4115.0 5160.0
1327 4115.0 5310.0
1328 4115.0 5460.0
1329 4115.0 5610.0
1330 4375.0 5675.0
1331 4375.0 5525.0
1332 4375.0 5425.0
1333 4375.0 5275.0
1334 4375.0 5025.0
1335 4475.0 5075.0
1336 4625.0 5075.0
1337 4575.0 4975.0
1338 4475.0 4925.0
1339 4425.0 4775.0
1340 4500.0 4675.0
1341 4525.0 4775.0
1342 4675.0 4775.0
1343 4875.0 4600.0
1344 4775.0 4600.0
1345 4700.0 4525.0
1346 4600.0 4525.0
1347 4600.0 4425.0
1348 4700.0 4425.0
1349 4700.0 4325.0
1350 4600.0 4275.0
1351 4500.0 4175.0
1352 4600.0 4125.0
1353 4700.0 4175.0
1354 4775.0 4275.0
1355 4875.0 4275.0
1356 4975.0 4175.0
1357 5175.0 4175.0
1358 5275.0 4175.0
1359 5475.0 4175.0
1360 5575.0 4275.0
1361 5675.0 4275.0
1362 5750.0 4325.0
1363 5750.0 4425.0
1364 5750.0 4525.0
1365 5675.0 4575.0
1366 5575.0 4575.0
1367 5775.0 4775.0
1368 5925.0 4775.0
1369 6075.0 4725.0
1370 5950.0 4675.0
1371 5850.0 4500.0
1372 5850.0 4400.0
1373 5850.0 4275.0
1374 5750.0 4175.0
1375 5850.0 4125.0
1376 5950.0 4175.0
1377 6125.0 4325.0
1378 6275.0 4325.0
1379 6225.0 4425.0
1380 6225.0 4575.0
1381 6225.0 4675.0
1382 6225.0 4775.0
1383 6225.0 4925.0
1384 6350.0 4925.0
1385 6350.0 5075.0
1386 6322.0 5204.0
1387 6325.0 5325.0
1388 6225.0 5275.0
1389 6225.0 5375.0
1390 6075.0 5375.0
1391 6075.0 5275.0
1392 6025.0 5175.0
1393 6000.0 5025.0
1394 5875.0 4975.0
1395 5825.0 5075.0
1396 5850.0 5175.0
1397 5800.0 5275.0
1398 5800.0 5375.0
1399 5700.0 5175.0
1400 5425.0 5175.0
1401 5325.0 5075.0
1402 5375.0 4975.0
1403 5225.0 4875.0
1404 5075.0 4975.0
1405 5125.0 5075.0
1406 5225.0 5025.0
1407 5225.0 5175.0
1408 5025.0 5175.0
1409 4875.0 5175.0
1410 4950.0 5250.0
1411 4950.0 5350.0
1412 4925.0 5450.0
1413 5075.0 5450.0
1414 5225.0 5450.0
1415 5375.0 5450.0
1416 5475.0 5450.0
1417 5575.0 5450.0
1418 5425.0 6025.0
1419 5425.0 6125.0
1420 5575.0 6125.0
1421 5725.0 6025.0
1422 5925.0 6050.0
1423 6124.0 5908.0
1424 6300.0 5975.0
1425 6300.0 6375.0
1426 6300.0 6575.0
1427 6075.0 6575.0
1428 5925.0 6450.0
1429 5875.0 6675.0
1430 5975.0 6775.0
1431 5875.0 6875.0
1432 6075.0 6975.0
1433 6275.0 6975.0
1434 6225.0 7075.0
1435 6300.0 7150.0
1436 6025.0 7150.0
1437 5875.0 7150.0
1438 5775.0 7325.0
1439 5825.0 7425.0
1440 5975.0 7425.0
1441 6075.0 7475.0
1442 5975.0 7575.0
1443 6075.0 7625.0
1444 6075.0 7725.0
1445 5925.0 7725.0
1446 5925.0 7825.0
1447 6075.0 7825.0
1448 6225.0 7875.0
1449 6325.0 7925.0
1450 6325.0 8075.0
1451 6225.0 8075.0
1452 6175.0 8175.0
1453 6325.0 8225.0
1454 6325.0 8375.0
1455 6175.0 8325.0
1456 6075.0 8325.0
1457 5975.0 8225.0
1458 5875.0 8225.0
1459 5825.0 7975.0
1460 5675.0 7825.0
1461 5725.0 7600.0
1462 5625.0 7575.0
1463 5675.0 7425.0
1464 5575.0 7425.0
1465 5425.0 7425.0
1466 5425.0 7575.0
1467 5350.0 7750.0
1468 5200.0 7750.0
1469 5325.0 7875.0
1470 5475.0 7825.0
1471 5425.0 7925.0
1472 5525.0 7975.0
1473 5625.0 7975.0
1474 5625.0 8075.0
1475 5525.0 8125.0
1476 5425.0 8075.0
1477 5325.0 8025.0
1478 5325.0 8125.0
1479 5150.0 8225.0
1480 5050.0 8225.0
1481 5125.0 8125.0
1482 5175.0 7975.0
1483 5025.0 7975.0
1484 4900.0 7875.0
1485 4900.0 7775.0
1486 4725.0 7825.0
1487 4525.0 7725.0
1488 4375.0 7725.0
1489 4325.0 7625.0
1490 4475.0 7625.0
1491 4525.0 7475.0
1492 4625.0 7575.0
1493 4725.0 7475.0
1494 4925.0 7525.0
1495 4875.0 7425.0
1496 4825.0 7275.0
1497 4725.0 7075.0
1498 4525.0 7075.0
1499 4625.0 6975.0
1500 4775.0 6775.0
1501 4625.0 6775.0
1502 4475.0 6825.0
1503 4475.0 6675.0
1504 4625.0 6425.0
1505 4525.0 6200.0
1506 4625.0 6025.0
1507 4525.0 6000.0
1508 4125.0 6375.0
1509 4125.0 6525.0
1510 4275.0 6525.0
1511 4275.0 6675.0
1512 4125.0 6675.0
1513 4125.0 6875.0
1514 4125.0 7075.0
1515 4126.0 7259.0
1516 4125.0 7260.0
1517 4126.0 7409.0
1518 4125.0 7410.0
1519 4125.0 7560.0
1520 4126.0 7560.0
1521 4125.0 7710.0
1522 4125.0 7711.0
1523 4225.0 7825.0
1524 4125.0 7875.0
1525 4125.0 7975.0
1526 4125.0 8075.0
1527 4125.0 8175.0
1528 4125.0 8275.0
1529 4125.0 8375.0
1530 4125.0 8475.0
1531 4175.0 8825.0
1532 4375.0 8825.0
1533 4478.0 8820.0
1534 4747.0 8703.0
1535 4775.0 8825.0
1536 4925.0 8725.0
1537 4975.0 8825.0
1538 5075.0 8725.0
1539 5000.0 8575.0
1540 5150.0 8375.0
1541 5150.0 8475.0
1542 5150.0 8625.0
1543 5375.0 8775.0
1544 5475.0 8775.0
1545 5575.0 8775.0
1546 5675.0 8775.0
1547 5825.0 8775.0
1548 5775.0 8625.0
1549 5775.0 8525.0
1550 5875.0 8575.0
1551 6075.0 8475.0
1552 6175.0 8425.0
1553 6250.0 8575.0
1554 6350.0 8675.0
1555 6250.0 8775.0
1556 6225.0 9325.0
1557 6225.0 9425.0
1558 6225.0 9525.0
1559 6225.0 9725.0
1560 6225.0 9825.0
1561 6275.0 10075.0
1562 6025.0 10075.0
1563 5748.0 10075.0
1564 5475.0 10075.0
1565 5337.0 9801.0
1566 5335.0 9702.0
1567 5335.0 9601.0
1568 5336.0 9502.0
1569 5336.0 9399.0
1570 5336.0 9298.0
1571 5075.0 9325.0
1572 5075.0 9425.0
1573 5075.0 9525.0
1574 5075.0 9725.0
1575 5075.0 9825.0
1576 4975.0 10075.0
1577 4700.0 10075.0
1578 4425.0 10075.0
1579 4275.0 10125.0
1580 4190.0 9806.0
1581 4189.0 9706.0
1582 4189.0 9606.0
1583 4190.0 9505.0
1584 4190.0 9406.0
1585 4189.0 9306.0
1586 3675.0 9325.0
1587 3675.0 9425.0
1588 3675.0 9525.0
1589 3675.0 9725.0
1590 3675.0 9825.0
1591 3725.0 10075.0
1592 3475.0 10075.0
1593 3198.0 10075.0
1594 2925.0 10075.0
1595 2787.0 9801.0
1596 2785.0 9702.0
1597 2785.0 9601.0
1598 2786.0 9502.0
1599 2786.0 9399.0
1600 2786.0 9298.0
1601 2525.0 9325.0
1602 2525.0 9425.0
1603 2525.0 9525.0
1604 2525.0 9725.0
1605 2525.0 9825.0
1606 2425.0 10075.0
1607 2150.0 10075.0
1608 2450.0 10475.0
1609 2900.0 10475.0
1610 2900.0 10875.0
1611 2900.0 11075.0
1612 3275.0 11025.0
1613 3275.0 11125.0
1614 3375.0 11125.0
1615 3475.0 11075.0
1616 3475.0 10975.0
1617 3650.0 10975.0
1618 3750.0 10775.0
1619 3750.0 10625.0
1620 3750.0 10475.0
1621 3750.0 10375.0
1622 3725.0 10275.0
1623 4150.0 10425.0
1624 4150.0 10525.0
1625 4150.0 10625.0
1626 4150.0 10725.0
1627 4150.0 10850.0
1628 4175.0 11050.0
1629 4325.0 11025.0
1630 4450.0 11025.0
1631 4525.0 11125.0
1632 4625.0 11025.0
1633 4625.0 11125.0
1634 4600.0 11275.0
1635 4700.0 11325.0
1636 4600.0 11425.0
1637 4500.0 11325.0
1638 4275.0 11425.0
1639 4175.0 11425.0
1640 4225.0 11525.0
1641 4300.0 11600.0
1642 4300.0 11700.0
1643 4225.0 11650.0
1644 4115.0 11710.0
1645 4115.0 11860.0
1646 4275.0 11925.0
1647 4115.0 12010.0
1648 4115.0 12160.0
1649 4115.0 12310.0
1650 4115.0 12460.0
1651 4115.0 12610.0
1652 4115.0 12760.0
1653 4375.0 12825.0
1654 4375.0 12675.0
1655 4375.0 12575.0
1656 4375.0 12425.0
1657 4375.0 12175.0
1658 4475.0 12225.0
1659 4625.0 12225.0
1660 4575.0 12125.0
1661 4475.0 12075.0
1662 4425.0 11925.0
1663 4500.0 11825.0
1664 4525.0 11925.0
1665 4675.0 11925.0
1666 4875.0 11750.0
1667 4775.0 11750.0
1668 4700.0 11675.0
1669 4600.0 11675.0
1670 4600.0 11575.0
1671 4700.0 11575.0
1672 4700.0 11475.0
1673 4775.0 11425.0
1674 4875.0 11425.0
1675 4975.0 11325.0
1676 5175.0 11325.0
1677 5275.0 11325.0
1678 5000.0 11075.0
1679 5000.0 10875.0
1680 5000.0 10475.0
1681 5450.0 10475.0
1682 5450.0 10875.0
1683 5450.0 11075.0
1684 5475.0 11325.0
1685 5575.0 11425.0
1686 5675.0 11425.0
1687 5750.0 11475.0
1688 5750.0 11575.0
1689 5850.0 11550.0
1690 5850.0 11650.0
1691 5750.0 11675.0
1692 5675.0 11725.0
1693 5575.0 11725.0
1694 5775.0 11925.0
1695 5925.0 11925.0
1696 5950.0 11825.0
1697 6075.0 11875.0
1698 6225.0 11725.0
1699 6225.0 11825.0
1700 6225.0 11925.0
1701 6225.0 12075.0
1702 6350.0 12075.0
1703 6350.0 12225.0
1704 6322.0 12354.0
1705 6325.0 12475.0
1706 6225.0 12425.0
1707 6225.0 12525.0
1708 6075.0 12525.0
1709 6075.0 12425.0
1710 6025.0 12325.0
1711 6000.0 12175.0
1712 5875.0 12125.0
1713 5825.0 12225.0
1714 5850.0 12325.0
1715 5800.0 12425.0
1716 5800.0 12525.0
1717 5700.0 12325.0
1718 5425.0 12325.0
1719 5325.0 12225.0
1720 5375.0 12125.0
1721 5225.0 12025.0
1722 5075.0 12125.0
1723 5125.0 12225.0
1724 5225.0 12175.0
1725 5225.0 12325.0
1726 5025.0 12325.0
1727 4875.0 12325.0
1728 4950.0 12400.0
1729 4950.0 12500.0
1730 4925.0 12600.0
1731 5075.0 12600.0
1732 5225.0 12600.0
1733 5375.0 12600.0
1734 5475.0 12600.0
1735 5575.0 12600.0
1736 5425.0 13175.0
1737 5425.0 13275.0
1738 5575.0 13275.0
1739 5725.0 13175.0
1740 5925.0 13200.0
1741 6124.0 13058.0
1742 6300.0 13125.0
1743 6300.0 13525.0
1744 6300.0 13725.0
1745 6075.0 13725.0
1746 5925.0 13600.0
1747 5875.0 13825.0
1748 5975.0 13925.0
1749 5875.0 14025.0
1750 6075.0 14125.0
1751 6275.0 14125.0
1752 6225.0 14225.0
1753 6300.0 14300.0
1754 6025.0 14300.0
1755 5875.0 14300.0
1756 5775.0 14475.0
1757 5825.0 14575.0
1758 5725.0 14750.0
1759 5625.0 14725.0
1760 5675.0 14575.0
1761 5575.0 14575.0
1762 5425.0 14575.0
1763 5425.0 14725.0
1764 5350.0 14900.0
1765 5200.0 14900.0
1766 5325.0 15025.0
1767 5325.0 15175.0
1768 5325.0 15275.0
1769 5425.0 15225.0
1770 5525.0 15275.0
1771 5625.0 15225.0
1772 5625.0 15125.0
1773 5525.0 15125.0
1774 5425.0 15075.0
1775 5475.0 14975.0
1776 5675.0 14975.0
1777 5825.0 15125.0
1778 5925.0 14975.0
1779 5925.0 14875.0
1780 5975.0 14725.0
1781 5975.0 14575.0
1782 6075.0 14625.0
1783 6075.0 14775.0
1784 6075.0 14875.0
1785 6075.0 14975.0
1786 6225.0 15025.0
1787 6325.0 15075.0
1788 6325.0 15225.0
1789 6225.0 15225.0
1790 6175.0 15325.0
1791 6325.0 15375.0
1792 6325.0 15525.0
1793 6250.0 15725.0
1794 6350.0 15825.0
1795 6250.0 15925.0
1796 6075.0 15625.0
1797 6175.0 15575.0
1798 6175.0 15475.0
1799 6075.0 15475.0
1800 5975.0 15375.0
1801 5875.0 15375.0
1802 5775.0 15675.0
1803 5875.0 15725.0
1804 5775.0 15775.0
1805 5825.0 15925.0
1806 5675.0 15925.0
1807 5575.0 15925.0
1808 5475.0 15925.0
1809 5375.0 15925.0
1810 5150.0 15775.0
1811 5075.0 15875.0
1812 4975.0 15975.0
1813 4775.0 15975.0
1814 4747.0 15853.0
1815 4925.0 15875.0
1816 5000.0 15725.0
1817 5150.0 15625.0
1818 5150.0 15525.0
1819 5150.0 15375.0
1820 5050.0 15375.0
1821 5125.0 15275.0
1822 5175.0 15125.0
1823 5025.0 15125.0
1824 4900.0 15025.0
1825 4900.0 14925.0
1826 4725.0 14975.0
1827 4525.0 14875.0
1828 4375.0 14875.0
1829 4325.0 14775.0
1830 4475.0 14775.0
1831 4525.0 14625.0
1832 4625.0 14725.0
1833 4725.0 14625.0
1834 4925.0 14675.0
1835 4875.0 14575.0
1836 4825.0 14425.0
1837 4725.0 14225.0
1838 4525.0 14225.0
1839 4625.0 14125.0
1840 4775.0 13925.0
1841 4625.0 13925.0
1842 4475.0 13975.0
1843 4475.0 13825.0
1844 4625.0 13575.0
1845 4525.0 13350.0
1846 4625.0 13175.0
1847 4525.0 13150.0
1848 4125.0 13525.0
1849 4125.0 13675.0
1850 4275.0 13675.0
1851 4275.0 13825.0
1852 4125.0 13825.0
1853 4125.0 14025.0
1854 4125.0 14225.0
1855 4126.0 14409.0
1856 4125.0 14410.0
1857 4126.0 14559.0
1858 4125.0 14560.0
1859 4125.0 14710.0
1860 4126.0 14710.0
1861 4125.0 14860.0
1862 4125.0 14861.0
1863 4225.0 14975.0
1864 4125.0 15025.0
1865 4125.0 15125.0
1866 4125.0 15225.0
1867 4125.0 15325.0
1868 4125.0 15425.0
1869 4125.0 15525.0
1870 4125.0 15625.0
1871 4478.0 15970.0
1872 4375.0 15975.0
1873 4175.0 15975.0
1874 3800.0 15825.0
1875 3700.0 15925.0
1876 3700.0 15725.0
1877 3625.0 15575.0
1878 3525.0 15625.0
1879 3325.0 15725.0
1880 3225.0 15675.0
1881 3225.0 15775.0
1882 3275.0 15925.0
1883 3125.0 15925.0
1884 3025.0 15925.0
1885 2925.0 15925.0
1886 2825.0 15925.0
1887 2600.0 15775.0
1888 2600.0 15625.0
1889 2600.0 15525.0
1890 2450.0 15725.0
1891 2525.0 15875.0
1892 2425.0 15975.0
1893 2375.0 15875.0
1894 2225.0 15975.0
1895 2197.0 15853.0
1896 1928.0 15970.0
1897 1825.0 15975.0
1898 1625.0 15975.0
1899 1575.0 15625.0
1900 1575.0 15525.0
1901 1575.0 15425.0
1902 1575.0 15325.0
1903 1575.0 15225.0
1904 1575.0 15125.0
1905 1575.0 15025.0
1906 1675.0 14975.0
1907 1575.0 14861.0
1908 1575.0 14860.0
1909 1575.0 14710.0
1910 1576.0 14710.0
1911 1575.0 14560.0
1912 1576.0 14559.0
1913 1575.0 14410.0
1914 1576.0 14409.0
1915 1575.0 14225.0
1916 1575.0 14025.0
1917 1575.0 13825.0
1918 1725.0 13825.0
1919 1725.0 13675.0
1920 1575.0 13675.0
1921 1575.0 13525.0
1922 1975.0 13150.0
1923 2075.0 13175.0
1924 1975.0 13350.0
1925 2075.0 13575.0
1926 1925.0 13825.0
1927 1925.0 13975.0
1928 2075.0 13925.0
1929 2225.0 13925.0
1930 2075.0 14125.0
1931 1975.0 14225.0
1932 2175.0 14225.0
1933 2275.0 14425.0
1934 2325.0 14575.0
1935 2375.0 14675.0
1936 2175.0 14625.0
1937 2075.0 14725.0
1938 1975.0 14625.0
1939 1925.0 14775.0
1940 1775.0 14775.0
1941 1825.0 14875.0
1942 1975.0 14875.0
1943 2175.0 14975.0
1944 2350.0 14925.0
1945 2350.0 15025.0
1946 2475.0 15125.0
1947 2625.0 15125.0
1948 2575.0 15275.0
1949 2500.0 15375.0
1950 2600.0 15375.0
1951 2775.0 15275.0
1952 2775.0 15175.0
1953 2875.0 15225.0
1954 2975.0 15275.0
1955 3075.0 15225.0
1956 3075.0 15125.0
1957 2975.0 15125.0
1958 2925.0 14975.0
1959 2875.0 15075.0
1960 2775.0 15025.0
1961 2650.0 14900.0
1962 2800.0 14900.0
1963 2875.0 14725.0
1964 2875.0 14575.0
1965 3025.0 14575.0
1966 3125.0 14575.0
1967 3075.0 14725.0
1968 3175.0 14750.0
1969 3125.0 14975.0
1970 3275.0 15125.0
1971 3325.0 15375.0
1972 3425.0 15375.0
1973 3525.0 15475.0
1974 3625.0 15475.0
1975 3775.0 15525.0
1976 3775.0 15375.0
1977 3625.0 15325.0
1978 3675.0 15225.0
1979 3775.0 15225.0
1980 3775.0 15075.0
1981 3675.0 15025.0
1982 3525.0 14975.0
1983 3375.0 14975.0
1984 3375.0 14875.0
1985 3525.0 14875.0
1986 3525.0 14775.0
1987 3425.0 14725.0
1988 3525.0 14625.0
1989 3425.0 14575.0
1990 3275.0 14575.0
1991 3225.0 14475.0
1992 3325.0 14300.0
1993 3475.0 14300.0
1994 3750.0 14300.0
1995 3675.0 14225.0
1996 3725.0 14125.0
1997 3525.0 14125.0
1998 3325.0 14025.0
1999 3425.0 13925.0
2000 3325.0 13825.0
2001 3375.0 13600.0
2002 3525.0 13725.0
2003 3750.0 13725.0
2004 3750.0 13525.0
2005 3750.0 13125.0
2006 3574.0 13058.0
2007 3375.0 13200.0
2008 3175.0 13175.0
2009 3025.0 13275.0
2010 2875.0 13275.0
2011 2875.0 13175.0
2012 3025.0 12600.0
2013 2925.0 12600.0
2014 2825.0 12600.0
2015 2675.0 12600.0
2016 2525.0 12600.0
2017 2375.0 12600.0
2018 2400.0 12500.0
2019 2400.0 12400.0
2020 2325.0 12325.0
2021 2475.0 12325.0
2022 2575.0 12225.0
2023 2525.0 12125.0
2024 2675.0 12025.0
2025 2825.0 12125.0
2026 2775.0 12225.0
2027 2675.0 12175.0
2028 2675.0 12325.0
2029 2875.0 12325.0
2030 3150.0 12325.0
2031 3250.0 12525.0
2032 3250.0 12425.0
2033 3300.0 12325.0
2034 3275.0 12225.0
2035 3325.0 12125.0
2036 3450.0 12175.0
2037 3475.0 12325.0
2038 3525.0 12425.0
2039 3525.0 12525.0
2040 3675.0 12525.0
2041 3675.0 12425.0
2042 3775.0 12475.0
2043 3772.0 12354.0
2044 3800.0 12225.0
2045 3800.0 12075.0
2046 3675.0 12075.0
2047 3675.0 11925.0
2048 3675.0 11825.0
2049 3675.0 11725.0
2050 3675.0 11575.0
2051 3725.0 11475.0
2052 3575.0 11475.0
2053 3400.0 11325.0
2054 3300.0 11275.0
2055 3200.0 11325.0
2056 3300.0 11425.0
2057 3300.0 11550.0
2058 3300.0 11650.0
2059 3400.0 11825.0
2060 3525.0 11875.0
2061 3375.0 11925.0
2062 3225.0 11925.0
2063 3025.0 11725.0
2064 3125.0 11725.0
2065 3200.0 11675.0
2066 3200.0 11575.0
2067 3200.0 11475.0
2068 3125.0 11425.0
2069 3025.0 11425.0
2070 2925.0 11325.0
2071 2725.0 11325.0
2072 2625.0 11325.0
2073 2450.0 10875.0
2074 2450.0 11075.0
2075 2425.0 11325.0
2076 2325.0 11425.0
2077 2225.0 11425.0
2078 2150.0 11475.0
2079 2150.0 11575.0
2080 2050.0 11575.0
2081 2050.0 11675.0
2082 2150.0 11675.0
2083 2225.0 11750.0
2084 2325.0 11750.0
2085 2125.0 11925.0
2086 1975.0 11925.0
2087 1950.0 11825.0
2088 1875.0 11925.0
2089 1925.0 12075.0
2090 2025.0 12125.0
2091 2075.0 12225.0
2092 1925.0 12225.0
2093 1825.0 12175.0
2094 1825.0 12425.0
2095 1825.0 12575.0
2096 1825.0 12675.0
2097 1825.0 12825.0
2098 1565.0 12760.0
2099 1565.0 12610.0
2100 1565.0 12460.0
2101 1565.0 12310.0
2102 1565.0 12160.0
2103 1565.0 12010.0
2104 1725.0 11925.0
2105 1565.0 11860.0
2106 1565.0 11710.0
2107 1675.0 11650.0
2108 1750.0 11700.0
2109 1750.0 11600.0
2110 1675.0 11525.0
2111 1625.0 11425.0
2112 1725.0 11425.0
2113 1950.0 11325.0
2114 2050.0 11425.0
2115 2150.0 11325.0
2116 2050.0 11275.0
2117 2075.0 11125.0
2118 2075.0 11025.0
2119 1975.0 11125.0
2120 1900.0 11025.0
2121 1775.0 11025.0
2122 1625.0 11050.0
2123 1600.0 10850.0
2124 1600.0 10725.0
2125 1600.0 10625.0
2126 1600.0 10525.0
2127 1600.0 10425.0
2128 1725.0 10125.0
2129 1875.0 10075.0
2130 1640.0 9806.0
2131 1639.0 9706.0
2132 1639.0 9606.0
2133 1640.0 9505.0
2134 1640.0 9406.0
2135 1639.0 9306.0
2136 1928.0 8820.0
2137 1825.0 8825.0
2138 1625.0 8825.0
2139 1575.0 8475.0
2140 1575.0 8375.0
2141 1575.0 8275.0
2142 1575.0 8175.0
2143 1575.0 8075.0
2144 1575.0 7975.0
2145 1575.0 7875.0
2146 1675.0 7825.0
2147 1575.0 7711.0
2148 1575.0 7710.0
2149 1576.0 7560.0
2150 1575.0 7560.0
2151 1575.0 7410.0
2152 1576.0 7409.0
2153 1575.0 7260.0
2154 1576.0 7259.0
2155 1575.0 7075.0
2156 1575.0 6875.0
2157 1575.0 6675.0
2158 1725.0 6675.0
2159 1725.0 6525.0
2160 1575.0 6525.0
2161 1575.0 6375.0
2162 1975.0 6000.0
2163 2075.0 6025.0
2164 1975.0 6200.0
2165 2075.0 6425.0
2166 1925.0 6675.0
2167 1925.0 6825.0
2168 2075.0 6775.0
2169 2225.0 6775.0
2170 2075.0 6975.0
2171 1975.0 7075.0
2172 2175.0 7075.0
2173 2275.0 7275.0
2174 2325.0 7425.0
2175 2375.0 7525.0
2176 2175.0 7475.0
2177 2075.0 7575.0
2178 1975.0 7475.0
2179 1925.0 7625.0
2180 1775.0 7625.0
2181 1825.0 7725.0
2182 1975.0 7725.0
2183 2175.0 7825.0
2184 2350.0 7775.0
2185 2350.0 7875.0
2186 2475.0 7975.0
2187 2625.0 7975.0
2188 2575.0 8125.0
2189 2500.0 8225.0
2190 2600.0 8225.0
2191 2600.0 8375.0
2192 2600.0 8475.0
2193 2450.0 8575.0
2194 2375.0 8725.0
2195 2197.0 8703.0
2196 2225.0 8825.0
2197 2425.0 8825.0
2198 2525.0 8725.0
2199 2600.0 8625.0
2200 2825.0 8775.0
2201 2925.0 8775.0
2202 3025.0 8775.0
2203 3125.0 8775.0
2204 3275.0 8775.0
2205 3225.0 8625.0
2206 3325.0 8575.0
2207 3225.0 8525.0
2208 3325.0 8225.0
2209 3425.0 8225.0
2210 3525.0 8325.0
2211 3625.0 8325.0
2212 3625.0 8425.0
2213 3525.0 8475.0
2214 3700.0 8775.0
2215 3800.0 8675.0
2216 3700.0 8575.0
2217 3775.0 8375.0
2218 3775.0 8225.0
2219 3625.0 8175.0
2220 3675.0 8075.0
2221 3775.0 8075.0
2222 3775.0 7925.0
2223 3675.0 7875.0
2224 3525.0 7825.0
2225 3525.0 7725.0
2226 3525.0 7625.0
2227 3525.0 7475.0
2228 3425.0 7425.0
2229 3425.0 7575.0
2230 3375.0 7725.0
2231 3375.0 7825.0
2232 3275.0 7975.0
2233 3125.0 7825.0
2234 2925.0 7825.0
2235 2875.0 7925.0
2236 2975.0 7975.0
2237 3075.0 7975.0
2238 3075.0 8075.0
2239 2975.0 8125.0
2240 2875.0 8075.0
2241 2775.0 8125.0
2242 2775.0 8025.0
2243 2775.0 7875.0
2244 2650.0 7750.0
2245 2800.0 7750.0
2246 2875.0 7575.0
2247 2875.0 7425.0
2248 3025.0 7425.0
2249 3125.0 7425.0
2250 3075.0 7575.0
2251 3175.0 7600.0
2252 3275.0 7425.0
2253 3225.0 7325.0
2254 3325.0 7150.0
2255 3475.0 7150.0
2256 3750.0 7150.0
2257 3675.0 7075.0
2258 3725.0 6975.0
2259 3525.0 6975.0
2260 3325.0 6875.0
2261 3425.0 6775.0
2262 3325.0 6675.0
2263 3375.0 6450.0
2264 3525.0 6575.0
2265 3750.0 6575.0
2266 3750.0 6375.0
2267 3750.0 5975.0
2268 3574.0 5908.0
2269 3375.0 6050.0
2270 3175.0 6025.0
2271 3025.0 6125.0
2272 2875.0 6125.0
2273 2875.0 6025.0
2274 3025.0 5450.0
2275 2925.0 5450.0
2276 2825.0 5450.0
2277 2675.0 5450.0
2278 2525.0 5450.0
2279 2375.0 5450.0
2280 2400.0 5350.0
2281 2400.0 5250.0
2282 2325.0 5175.0
2283 2475.0 5175.0
2284 2575.0 5075.0
2285 2525.0 4975.0
2286 2675.0 4875.0
2287 2825.0 4975.0
2288 2775.0 5075.0
2289 2675.0 5025.0
2290 2675.0 5175.0
2291 2875.0 5175.0
2292 3150.0 5175.0
2293 3250.0 5375.0
2294 3250.0 5275.0
2295 3300.0 5175.0
2296 3275.0 5075.0
2297 3325.0 4975.0
2298 3450.0 5025.0
2299 3475.0 5175.0
2300 3525.0 5275.0
2301 3525.0 5375.0
2302 3675.0 5375.0
2303 3675.0 5275.0
2304 3775.0 5325.0
2305 3772.0 5204.0
2306 3800.0 5075.0
2307 3800.0 4925.0
2308 3675.0 4925.0
2309 3675.0 4775.0
2310 3675.0 4675.0
2311 3675.0 4575.0
2312 3525.0 4725.0
2313 3400.0 4675.0
2314 3375.0 4775.0
2315 3225.0 4775.0
2316 3025.0 4575.0
2317 3125.0 4575.0
2318 3200.0 4525.0
2319 3300.0 4500.0
2320 3300.0 4400.0
2321 3200.0 4425.0
2322 3200.0 4325.0
2323 3125.0 4275.0
2324 3025.0 4275.0
2325 2925.0 4175.0
2326 2900.0 3925.0
2327 2900.0 3725.0
2328 2900.0 3325.0
2329 2450.0 3325.0
2330 2450.0 3725.0
2331 2450.0 3925.0
2332 2725.0 4175.0
2333 2625.0 4175.0
2334 2425.0 4175.0
2335 2325.0 4275.0
2336 2225.0 4275.0
2337 2150.0 4325.0
2338 2150.0 4425.0
2339 2050.0 4425.0
2340 2050.0 4525.0
2341 2150.0 4525.0
2342 2225.0 4600.0
2343 2325.0 4600.0
2344 2125.0 4775.0
2345 1975.0 4775.0
2346 1950.0 4675.0
2347 1875.0 4775.0
2348 1925.0 4925.0
2349 2025.0 4975.0
2350 2075.0 5075.0
2351 1925.0 5075.0
2352 1825.0 5025.0
2353 1825.0 5275.0
2354 1825.0 5425.0
2355 1825.0 5525.0
2356 1825.0 5675.0
2357 1565.0 5610.0
2358 1565.0 5460.0
2359 1565.0 5310.0
2360 1565.0 5160.0
2361 1565.0 5010.0
2362 1565.0 4860.0
2363 1725.0 4775.0
2364 1565.0 4710.0
2365 1565.0 4560.0
2366 1675.0 4500.0
2367 1750.0 4550.0
2368 1750.0 4450.0
2369 1675.0 4375.0
2370 1625.0 4275.0
2371 1725.0 4275.0
2372 1950.0 4175.0
2373 2050.0 4275.0
2374 2150.0 4175.0
2375 2050.0 4125.0
2376 2075.0 3975.0
2377 2075.0 3875.0
2378 1975.0 3975.0
2379 1900.0 3875.0
2380 1775.0 3875.0
2381 1625.0 3900.0
2382 1600.0 3700.0
2383 1600.0 3575.0
2384 1600.0 3475.0
2385 1600.0 3375.0
2386 1600.0 3275.0
2387 1725.0 2975.0
2388 1640.0 2656.0
2389 1639.0 2556.0
2390 1639.0 2456.0
2391 1640.0 2355.0
2392 1640.0 2256.0
NODE_SCORES
1 1
2 1
3 1
4 1
5 1
6 1
7 1
8 1
9 1
10 1
11 1
12 1
13 1
14 1
15 1
16 1
17 1
18 1
19 1
20 1
21 1
22 1
23 1
24 1
25 1
26 1
27 1
28 1
29 1
30 1
31 1
32 1
33 1
34 1
35 1
36 1
37 1
38 1
39 1
40 1
41 1
42 1
43 1
44 1
45 1
46 1
47 1
48 1
49 1
50 1
51 1
52 1
53 1
54 1
55 1
56 1
57 1
58 1
59 1
60 1
61 1
62 1
63 1
64 1
65 1
66 1
67 1
68 1
69 1
70 1
71 1
72 1
73 1
74 1
75 1
76 1
77 1
78 1
79 1
80 1
81 1
82 1
83 1
84 1
85 1
86 1
87 1
88 1
89 1
90 1
91 1
92 1
93 1
94 1
95 1
96 1
97 1
98 1
99 1
100 1
101 1
102 1
103 1
104 1
105 1
106 1
107 1
108 1
109 1
110 1
111 1
112 1
113 1
114 1
115 1
116 1
117 1
118 1
119 1
120 1
121 1
122 1
123 1
124 1
125 1
126 1
127 1
128 1
129 1
130 1
131 1
132 1
133 1
134 1
135 1
136 1
137 1
138 1
139 1
140 1
141 1
142 1
143 1
144 1
145 1
146 1
147 1
148 1
149 1
150 1
151 1
152 1
153 1
154 1
155 1
156 1
157 1
158 1
159 1
160 1
161 1
162 1
163 1
164 1
165 1
166 1
167 1
168 1
169 1
170 1
171 1
172 1
173 1
174 1
175 1
176 1
177 1
178 1
179 1
180 1
181 1
182 1
183 1
184 1
185 1
186 1
187 1
188 1
189 1
190 1
191 1
192 1
193 1
194 1
195 1
196 1
197 1
198 1
199 1
200 1
201 1
202 1
203 1
204 1
205 1
206 1
207 1
208 1
209 1
210 1
211 1
212 1
213 1
214 1
215 1
216 1
217 1
218 1
219 1
220 1
221 1
222 1
223 1
224 1
225 1
226 1
227 1
228 1
229 1
230 1
231 1
232 1
233 1
234 1
235 1
236 1
237 1
238 1
239 1
240 1
241 1
242 1
243 1
244 1
245 1
246 1
247 1
248 1
249 1
250 1
251 1
252 1
253 1
254 1
255 1
256 1
257 1
258 1
259 1
260 1
261 1
262 1
263 1
264 1
265 1
266 1
267 1
268 1
269 1
270 1
271 1
272 1
273 1
274 1
275 1
276 1
277 1
278 1
279 1
280 1
281 1
282 1
283 1
284 1
285 1
286 1
287 1
288 1
289 1
290 1
291 1
292 1
293 1
294 1
295 1
296 1
297 1
298 1
299 1
300 1
301 1
302 1
303 1
304 1
305 1
306 1
307 1
308 1
309 1
310 1
311 1
312 1
313 1
314 1
315 1
316 1
317 1
318 1
319 1
320 1
321 1
322 1
323 1
324 1
325 1
326 1
327 1
328 1
329 1
330 1
331 1
332 1
333 1
334 1
335 1
336 1
337 1
338 1
339 1
340 1
341 1
342 1
343 1
344 1
345 1
346 1
347 1
348 1
349 1
350 1
351 1
352 1
353 1
354 1
355 1
356 1
357 1
358 1
359 1
360 1
361 1
362 1
363 1
364 1
365 1
366 1
367 1
368 1
369 1
370 1
371 1
372 1
373 1
374 1
375 1
376 1
377 1
378 1
379 1
380 1
381 1
382 1
383 1
384 1
385 1
386 1
387 1
388 1
389 1
390 1
391 1
392 1
393 1
394 1
395 1
396 1
397 1
398 1
399 1
400 1
401 1
402 1
403 1
404 1
405 1
406 1
407 1
408 1
409 1
410 1
411 1
412 1
413 1
414 1
415 1
416 1
417 1
418 1
419 1
420 1
421 1
422 1
423 1
424 1
425 1
426 1
427 1
428 1
429 1
430 1
431 1
432 1
433 1
434 1
435 1
436 1
437 1
438 1
439 1
440 1
441 1
442 1
443 1
444 1
445 1
446 1
447 1
448 1
449 1
450 1
451 1
452 1
453 1
454 1
455 1
456 1
457 1
458 1
459 1
460 1
461 1
462 1
463 1
464 1
465 1
466 1
467 1
468 1
469 1
470 1
471 1
472 1
473 1
474 1
475 1
476 1
477 1
478 1
479 1
480 1
481 1
482 1
483 1
484 1
485 1
486 1
487 1
488 1
489 1
490 1
491 1
492 1
493 1
494 1
495 1
496 1
497 1
498 1
499 1
500 1
501 1
502 1
503 1
504 1
505 1
506 1
507 1
508 1
509 1
510 1
511 1
512 1
513 1
514 1
515 1
516 1
517 1
518 1
519 1
520 1
521 1
522 1
523 1
524 1
525 1
526 1
527 1
528 1
529 1
530 1
531 1
532 1
533 1
534 1
535 1
536 1
537 1
538 1
539 1
540 1
541 1
542 1
543 1
544 1
545 1
546 1
547 1
548 1
549 1
550 1
551 1
552 1
553 1
554 1
555 1
556 1
557 1
558 1
559 1
560 1
561 1
562 1
563 1
564 1
565 1
566 1
567 1
568 1
569 1
570 1
571 1
572 1
573 1
574 1
575 1
576 1
577 1
578 1
579 1
580 1
581 1
582 1
583 1
584 1
585 1
586 1
587 1
588 1
589 1
590 1
591 1
592 1
593 1
594 1
595 1
596 1
597 1
598 1
599 1
600 1
601 1
602 1
603 1
604 1
605 1
606 1
607 1
608 1
609 1
610 1
611 1
612 1
613 1
614 1
615 1
616 1
617 1
618 1
619 1
620 1
621 1
622 1
623 1
624 1
625 1
626 1
627 1
628 1
629 1
630 1
631 1
632 1
633 1
634 1
635 1
636 1
637 1
638 1
639 1
640 1
641 1
642 1
643 1
644 1
645 1
646 1
647 1
648 1
649 1
650 1
651 1
652 1
653 1
654 1
655 1
656 1
657 1
658 1
659 1
660 1
661 1
662 1
663 1
664 1
665 1
666 1
667 1
668 1
669 1
670 1
671 1
672 1
673 1
674 1
675 1
676 1
677 1
678 1
679 1
680 1
681 1
682 1
683 1
684 1
685 1
686 1
687 1
688 1
689 1
690 1
691 1
692 1
693 1
694 1
695 1
696 1
697 1
698 1
699 1
700 1
701 1
702 1
703 1
704 1
705 1
706 1
707 1
708 1
709 1
710 1
711 1
712 1
713 1
714 1
715 1
716 1
717 1
718 1
719 1
720 1
721 1
722 1
723 1
724 1
725 1
726 1
727 1
728 1
729 1
730 1
731 1
732 1
733 1
734 1
735 1
736 1
737 1
738 1
739 1
740 1
741 1
742 1
743 1
744 1
745 1
746 1
747 1
748 1
749 1
750 1
751 1
752 1
753 1
754 1
755 1
756 1
757 1
758 1
759 1
760 1
761 1
762 1
763 1
764 1
765 1
766 1
767 1
768 1
769 1
770 1
771 1
772 1
773 1
774 1
775 1
776 1
777 1
778 1
779 1
780 1
781 1
782 1
783 1
784 1
785 1
786 1
787 1
788 1
789 1
790 1
791 1
792 1
793 1
794 1
795 1
796 1
797 1
798 1
799 1
800 1
801 1
802 1
803 1
804 1
805 1
806 1
807 1
808 1
809 1
810 1
811 1
812 1
813 1
814 1
815 1
816 1
817 1
818 1
819 1
820 1
821 1
822 1
823 1
824 1
825 1
826 1
827 1
828 1
829 1
830 1
831 1
832 1
833 1
834 1
835 1
836 1
837 1
838 1
839 1
840 1
841 1
842 1
843 1
844 1
845 1
846 1
847 1
848 1
849 1
850 1
851 1
852 1
853 1
854 1
855 1
856 1
857 1
858 1
859 1
860 1
861 1
862 1
863 1
864 1
865 1
866 1
867 1
868 1
869 1
870 1
871 1
872 1
873 1
874 1
875 1
876 1
877 1
878 1
879 1
880 1
881 1
882 1
883 1
884 1
885 1
886 1
887 1
888 1
889 1
890 1
891 1
892 1
893 1
894 1
895 1
896 1
897 1
898 1
899 1
900 1
901 1
902 1
903 1
904 1
905 1
906 1
907 1
908 1
909 1
910 1
911 1
912 1
913 1
914 1
915 1
916 1
917 1
918 1
919 1
920 1
921 1
922 1
923 1
924 1
925 1
926 1
927 1
928 1
929 1
930 1
931 1
932 1
933 1
934 1
935 1
936 1
937 1
938 1
939 1
940 1
941 1
942 1
943 1
944 1
945 1
946 1
947 1
948 1
949 1
950 1
951 1
952 1
953 1
954 1
955 1
956 1
957 1
958 1
959 1
960 1
961 1
962 1
963 1
964 1
965 1
966 1
967 1
968 1
969 1
970 1
971 1
972 1
973 1
974 1
975 1
976 1
977 1
978 1
979 1
980 1
981 1
982 1
983 1
984 1
985 1
986 1
987 1
988 1
989 1
990 1
991 1
992 1
993 1
994 1
995 1
996 1
997 1
998 1
999 1
1000 1
1001 1
1002 1
1003 1
1004 1
1005 1
1006 1
1007 1
1008 1
1009 1
1010 1
1011 1
1012 1
1013 1
1014 1
1015 1
1016 1
1017 1
1018 1
1019 1
1020 1
1021 1
1022 1
1023 1
1024 1
1025 1
1026 1
1027 1
1028 1
1029 1
1030 1
1031 1
1032 1
1033 1
1034 1
1035 1
1036 1
1037 1
1038 1
1039 1
1040 1
1041 1
1042 1
1043 1
1044 1
1045 1
1046 1
1047 1
1048 1
1049 1
1050 1
1051 1
1052 1
1053 1
1054 1
1055 1
1056 1
1057 1
1058 1
1059 1
1060 1
1061 1
1062 1
1063 1
1064 1
1065 1
1066 1
1067 1
1068 1
1069 1
1070 1
1071 1
1072 1
1073 1
1074 1
1075 1
1076 1
1077 1
1078 1
1079 1
1080 1
1081 1
1082 1
1083 1
1084 1
1085 1
1086 1
1087 1
1088 1
1089 1
1090 1
1091 1
1092 1
1093 1
1094 1
1095 1
1096 1
1097 1
1098 1
1099 1
1100 1
1101 1
1102 1
1103 1
1104 1
1105 1
1106 1
1107 1
1108 1
1109 1
1110 1
1111 1
1112 1
1113 1
1114 1
1115 1
1116 1
1117 1
1118 1
1119 1
1120 1
1121 1
1122 1
1123 1
1124 1
1125 1
1126 1
1127 1
1128 1
1129 1
1130 1
1131 1
1132 1
1133 1
1134 1
1135 1
1136 1
1137 1
1138 1
1139 1
1140 1
1141 1
1142 1
1143 1
1144 1
1145 1
1146 1
1147 1
1148 1
1149 1
1150 1
1151 1
1152 1
1153 1
1154 1
1155 1
1156 1
1157 1
1158 1
1159 1
1160 1
1161 1
1162 1
1163 1
1164 1
1165 1
1166 1
1167 1
1168 1
1169 1
1170 1
1171 1
1172 1
1173 1
1174 1
1175 1
1176 1
1177 1
1178 1
1179 1
1180 1
1181 1
1182 1
1183 1
1184 1
1185 1
1186 1
1187 1
1188 1
1189 1
1190 1
1191 1
1192 1
1193 1
1194 1
1195 1
1196 1
1197 1
1198 1
1199 1
1200 1
1201 1
1202 1
1203 1
1204 1
1205 1
1206 1
1207 1
1208 1
1209 1
1210 1
1211 1
1212 1
1213 1
1214 1
1215 1
1216 1
1217 1
1218 1
1219 1
1220 1
1221 1
1222 1
1223 1
1224 1
1225 1
1226 1
1227 1
1228 1
1229 1
1230 1
1231 1
1232 1
1233 1
1234 1
1235 1
1236 1
1237 1
1238 1
1239 1
1240 1
1241 1
1242 1
1243 1
1244 1
1245 1
1246 1
1247 1
1248 1
1249 1
1250 1
1251 1
1252 1
1253 1
1254 1
1255 1
1256 1
1257 1
1258 1
1259 1
1260 1
1261 1
1262 1
1263 1
1264 1
1265 1
1266 1
1267 1
1268 1
1269 1
1270 1
1271 1
1272 1
1273 1
1274 1
1275 1
1276 1
1277 1
1278 1
1279 1
1280 1
1281 1
1282 1
1283 1
1284 1
1285 1
1286 1
1287 1
1288 1
1289 1
1290 1
1291 1
1292 1
1293 1
1294 1
1295 1
1296 1
1297 1
1298 1
1299 1
1300 1
1301 1
1302 1
1303 1
1304 1
1305 1
1306 1
1307 1
1308 1
1309 1
1310 1
1311 1
1312 1
1313 1
1314 1
1315 1
1316 1
1317 1
1318 1
1319 1
1320 1
1321 1
1322 1
1323 1
1324 1
1325 1
1326 1
1327 1
1328 1
1329 1
1330 1
1331 1
1332 1
1333 1
1334 1
1335 1
1336 1
1337 1
1338 1
1339 1
1340 1
1341 1
1342 1
1343 1
1344 1
1345 1
1346 1
1347 1
1348 1
1349 1
1350 1
1351 1
1352 1
1353 1
1354 1
1355 1
1356 1
1357 1
1358 1
1359 1
1360 1
1361 1
1362 1
1363 1
1364 1
1365 1
1366 1
1367 1
1368 1
1369 1
1370 1
1371 1
1372 1
1373 1
1374 1
1375 1
1376 1
1377 1
1378 1
1379 1
1380 1
1381 1
1382 1
1383 1
1384 1
1385 1
1386 1
1387 1
1388 1
1389 1
1390 1
1391 1
1392 1
1393 1
1394 1
1395 1
1396 1
1397 1
1398 1
1399 1
1400 1
1401 1
1402 1
1403 1
1404 1
1405 1
1406 1
1407 1
1408 1
1409 1
1410 1
1411 1
1412 1
1413 1
1414 1
1415 1
1416 1
1417 1
1418 1
1419 1
1420 1
1421 1
1422 1
1423 1
1424 1
1425 1
1426 1
1427 1
1428 1
1429 1
1430 1
1431 1
1432 1
1433 1
1434 1
1435 1
1436 1
1437 1
1438 1
1439 1
1440 1
1441 1
1442 1
1443 1
1444 1
1445 1
1446 1
1447 1
1448 1
1449 1
1450 1
1451 1
1452 1
1453 1
1454 1
1455 1
1456 1
1457 1
1458 1
1459 1
1460 1
1461 1
1462 1
1463 1
1464 1
1465 1
1466 1
1467 1
1468 1
1469 1
1470 1
1471 1
1472 1
1473 1
1474 1
1475 1
1476 1
1477 1
1478 1
1479 1
1480 1
1481 1
1482 1
1483 1
1484 1
1485 1
1486 1
1487 1
1488 1
1489 1
1490 1
1491 1
1492 1
1493 1
1494 1
1495 1
1496 1
1497 1
1498 1
1499 1
1500 1
1501 1
1502 1
1503 1
1504 1
1505 1
1506 1
1507 1
1508 1
1509 1
1510 1
1511 1
1512 1
1513 1
1514 1
1515 1
1516 1
1517 1
1518 1
1519 1
1520 1
1521 1
1522 1
1523 1
1524 1
1525 1
1526 1
1527 1
1528 1
1529 1
1530 1
1531 1
1532 1
1533 1
1534 1
1535 1
1536 1
1537 1
1538 1
1539 1
1540 1
1541 1
1542 1
1543 1
1544 1
1545 1
1546 1
1547 1
1548 1
1549 1
1550 1
1551 1
1552 1
1553 1
1554 1
1555 1
1556 1
1557 1
1558 1
1559 1
1560 1
1561 1
1562 1
1563 1
1564 1
1565 1
1566 1
1567 1
1568 1
1569 1
1570 1
1571 1
1572 1
1573 1
1574 1
1575 1
1576 1
1577 1
1578 1
1579 1
1580 1
1581 1
1582 1
1583 1
1584 1
1585 1
1586 1
1587 1
1588 1
1589 1
1590 1
1591 1
1592 1
1593 1
1594 1
1595 1
1596 1
1597 1
1598 1
1599 1
1600 1
1601 1
1602 1
1603 1
1604 1
1605 1
1606 1
1607 1
1608 1
1609 1
1610 1
1611 1
1612 1
1613 1
1614 1
1615 1
1616 1
1617 1
1618 1
1619 1
1620 1
1621 1
1622 1
1623 1
1624 1
1625 1
1626 1
1627 1
1628 1
1629 1
1630 1
1631 1
1632 1
1633 1
1634 1
1635 1
1636 1
1637 1
1638 1
1639 1
1640 1
1641 1
1642 1
1643 1
1644 1
1645 1
1646 1
1647 1
1648 1
1649 1
1650 1
1651 1
1652 1
1653 1
1654 1
1655 1
1656 1
1657 1
1658 1
1659 1
1660 1
1661 1
1662 1
1663 1
1664 1
1665 1
1666 1
1667 1
1668 1
1669 1
1670 1
1671 1
1672 1
1673 1
1674 1
1675 1
1676 1
1677 1
1678 1
1679 1
1680 1
1681 1
1682 1
1683 1
1684 1
1685 1
1686 1
1687 1
1688 1
1689 1
1690 1
1691 1
1692 1
1693 1
1694 1
1695 1
1696 1
1697 1
1698 1
1699 1
1700 1
1701 1
1702 1
1703 1
1704 1
1705 1
1706 1
1707 1
1708 1
1709 1
1710 1
1711 1
1712 1
1713 1
1714 1
1715 1
1716 1
1717 1
1718 1
1719 1
1720 1
1721 1
1722 1
1723 1
1724 1
1725 1
1726 1
1727 1
1728 1
1729 1
1730 1
1731 1
1732 1
1733 1
1734 1
1735 1
1736 1
1737 1
1738 1
1739 1
1740 1
1741 1
1742 1
1743 1
1744 1
1745 1
1746 1
1747 1
1748 1
1749 1
1750 1
1751 1
1752 1
1753 1
1754 1
1755 1
1756 1
1757 1
1758 1
1759 1
1760 1
1761 1
1762 1
1763 1
1764 1
1765 1
1766 1
1767 1
1768 1
1769 1
1770 1
1771 1
1772 1
1773 1
1774 1
1775 1
1776 1
1777 1
1778 1
1779 1
1780 1
1781 1
1782 1
1783 1
1784 1
1785 1
1786 1
1787 1
1788 1
1789 1
1790 1
1791 1
1792 1
1793 1
1794 1
1795 1
1796 1
1797 1
1798 1
1799 1
1800 1
1801 1
1802 1
1803 1
1804 1
1805 1
1806 1
1807 1
1808 1
1809 1
1810 1
1811 1
1812 1
1813 1
1814 1
1815 1
1816 1
1817 1
1818 1
1819 1
1820 1
1821 1
1822 1
1823 1
1824 1
1825 1
1826 1
1827 1
1828 1
1829 1
1830 1
1831 1
1832 1
1833 1
1834 1
1835 1
1836 1
1837 1
1838 1
1839 1
1840 1
1841 1
1842 1
1843 1
1844 1
1845 1
1846 1
1847 1
1848 1
1849 1
1850 1
1851 1
1852 1
1853 1
1854 1
1855 1
1856 1
1857 1
1858 1
1859 1
1860 1
1861 1
1862 1
1863 1
1864 1
1865 1
1866 1
1867 1
1868 1
1869 1
1870 1
1871 1
1872 1
1873 1
1874 1
1875 1
1876 1
1877 1
1878 1
1879 1
1880 1
1881 1
1882 1
1883 1
1884 1
1885 1
1886 1
1887 1
1888 1
1889 1
1890 1
1891 1
1892 1
1893 1
1894 1
1895 1
1896 1
1897 1
1898 1
1899 1
1900 1
1901 1
1902 1
1903 1
1904 1
1905 1
1906 1
1907 1
1908 1
1909 1
1910 1
1911 1
1912 1
1913 1
1914 1
1915 1
1916 1
1917 1
1918 1
1919 1
1920 1
1921 1
1922 1
1923 1
1924 1
1925 1
1926 1
1927 1
1928 1
1929 1
1930 1
1931 1
1932 1
1933 1
1934 1
1935 1
1936 1
1937 1
1938 1
1939 1
1940 1
1941 1
1942 1
1943 1
1944 1
1945 1
1946 1
1947 1
1948 1
1949 1
1950 1
1951 1
1952 1
1953 1
1954 1
1955 1
1956 1
1957 1
1958 1
1959 1
1960 1
1961 1
1962 1
1963 1
1964 1
1965 1
1966 1
1967 1
1968 1
1969 1
1970 1
1971 1
1972 1
1973 1
1974 1
1975 1
1976 1
1977 1
1978 1
1979 1
1980 1
1981 1
1982 1
1983 1
1984 1
1985 1
1986 1
1987 1
1988 1
1989 1
1990 1
1991 1
1992 1
1993 1
1994 1
1995 1
1996 1
1997 1
1998 1
1999 1
2000 1
2001 1
2002 1
2003 1
2004 1
2005 1
2006 1
2007 1
2008 1
2009 1
2010 1
2011 1
2012 1
2013 1
2014 1
2015 1
2016 1
2017 1
2018 1
2019 1
2020 1
2021 1
2022 1
2023 1
2024 1
2025 1
2026 1
2027 1
2028 1
2029 1
2030 1
2031 1
2032 1
2033 1
2034 1
2035 1
2036 1
2037 1
2038 1
2039 1
2040 1
2041 1
2042 1
2043 1
2044 1
2045 1
2046 1
2047 1
2048 1
2049 1
2050 1
2051 1
2052 1
2053 1
2054 1
2055 1
2056 1
2057 1
2058 1
2059 1
2060 1
2061 1
2062 1
2063 1
2064 1
2065 1
2066 1
2067 1
2068 1
2069 1
2070 1
2071 1
2072 1
2073 1
2074 1
2075 1
2076 1
2077 1
2078 1
2079 1
2080 1
2081 1
2082 1
2083 1
2084 1
2085 1
2086 1
2087 1
2088 1
2089 1
2090 1
2091 1
2092 1
2093 1
2094 1
2095 1
2096 1
2097 1
2098 1
2099 1
2100 1
2101 1
2102 1
2103 1
2104 1
2105 1
2106 1
2107 1
2108 1
2109 1
2110 1
2111 1
2112 1
2113 1
2114 1
2115 1
2116 1
2117 1
2118 1
2119 1
2120 1
2121 1
2122 1
2123 1
2124 1
2125 1
2126 1
2127 1
2128 1
2129 1
2130 1
2131 1
2132 1
2133 1
2134 1
2135 1
2136 1
2137 1
2138 1
2139 1
2140 1
2141 1
2142 1
2143 1
2144 1
2145 1
2146 1
2147 1
2148 1
2149 1
2150 1
2151 1
2152 1
2153 1
2154 1
2155 1
2156 1
2157 1
2158 1
2159 1
2160 1
2161 1
2162 1
2163 1
2164 1
2165 1
2166 1
2167 1
2168 1
2169 1
2170 1
2171 1
2172 1
2173 1
2174 1
2175 1
2176 1
2177 1
2178 1
2179 1
2180 1
2181 1
2182 1
2183 1
2184 1
2185 1
2186 1
2187 1
2188 1
2189 1
2190 1
2191 1
2192 1
2193 1
2194 1
2195 1
2196 1
2197 1
2198 1
2199 1
2200 1
2201 1
2202 1
2203 1
2204 1
2205 1
2206 1
2207 1
2208 1
2209 1
2210 1
2211 1
2212 1
2213 1
2214 1
2215 1
2216 1
2217 1
2218 1
2219 1
2220 1
2221 1
2222 1
2223 1
2224 1
2225 1
2226 1
2227 1
2228 1
2229 1
2230 1
2231 1
2232 1
2233 1
2234 1
2235 1
2236 1
2237 1
2238 1
2239 1
2240 1
2241 1
2242 1
2243 1
2244 1
2245 1
2246 1
2247 1
2248 1
2249 1
2250 1
2251 1
2252 1
2253 1
2254 1
2255 1
2256 1
2257 1
2258 1
2259 1
2260 1
2261 1
2262 1
2263 1
2264 1
2265 1
2266 1
2267 1
2268 1
2269 1
2270 1
2271 1
2272 1
2273 1
2274 1
2275 1
2276 1
2277 1
2278 1
2279 1
2280 1
2281 1
2282 1
2283 1
2284 1
2285 1
2286 1
2287 1
2288 1
2289 1
2290 1
2291 1
2292 1
2293 1
2294 1
2295 1
2296 1
2297 1
2298 1
2299 1
2300 1
2301 1
2302 1
2303 1
2304 1
2305 1
2306 1
2307 1
2308 1
2309 1
2310 1
2311 1
2312 1
2313 1
2314 1
2315 1
2316 1
2317 1
2318 1
2319 1
2320 1
2321 1
2322 1
2323 1
2324 1
2325 1
2326 1
2327 1
2328 1
2329 1
2330 1
2331 1
2332 1
2333 1
2334 1
2335 1
2336 1
2337 1
2338 1
2339 1
2340 1
2341 1
2342 1
2343 1
2344 1
2345 1
2346 1
2347 1
2348 1
2349 1
2350 1
2351 1
2352 1
2353 1
2354 1
2355 1
2356 1
2357 1
2358 1
2359 1
2360 1
2361 1
2362 1
2363 1
2364 1
2365 1
2366 1
2367 1
2368 1
2369 1
2370 1
2371 1
2372 1
2373 1
2374 1
2375 1
2376 1
2377 1
2378 1
2379 1
2380 1
2381 1
2382 1
2383 1
2384 1
2385 1
2386 1
2387 1
2388 1
2389 1
2390 1
2391 1
2392 1
