# Supplementary material for: A clustering metaheuristic for large orienteering problems
Source: PLoS One. 2022 Jul 22;17(7):e0271751. doi: 10.1371/journal.pone.0271751 (PMC9307188; doi:10.1371/journal.pone.0271751)
Supplement: S2 Data — (ZIP) [file pone.0271751.s002.zip › OP_instances/OP_FlatUtilities/fl1400]

BUDGET: 10064.0
NODE_COORDINATES
1 2104.61 1968.35
2 2104.61 232.264
3 295.591 1968.35
4 295.591 232.264
5 1025.7 1971.3
6 1161.67 1965.39
7 1191.23 1959.49
8 1167.59 1959.49
9 1096.64 1959.49
10 1102.56 1953.58
11 1090.73 1953.58
12 1019.79 1953.58
13 1232.62 1941.77
14 1043.44 1941.77
15 1238.53 1935.87
16 1167.59 1935.87
17 1132.11 1935.87
18 1268.09 1929.96
19 1244.44 1929.96
20 1067.08 1929.96
21 1179.41 1924.06
22 1049.35 1924.06
23 1037.53 1924.06
24 1126.2 1918.15
25 1090.73 1918.15
26 984.319 1918.15
27 1327.2 1906.34
28 1031.61 1906.34
29 996.143 1906.34
30 1049.35 1900.44
31 1185.32 1894.53
32 1114.38 1894.53
33 1315.38 1882.72
34 1291.73 1882.72
35 1078.91 1882.72
36 1013.88 1876.82
37 1735.12 1746.91
38 741.934 1746.91
39 1729.21 1741.0
40 736.022 1741.0
41 1522.3 1723.29
42 529.108 1723.29
43 1185.32 1646.52
44 1569.59 1522.52
45 576.403 1522.52
46 1149.85 1445.75
47 617.786 1445.75
48 1031.61 1422.13
49 1108.47 1416.22
50 753.758 1416.22
51 1031.61 1410.32
52 594.138 1410.32
53 759.67 1398.51
54 605.962 1398.51
55 753.758 1274.5
56 659.169 1250.88
57 1268.09 1244.98
58 594.138 1244.98
59 611.874 1227.26
60 1279.91 1221.36
61 659.169 1156.4
62 1226.7 1002.87
63 1149.85 996.967
64 1610.97 973.347
65 1037.53 802.101
66 1315.38 796.196
67 1114.38 796.196
68 1090.73 796.196
69 1274.0 790.29
70 1132.11 790.29
71 1108.47 790.29
72 1013.88 790.29
73 1268.09 784.386
74 1114.38 784.386
75 1031.61 784.386
76 1664.18 778.481
77 1238.53 778.481
78 1096.64 778.481
79 1049.35 778.481
80 978.407 778.481
81 1232.62 772.576
82 1185.32 772.576
83 1078.91 772.576
84 1055.26 772.576
85 1019.79 772.576
86 1214.88 766.67
87 1191.23 766.67
88 1167.59 766.67
89 1084.82 766.67
90 1073.0 766.67
91 1232.62 760.765
92 1161.67 760.765
93 1262.18 754.861
94 1250.35 754.861
95 1179.41 754.861
96 1025.7 754.861
97 1268.09 748.955
98 1244.44 748.955
99 1173.5 748.955
100 1132.11 743.05
101 1120.29 743.05
102 1019.79 725.335
103 996.143 725.335
104 1037.53 719.43
105 1002.05 719.43
106 1173.5 559.994
107 1610.97 548.184
108 1173.5 548.184
109 1220.79 536.374
110 1073.0 1965.39
111 1049.35 1965.39
112 1138.03 1959.49
113 1114.38 1959.49
114 1055.26 1959.49
115 1735.12 1953.58
116 1274.0 1953.58
117 1250.35 1953.58
118 741.934 1953.58
119 1061.17 1941.77
120 1291.73 1935.87
121 1214.88 1929.96
122 1120.29 1929.96
123 1090.73 1924.06
124 1203.06 1918.15
125 1208.97 1912.25
126 1114.38 1912.25
127 1226.7 1906.34
128 1143.94 1906.34
129 1291.73 1900.44
130 1268.09 1900.44
131 1309.47 1894.53
132 1002.05 1894.53
133 978.407 1882.72
134 1090.73 1876.82
135 1569.59 1870.91
136 1522.3 1870.91
137 1155.76 1870.91
138 576.403 1870.91
139 529.108 1870.91
140 1185.32 1865.01
141 1090.73 1865.01
142 1729.21 1746.91
143 736.022 1746.91
144 2054.36 1516.61
145 1167.59 1516.61
146 1185.32 1487.08
147 310.371 1487.08
148 1185.32 1475.28
149 611.874 1422.13
150 617.786 1416.22
151 540.932 1410.32
152 605.962 1392.6
153 582.315 1392.6
154 1149.85 1274.5
155 759.67 1274.5
156 582.315 1274.5
157 1031.61 1227.26
158 540.932 1221.36
159 1268.09 1156.4
160 2054.36 1150.5
161 1167.59 1150.5
162 1279.91 1144.59
163 1185.32 1050.11
164 1173.5 1002.87
165 1664.18 996.967
166 1179.41 996.967
167 1327.2 802.101
168 1232.62 802.101
169 1090.73 802.101
170 984.319 802.101
171 1179.41 796.196
172 1167.59 796.196
173 1084.82 796.196
174 1061.17 796.196
175 1232.62 790.29
176 1262.18 784.386
177 1155.76 784.386
178 1132.11 784.386
179 1049.35 784.386
180 1220.79 778.481
181 1138.03 778.481
182 1019.79 778.481
183 1203.06 772.576
184 1149.85 766.67
185 1114.38 766.67
186 1309.47 760.765
187 1143.94 760.765
188 1049.35 760.765
189 1208.97 754.861
190 1185.32 754.861
191 1126.2 754.861
192 1102.56 754.861
193 1090.73 754.861
194 1067.08 754.861
195 1037.53 748.955
196 1043.44 743.05
197 1031.61 743.05
198 1291.73 731.24
199 1232.62 731.24
200 310.371 601.329
201 1229.66 1944.73
202 1099.6 1932.92
203 1206.01 1921.11
204 981.363 1921.11
205 1146.9 1909.3
206 1028.66 1909.3
207 1075.95 1885.68
208 981.363 1885.68
209 2057.32 1519.56
210 981.363 799.148
211 981.363 775.528
212 307.415 598.377
213 1164.63 1968.35
214 1070.04 1968.35
215 1052.31 1962.44
216 1732.17 1956.54
217 1271.04 1956.54
218 1247.4 1956.54
219 1022.75 1956.54
220 738.978 1956.54
221 1046.39 1944.73
222 1247.4 1932.92
223 1164.63 1932.92
224 1117.33 1932.92
225 1070.04 1932.92
226 1099.6 1927.01
227 1093.69 1921.11
228 1046.39 1921.11
229 1223.75 1909.3
230 1117.33 1909.3
231 999.099 1909.3
232 1294.69 1897.48
233 1271.04 1897.48
234 1188.28 1897.48
235 999.099 1897.48
236 1294.69 1885.68
237 1566.64 1873.86
238 1519.34 1873.86
239 1093.69 1873.86
240 573.447 1873.86
241 526.152 1873.86
242 1726.25 1749.86
243 733.066 1749.86
244 1188.28 1649.47
245 1164.63 1519.56
246 307.415 1490.04
247 608.918 1425.08
248 1028.66 1419.18
249 620.742 1413.27
250 597.094 1413.27
251 537.976 1413.27
252 608.918 1389.65
253 1152.81 1271.55
254 762.626 1271.55
255 750.802 1271.55
256 1271.04 1247.93
257 1282.87 1224.31
258 1034.57 1224.31
259 656.213 1153.45
260 2057.32 1147.55
261 1188.28 1047.16
262 1170.54 1005.83
263 1661.22 999.92
264 1182.37 994.014
265 1613.93 976.3
266 1164.63 799.148
267 1093.69 799.148
268 1081.86 799.148
269 1034.57 799.148
270 1229.66 793.243
271 1271.04 787.338
272 1259.22 787.338
273 1129.16 787.338
274 1105.51 787.338
275 1034.57 787.338
276 1217.84 781.433
277 1052.31 781.433
278 1235.57 775.528
279 1188.28 775.528
280 1093.69 775.528
281 1022.75 775.528
282 1206.01 769.623
283 1075.95 769.623
284 1052.31 769.623
285 1235.57 763.718
286 1211.93 763.718
287 1188.28 763.718
288 1152.81 763.718
289 1117.33 763.718
290 1176.45 751.908
291 1129.16 751.908
292 1105.51 751.908
293 1034.57 751.908
294 1022.75 751.908
295 1176.45 562.947
296 1631.67 2051.02
297 1631.67 2039.21
298 1631.67 2027.4
299 1619.84 2051.02
300 1619.84 2039.21
301 1619.84 2027.4
302 1608.02 2051.02
303 1608.02 2039.21
304 1608.02 2027.4
305 1596.19 2051.02
306 1596.19 2039.21
307 1596.19 2027.4
308 1584.37 2051.02
309 1584.37 2039.21
310 1584.37 2027.4
311 1572.55 2051.02
312 1572.55 2039.21
313 1572.55 2027.4
314 1560.72 2051.02
315 1560.72 2039.21
316 1560.72 2027.4
317 1548.9 2051.02
318 1548.9 2039.21
319 1548.9 2027.4
320 1537.08 2051.02
321 1537.08 2039.21
322 1537.08 2027.4
323 1525.25 2051.02
324 1525.25 2039.21
325 1525.25 2027.4
326 1513.43 2051.02
327 1513.43 2039.21
328 1513.43 2027.4
329 1501.6 2051.02
330 1501.6 2039.21
331 1501.6 2027.4
332 1489.78 2051.02
333 1489.78 2039.21
334 1489.78 2027.4
335 1625.75 2045.11
336 1625.75 2033.3
337 1613.93 2045.11
338 1613.93 2033.3
339 1602.11 2045.11
340 1602.11 2033.3
341 1590.28 2045.11
342 1590.28 2033.3
343 1578.46 2045.11
344 1578.46 2033.3
345 1566.64 2045.11
346 1566.64 2033.3
347 1554.81 2045.11
348 1554.81 2033.3
349 1542.99 2045.11
350 1542.99 2033.3
351 1531.16 2045.11
352 1531.16 2033.3
353 1519.34 2045.11
354 1519.34 2033.3
355 1507.52 2045.11
356 1507.52 2033.3
357 1495.69 2045.11
358 1495.69 2033.3
359 1625.75 2051.02
360 1625.75 2039.21
361 1625.75 2027.4
362 1613.93 2051.02
363 1613.93 2039.21
364 1613.93 2027.4
365 1602.11 2051.02
366 1602.11 2039.21
367 1602.11 2027.4
368 1590.28 2051.02
369 1590.28 2039.21
370 1590.28 2027.4
371 1578.46 2051.02
372 1578.46 2039.21
373 1578.46 2027.4
374 1566.64 2051.02
375 1566.64 2039.21
376 1566.64 2027.4
377 1554.81 2051.02
378 1554.81 2039.21
379 1554.81 2027.4
380 1542.99 2051.02
381 1542.99 2039.21
382 1542.99 2027.4
383 1531.16 2051.02
384 1531.16 2039.21
385 1531.16 2027.4
386 1519.34 2051.02
387 1519.34 2039.21
388 1519.34 2027.4
389 1507.52 2051.02
390 1507.52 2039.21
391 1507.52 2027.4
392 1495.69 2051.02
393 1495.69 2039.21
394 1495.69 2027.4
395 1631.67 2045.11
396 1631.67 2033.3
397 1619.84 2045.11
398 1619.84 2033.3
399 1608.02 2045.11
400 1608.02 2033.3
401 1596.19 2045.11
402 1596.19 2033.3
403 1584.37 2045.11
404 1584.37 2033.3
405 1572.55 2045.11
406 1572.55 2033.3
407 1560.72 2045.11
408 1560.72 2033.3
409 1548.9 2045.11
410 1548.9 2033.3
411 1537.08 2045.11
412 1537.08 2033.3
413 1525.25 2045.11
414 1525.25 2033.3
415 1513.43 2045.11
416 1513.43 2033.3
417 1501.6 2045.11
418 1501.6 2033.3
419 1489.78 2045.11
420 1489.78 2033.3
421 1628.71 2048.06
422 1628.71 2036.25
423 1616.89 2048.06
424 1616.89 2036.25
425 1605.06 2048.06
426 1605.06 2036.25
427 1593.24 2048.06
428 1593.24 2036.25
429 1581.41 2048.06
430 1581.41 2036.25
431 1569.59 2048.06
432 1569.59 2036.25
433 1557.77 2048.06
434 1557.77 2036.25
435 1545.94 2048.06
436 1545.94 2036.25
437 1534.12 2048.06
438 1534.12 2036.25
439 1522.3 2048.06
440 1522.3 2036.25
441 1510.47 2048.06
442 1510.47 2036.25
443 1498.65 2048.06
444 1498.65 2036.25
445 1622.8 2042.16
446 1622.8 2030.35
447 1610.97 2042.16
448 1610.97 2030.35
449 1599.15 2042.16
450 1599.15 2030.35
451 1587.33 2042.16
452 1587.33 2030.35
453 1575.5 2042.16
454 1575.5 2030.35
455 1563.68 2042.16
456 1563.68 2030.35
457 1551.85 2042.16
458 1551.85 2030.35
459 1540.03 2042.16
460 1540.03 2030.35
461 1528.21 2042.16
462 1528.21 2030.35
463 1516.38 2042.16
464 1516.38 2030.35
465 1504.56 2042.16
466 1504.56 2030.35
467 1492.74 2042.16
468 1492.74 2030.35
469 1628.71 2042.16
470 1628.71 2030.35
471 1616.89 2042.16
472 1616.89 2030.35
473 1605.06 2042.16
474 1605.06 2030.35
475 1593.24 2042.16
476 1593.24 2030.35
477 1581.41 2042.16
478 1581.41 2030.35
479 1569.59 2042.16
480 1569.59 2030.35
481 1557.77 2042.16
482 1557.77 2030.35
483 1545.94 2042.16
484 1545.94 2030.35
485 1534.12 2042.16
486 1534.12 2030.35
487 1522.3 2042.16
488 1522.3 2030.35
489 1510.47 2042.16
490 1510.47 2030.35
491 1498.65 2042.16
492 1498.65 2030.35
493 1622.8 2048.06
494 1622.8 2036.25
495 1610.97 2048.06
496 1610.97 2036.25
497 1599.15 2048.06
498 1599.15 2036.25
499 1587.33 2048.06
500 1587.33 2036.25
501 1575.5 2048.06
502 1575.5 2036.25
503 1563.68 2048.06
504 1563.68 2036.25
505 1551.85 2048.06
506 1551.85 2036.25
507 1540.03 2048.06
508 1540.03 2036.25
509 1528.21 2048.06
510 1528.21 2036.25
511 1516.38 2048.06
512 1516.38 2036.25
513 1504.56 2048.06
514 1504.56 2036.25
515 1492.74 2048.06
516 1492.74 2036.25
517 650.302 2051.02
518 650.302 2039.21
519 650.302 2027.4
520 638.478 2051.02
521 638.478 2039.21
522 638.478 2027.4
523 626.655 2051.02
524 626.655 2039.21
525 626.655 2027.4
526 614.831 2051.02
527 614.831 2039.21
528 614.831 2027.4
529 603.007 2051.02
530 603.007 2039.21
531 603.007 2027.4
532 591.184 2051.02
533 591.184 2039.21
534 591.184 2027.4
535 579.36 2051.02
536 579.36 2039.21
537 579.36 2027.4
538 567.537 2051.02
539 567.537 2039.21
540 567.537 2027.4
541 555.713 2051.02
542 555.713 2039.21
543 555.713 2027.4
544 543.889 2051.02
545 543.889 2039.21
546 543.889 2027.4
547 532.066 2051.02
548 532.066 2039.21
549 532.066 2027.4
550 520.242 2051.02
551 520.242 2039.21
552 520.242 2027.4
553 508.418 2051.02
554 508.418 2039.21
555 508.418 2027.4
556 644.39 2045.11
557 644.39 2033.3
558 632.566 2045.11
559 632.566 2033.3
560 620.743 2045.11
561 620.743 2033.3
562 608.919 2045.11
563 608.919 2033.3
564 597.096 2045.11
565 597.096 2033.3
566 585.272 2045.11
567 585.272 2033.3
568 573.448 2045.11
569 573.448 2033.3
570 561.625 2045.11
571 561.625 2033.3
572 549.801 2045.11
573 549.801 2033.3
574 537.977 2045.11
575 537.977 2033.3
576 526.153 2045.11
577 526.153 2033.3
578 514.33 2045.11
579 514.33 2033.3
580 644.39 2051.02
581 644.39 2039.21
582 644.39 2027.4
583 632.566 2051.02
584 632.566 2039.21
585 632.566 2027.4
586 620.743 2051.02
587 620.743 2039.21
588 620.743 2027.4
589 608.919 2051.02
590 608.919 2039.21
591 608.919 2027.4
592 597.096 2051.02
593 597.096 2039.21
594 597.096 2027.4
595 585.272 2051.02
596 585.272 2039.21
597 585.272 2027.4
598 573.448 2051.02
599 573.448 2039.21
600 573.448 2027.4
601 561.625 2051.02
602 561.625 2039.21
603 561.625 2027.4
604 549.801 2051.02
605 549.801 2039.21
606 549.801 2027.4
607 537.977 2051.02
608 537.977 2039.21
609 537.977 2027.4
610 526.153 2051.02
611 526.153 2039.21
612 526.153 2027.4
613 514.33 2051.02
614 514.33 2039.21
615 514.33 2027.4
616 650.302 2045.11
617 650.302 2033.3
618 638.478 2045.11
619 638.478 2033.3
620 626.655 2045.11
621 626.655 2033.3
622 614.831 2045.11
623 614.831 2033.3
624 603.007 2045.11
625 603.007 2033.3
626 591.184 2045.11
627 591.184 2033.3
628 579.36 2045.11
629 579.36 2033.3
630 567.537 2045.11
631 567.537 2033.3
632 555.713 2045.11
633 555.713 2033.3
634 543.889 2045.11
635 543.889 2033.3
636 532.066 2045.11
637 532.066 2033.3
638 520.242 2045.11
639 520.242 2033.3
640 508.418 2045.11
641 508.418 2033.3
642 647.346 2048.06
643 647.346 2036.25
644 635.522 2048.06
645 635.522 2036.25
646 623.699 2048.06
647 623.699 2036.25
648 611.875 2048.06
649 611.875 2036.25
650 600.051 2048.06
651 600.051 2036.25
652 588.228 2048.06
653 588.228 2036.25
654 576.404 2048.06
655 576.404 2036.25
656 564.581 2048.06
657 564.581 2036.25
658 552.757 2048.06
659 552.757 2036.25
660 540.933 2048.06
661 540.933 2036.25
662 529.109 2048.06
663 529.109 2036.25
664 517.286 2048.06
665 517.286 2036.25
666 641.434 2042.16
667 641.434 2030.35
668 629.611 2042.16
669 629.611 2030.35
670 617.787 2042.16
671 617.787 2030.35
672 605.963 2042.16
673 605.963 2030.35
674 594.14 2042.16
675 594.14 2030.35
676 582.316 2042.16
677 582.316 2030.35
678 570.492 2042.16
679 570.492 2030.35
680 558.669 2042.16
681 558.669 2030.35
682 546.845 2042.16
683 546.845 2030.35
684 535.022 2042.16
685 535.022 2030.35
686 523.198 2042.16
687 523.198 2030.35
688 511.374 2042.16
689 511.374 2030.35
690 647.346 2042.16
691 647.346 2030.35
692 635.522 2042.16
693 635.522 2030.35
694 623.699 2042.16
695 623.699 2030.35
696 611.875 2042.16
697 611.875 2030.35
698 600.051 2042.16
699 600.051 2030.35
700 588.228 2042.16
701 588.228 2030.35
702 576.404 2042.16
703 576.404 2030.35
704 564.581 2042.16
705 564.581 2030.35
706 552.757 2042.16
707 552.757 2030.35
708 540.933 2042.16
709 540.933 2030.35
710 529.109 2042.16
711 529.109 2030.35
712 517.286 2042.16
713 517.286 2030.35
714 641.434 2048.06
715 641.434 2036.25
716 629.611 2048.06
717 629.611 2036.25
718 617.787 2048.06
719 617.787 2036.25
720 605.963 2048.06
721 605.963 2036.25
722 594.14 2048.06
723 594.14 2036.25
724 582.316 2048.06
725 582.316 2036.25
726 570.492 2048.06
727 570.492 2036.25
728 558.669 2048.06
729 558.669 2036.25
730 546.845 2048.06
731 546.845 2036.25
732 535.022 2048.06
733 535.022 2036.25
734 523.198 2048.06
735 523.198 2036.25
736 511.374 2048.06
737 511.374 2036.25
738 1631.67 173.215
739 1631.67 161.405
740 1631.67 149.595
741 1619.84 173.215
742 1619.84 161.405
743 1619.84 149.595
744 1608.02 173.215
745 1608.02 161.405
746 1608.02 149.595
747 1596.19 173.215
748 1596.19 161.405
749 1596.19 149.595
750 1584.37 173.215
751 1584.37 161.405
752 1584.37 149.595
753 1572.55 173.215
754 1572.55 161.405
755 1572.55 149.595
756 1560.72 173.215
757 1560.72 161.405
758 1560.72 149.595
759 1548.9 173.215
760 1548.9 161.405
761 1548.9 149.595
762 1537.08 173.215
763 1537.08 161.405
764 1537.08 149.595
765 1525.25 173.215
766 1525.25 161.405
767 1525.25 149.595
768 1513.43 173.215
769 1513.43 161.405
770 1513.43 149.595
771 1501.6 173.215
772 1501.6 161.405
773 1501.6 149.595
774 1489.78 173.215
775 1489.78 161.405
776 1489.78 149.595
777 1625.75 167.31
778 1625.75 155.5
779 1613.93 167.31
780 1613.93 155.5
781 1602.11 167.31
782 1602.11 155.5
783 1590.28 167.31
784 1590.28 155.5
785 1578.46 167.31
786 1578.46 155.5
787 1566.64 167.31
788 1566.64 155.5
789 1554.81 167.31
790 1554.81 155.5
791 1542.99 167.31
792 1542.99 155.5
793 1531.16 167.31
794 1531.16 155.5
795 1519.34 167.31
796 1519.34 155.5
797 1507.52 167.31
798 1507.52 155.5
799 1495.69 167.31
800 1495.69 155.5
801 1625.75 173.215
802 1625.75 161.405
803 1625.75 149.595
804 1613.93 173.215
805 1613.93 161.405
806 1613.93 149.595
807 1602.11 173.215
808 1602.11 161.405
809 1602.11 149.595
810 1590.28 173.215
811 1590.28 161.405
812 1590.28 149.595
813 1578.46 173.215
814 1578.46 161.405
815 1578.46 149.595
816 1566.64 173.215
817 1566.64 161.405
818 1566.64 149.595
819 1554.81 173.215
820 1554.81 161.405
821 1554.81 149.595
822 1542.99 173.215
823 1542.99 161.405
824 1542.99 149.595
825 1531.16 173.215
826 1531.16 161.405
827 1531.16 149.595
828 1519.34 173.215
829 1519.34 161.405
830 1519.34 149.595
831 1507.52 173.215
832 1507.52 161.405
833 1507.52 149.595
834 1495.69 173.215
835 1495.69 161.405
836 1495.69 149.595
837 1631.67 167.31
838 1631.67 155.5
839 1619.84 167.31
840 1619.84 155.5
841 1608.02 167.31
842 1608.02 155.5
843 1596.19 167.31
844 1596.19 155.5
845 1584.37 167.31
846 1584.37 155.5
847 1572.55 167.31
848 1572.55 155.5
849 1560.72 167.31
850 1560.72 155.5
851 1548.9 167.31
852 1548.9 155.5
853 1537.08 167.31
854 1537.08 155.5
855 1525.25 167.31
856 1525.25 155.5
857 1513.43 167.31
858 1513.43 155.5
859 1501.6 167.31
860 1501.6 155.5
861 1489.78 167.31
862 1489.78 155.5
863 1628.71 170.262
864 1628.71 158.452
865 1616.89 170.262
866 1616.89 158.452
867 1605.06 170.262
868 1605.06 158.452
869 1593.24 170.262
870 1593.24 158.452
871 1581.41 170.262
872 1581.41 158.452
873 1569.59 170.262
874 1569.59 158.452
875 1557.77 170.262
876 1557.77 158.452
877 1545.94 170.262
878 1545.94 158.452
879 1534.12 170.262
880 1534.12 158.452
881 1522.3 170.262
882 1522.3 158.452
883 1510.47 170.262
884 1510.47 158.452
885 1498.65 170.262
886 1498.65 158.452
887 1622.8 164.357
888 1622.8 152.547
889 1610.97 164.357
890 1610.97 152.547
891 1599.15 164.357
892 1599.15 152.547
893 1587.33 164.357
894 1587.33 152.547
895 1575.5 164.357
896 1575.5 152.547
897 1563.68 164.357
898 1563.68 152.547
899 1551.85 164.357
900 1551.85 152.547
901 1540.03 164.357
902 1540.03 152.547
903 1528.21 164.357
904 1528.21 152.547
905 1516.38 164.357
906 1516.38 152.547
907 1504.56 164.357
908 1504.56 152.547
909 1492.74 164.357
910 1492.74 152.547
911 1628.71 164.357
912 1628.71 152.547
913 1616.89 164.357
914 1616.89 152.547
915 1605.06 164.357
916 1605.06 152.547
917 1593.24 164.357
918 1593.24 152.547
919 1581.41 164.357
920 1581.41 152.547
921 1569.59 164.357
922 1569.59 152.547
923 1557.77 164.357
924 1557.77 152.547
925 1545.94 164.357
926 1545.94 152.547
927 1534.12 164.357
928 1534.12 152.547
929 1522.3 164.357
930 1522.3 152.547
931 1510.47 164.357
932 1510.47 152.547
933 1498.65 164.357
934 1498.65 152.547
935 1622.8 170.262
936 1622.8 158.452
937 1610.97 170.262
938 1610.97 158.452
939 1599.15 170.262
940 1599.15 158.452
941 1587.33 170.262
942 1587.33 158.452
943 1575.5 170.262
944 1575.5 158.452
945 1563.68 170.262
946 1563.68 158.452
947 1551.85 170.262
948 1551.85 158.452
949 1540.03 170.262
950 1540.03 158.452
951 1528.21 170.262
952 1528.21 158.452
953 1516.38 170.262
954 1516.38 158.452
955 1504.56 170.262
956 1504.56 158.452
957 1492.74 170.262
958 1492.74 158.452
959 650.302 173.215
960 650.302 161.405
961 650.302 149.595
962 638.478 173.215
963 638.478 161.405
964 638.478 149.595
965 626.655 173.215
966 626.655 161.405
967 626.655 149.595
968 614.831 173.215
969 614.831 161.405
970 614.831 149.595
971 603.007 173.215
972 603.007 161.405
973 603.007 149.595
974 591.184 173.215
975 591.184 161.405
976 591.184 149.595
977 579.36 173.215
978 579.36 161.405
979 579.36 149.595
980 567.537 173.215
981 567.537 161.405
982 567.537 149.595
983 555.713 173.215
984 555.713 161.405
985 555.713 149.595
986 543.889 173.215
987 543.889 161.405
988 543.889 149.595
989 532.066 173.215
990 532.066 161.405
991 532.066 149.595
992 520.242 173.215
993 520.242 161.405
994 520.242 149.595
995 508.418 173.215
996 508.418 161.405
997 508.418 149.595
998 644.39 167.31
999 644.39 155.5
1000 632.566 167.31
1001 632.566 155.5
1002 620.743 167.31
1003 620.743 155.5
1004 608.919 167.31
1005 608.919 155.5
1006 597.096 167.31
1007 597.096 155.5
1008 585.272 167.31
1009 585.272 155.5
1010 573.448 167.31
1011 573.448 155.5
1012 561.625 167.31
1013 561.625 155.5
1014 549.801 167.31
1015 549.801 155.5
1016 537.977 167.31
1017 537.977 155.5
1018 526.153 167.31
1019 526.153 155.5
1020 514.33 167.31
1021 514.33 155.5
1022 644.39 173.215
1023 644.39 161.405
1024 644.39 149.595
1025 632.566 173.215
1026 632.566 161.405
1027 632.566 149.595
1028 620.743 173.215
1029 620.743 161.405
1030 620.743 149.595
1031 608.919 173.215
1032 608.919 161.405
1033 608.919 149.595
1034 597.096 173.215
1035 597.096 161.405
1036 597.096 149.595
1037 585.272 173.215
1038 585.272 161.405
1039 585.272 149.595
1040 573.448 173.215
1041 573.448 161.405
1042 573.448 149.595
1043 561.625 173.215
1044 561.625 161.405
1045 561.625 149.595
1046 549.801 173.215
1047 549.801 161.405
1048 549.801 149.595
1049 537.977 173.215
1050 537.977 161.405
1051 537.977 149.595
1052 526.153 173.215
1053 526.153 161.405
1054 526.153 149.595
1055 514.33 173.215
1056 514.33 161.405
1057 514.33 149.595
1058 650.302 167.31
1059 650.302 155.5
1060 638.478 167.31
1061 638.478 155.5
1062 626.655 167.31
1063 626.655 155.5
1064 614.831 167.31
1065 614.831 155.5
1066 603.007 167.31
1067 603.007 155.5
1068 591.184 167.31
1069 591.184 155.5
1070 579.36 167.31
1071 579.36 155.5
1072 567.537 167.31
1073 567.537 155.5
1074 555.713 167.31
1075 555.713 155.5
1076 543.889 167.31
1077 543.889 155.5
1078 532.066 167.31
1079 532.066 155.5
1080 520.242 167.31
1081 520.242 155.5
1082 508.418 167.31
1083 508.418 155.5
1084 647.346 170.262
1085 647.346 158.452
1086 635.522 170.262
1087 635.522 158.452
1088 623.699 170.262
1089 623.699 158.452
1090 611.875 170.262
1091 611.875 158.452
1092 600.051 170.262
1093 600.051 158.452
1094 588.228 170.262
1095 588.228 158.452
1096 576.404 170.262
1097 576.404 158.452
1098 564.581 170.262
1099 564.581 158.452
1100 552.757 170.262
1101 552.757 158.452
1102 540.933 170.262
1103 540.933 158.452
1104 529.109 170.262
1105 529.109 158.452
1106 517.286 170.262
1107 517.286 158.452
1108 641.434 164.357
1109 641.434 152.547
1110 629.611 164.357
1111 629.611 152.547
1112 617.787 164.357
1113 617.787 152.547
1114 605.963 164.357
1115 605.963 152.547
1116 594.14 164.357
1117 594.14 152.547
1118 582.316 164.357
1119 582.316 152.547
1120 570.492 164.357
1121 570.492 152.547
1122 558.669 164.357
1123 558.669 152.547
1124 546.845 164.357
1125 546.845 152.547
1126 535.022 164.357
1127 535.022 152.547
1128 523.198 164.357
1129 523.198 152.547
1130 511.374 164.357
1131 511.374 152.547
1132 647.346 164.357
1133 647.346 152.547
1134 635.522 164.357
1135 635.522 152.547
1136 623.699 164.357
1137 623.699 152.547
1138 611.875 164.357
1139 611.875 152.547
1140 600.051 164.357
1141 600.051 152.547
1142 588.228 164.357
1143 588.228 152.547
1144 576.404 164.357
1145 576.404 152.547
1146 564.581 164.357
1147 564.581 152.547
1148 552.757 164.357
1149 552.757 152.547
1150 540.933 164.357
1151 540.933 152.547
1152 529.109 164.357
1153 529.109 152.547
1154 517.286 164.357
1155 517.286 152.547
1156 641.434 170.262
1157 641.434 158.452
1158 629.611 170.262
1159 629.611 158.452
1160 617.787 170.262
1161 617.787 158.452
1162 605.963 170.262
1163 605.963 158.452
1164 594.14 170.262
1165 594.14 158.452
1166 582.316 170.262
1167 582.316 158.452
1168 570.492 170.262
1169 570.492 158.452
1170 558.669 170.262
1171 558.669 158.452
1172 546.845 170.262
1173 546.845 158.452
1174 535.022 170.262
1175 535.022 158.452
1176 523.198 170.262
1177 523.198 158.452
1178 511.374 170.262
1179 511.374 158.452
1180 1888.83 2048.06
1181 1877.01 2048.06
1182 1853.36 2048.06
1183 1841.54 2048.06
1184 1829.71 2048.06
1185 1782.42 2048.06
1186 1746.95 2048.06
1187 1723.3 2048.06
1188 1711.47 2048.06
1189 1676.0 2048.06
1190 1652.36 2048.06
1191 907.466 2048.06
1192 895.642 2048.06
1193 871.994 2048.06
1194 860.171 2048.06
1195 848.347 2048.06
1196 801.053 2048.06
1197 765.581 2048.06
1198 741.934 2048.06
1199 730.111 2048.06
1200 694.64 2048.06
1201 670.992 2048.06
1202 1871.09 2042.16
1203 1800.15 2042.16
1204 1776.51 2042.16
1205 1752.86 2042.16
1206 889.73 2042.16
1207 818.788 2042.16
1208 795.141 2042.16
1209 771.494 2042.16
1210 1877.01 2036.25
1211 1853.36 2036.25
1212 1841.54 2036.25
1213 1746.95 2036.25
1214 1723.3 2036.25
1215 1699.65 2036.25
1216 895.642 2036.25
1217 871.994 2036.25
1218 860.171 2036.25
1219 765.581 2036.25
1220 741.934 2036.25
1221 718.287 2036.25
1222 1894.74 2030.35
1223 1871.09 2030.35
1224 1859.27 2030.35
1225 1823.8 2030.35
1226 1811.98 2030.35
1227 1800.15 2030.35
1228 1776.51 2030.35
1229 1764.68 2030.35
1230 1752.86 2030.35
1231 913.377 2030.35
1232 889.73 2030.35
1233 877.906 2030.35
1234 842.435 2030.35
1235 830.612 2030.35
1236 818.788 2030.35
1237 795.141 2030.35
1238 783.317 2030.35
1239 771.494 2030.35
1240 1888.83 170.261
1241 1877.01 170.261
1242 1853.36 170.261
1243 1841.54 170.261
1244 1829.71 170.261
1245 1782.42 170.261
1246 1746.95 170.261
1247 1723.3 170.261
1248 1711.47 170.261
1249 1676.0 170.261
1250 1652.36 170.261
1251 907.466 170.261
1252 895.642 170.261
1253 871.994 170.261
1254 860.171 170.261
1255 848.347 170.261
1256 801.053 170.261
1257 765.581 170.261
1258 741.934 170.261
1259 730.111 170.261
1260 694.64 170.261
1261 670.992 170.261
1262 1871.09 164.357
1263 1800.15 164.357
1264 1776.51 164.357
1265 1752.86 164.357
1266 889.73 164.357
1267 818.788 164.357
1268 795.141 164.357
1269 771.494 164.357
1270 1877.01 158.451
1271 1853.36 158.451
1272 1841.54 158.451
1273 1746.95 158.451
1274 1723.3 158.451
1275 1699.65 158.451
1276 895.642 158.451
1277 871.994 158.451
1278 860.171 158.451
1279 765.581 158.451
1280 741.934 158.451
1281 718.287 158.451
1282 1894.74 152.546
1283 1871.09 152.546
1284 1859.27 152.546
1285 1823.8 152.546
1286 1811.98 152.546
1287 1800.15 152.546
1288 1776.51 152.546
1289 1764.68 152.546
1290 1752.86 152.546
1291 913.377 152.546
1292 889.73 152.546
1293 877.906 152.546
1294 842.435 152.546
1295 830.612 152.546
1296 818.788 152.546
1297 795.141 152.546
1298 783.317 152.546
1299 771.494 152.546
1300 1894.74 2048.06
1301 1882.92 2048.06
1302 1859.27 2048.06
1303 1811.98 2048.06
1304 1764.68 2048.06
1305 1670.09 2048.06
1306 913.377 2048.06
1307 901.554 2048.06
1308 877.906 2048.06
1309 830.612 2048.06
1310 783.317 2048.06
1311 688.728 2048.06
1312 1888.83 2042.16
1313 1829.71 2042.16
1314 1735.12 2042.16
1315 1699.65 2042.16
1316 1676.0 2042.16
1317 907.466 2042.16
1318 848.347 2042.16
1319 753.758 2042.16
1320 718.287 2042.16
1321 694.64 2042.16
1322 1882.92 2036.25
1323 1823.8 2036.25
1324 1670.09 2036.25
1325 901.554 2036.25
1326 842.435 2036.25
1327 688.728 2036.25
1328 1782.42 2030.35
1329 1735.12 2030.35
1330 1711.47 2030.35
1331 1652.36 2030.35
1332 801.053 2030.35
1333 753.758 2030.35
1334 730.111 2030.35
1335 670.992 2030.35
1336 1894.74 170.261
1337 1882.92 170.261
1338 1859.27 170.261
1339 1811.98 170.261
1340 1764.68 170.261
1341 1670.09 170.261
1342 913.377 170.261
1343 901.554 170.261
1344 877.906 170.261
1345 830.612 170.261
1346 783.317 170.261
1347 688.728 170.261
1348 1888.83 164.357
1349 1829.71 164.357
1350 1735.12 164.357
1351 1699.65 164.357
1352 1676.0 164.357
1353 907.466 164.357
1354 848.347 164.357
1355 753.758 164.357
1356 718.287 164.357
1357 694.64 164.357
1358 1882.92 158.451
1359 1823.8 158.451
1360 1670.09 158.451
1361 901.554 158.451
1362 842.435 158.451
1363 688.728 158.451
1364 1782.42 152.546
1365 1735.12 152.546
1366 1711.47 152.546
1367 1652.36 152.546
1368 801.053 152.546
1369 753.758 152.546
1370 730.111 152.546
1371 670.992 152.546
1372 1891.79 2051.02
1373 1678.96 2051.02
1374 910.422 2051.02
1375 697.596 2051.02
1376 1732.17 2045.11
1377 750.802 2045.11
1378 1891.79 2039.21
1379 1678.96 2039.21
1380 910.422 2039.21
1381 697.596 2039.21
1382 1838.58 2033.3
1383 857.215 2033.3
1384 1785.37 2027.4
1385 804.009 2027.4
1386 1891.79 173.214
1387 1678.96 173.214
1388 910.422 173.214
1389 697.596 173.214
1390 1732.17 167.309
1391 750.802 167.309
1392 1891.79 161.404
1393 1678.96 161.404
1394 910.422 161.404
1395 697.596 161.404
1396 1838.58 155.499
1397 857.215 155.499
1398 1785.37 149.594
1399 804.009 149.594
1400 0.0 0.0
NODE_SCORES
1 1
2 1
3 1
4 1
5 1
6 1
7 1
8 1
9 1
10 1
11 1
12 1
13 1
14 1
15 1
16 1
17 1
18 1
19 1
20 1
21 1
22 1
23 1
24 1
25 1
26 1
27 1
28 1
29 1
30 1
31 1
32 1
33 1
34 1
35 1
36 1
37 1
38 1
39 1
40 1
41 1
42 1
43 1
44 1
45 1
46 1
47 1
48 1
49 1
50 1
51 1
52 1
53 1
54 1
55 1
56 1
57 1
58 1
59 1
60 1
61 1
62 1
63 1
64 1
65 1
66 1
67 1
68 1
69 1
70 1
71 1
72 1
73 1
74 1
75 1
76 1
77 1
78 1
79 1
80 1
81 1
82 1
83 1
84 1
85 1
86 1
87 1
88 1
89 1
90 1
91 1
92 1
93 1
94 1
95 1
96 1
97 1
98 1
99 1
100 1
101 1
102 1
103 1
104 1
105 1
106 1
107 1
108 1
109 1
110 1
111 1
112 1
113 1
114 1
115 1
116 1
117 1
118 1
119 1
120 1
121 1
122 1
123 1
124 1
125 1
126 1
127 1
128 1
129 1
130 1
131 1
132 1
133 1
134 1
135 1
136 1
137 1
138 1
139 1
140 1
141 1
142 1
143 1
144 1
145 1
146 1
147 1
148 1
149 1
150 1
151 1
152 1
153 1
154 1
155 1
156 1
157 1
158 1
159 1
160 1
161 1
162 1
163 1
164 1
165 1
166 1
167 1
168 1
169 1
170 1
171 1
172 1
173 1
174 1
175 1
176 1
177 1
178 1
179 1
180 1
181 1
182 1
183 1
184 1
185 1
186 1
187 1
188 1
189 1
190 1
191 1
192 1
193 1
194 1
195 1
196 1
197 1
198 1
199 1
200 1
201 1
202 1
203 1
204 1
205 1
206 1
207 1
208 1
209 1
210 1
211 1
212 1
213 1
214 1
215 1
216 1
217 1
218 1
219 1
220 1
221 1
222 1
223 1
224 1
225 1
226 1
227 1
228 1
229 1
230 1
231 1
232 1
233 1
234 1
235 1
236 1
237 1
238 1
239 1
240 1
241 1
242 1
243 1
244 1
245 1
246 1
247 1
248 1
249 1
250 1
251 1
252 1
253 1
254 1
255 1
256 1
257 1
258 1
259 1
260 1
261 1
262 1
263 1
264 1
265 1
266 1
267 1
268 1
269 1
270 1
271 1
272 1
273 1
274 1
275 1
276 1
277 1
278 1
279 1
280 1
281 1
282 1
283 1
284 1
285 1
286 1
287 1
288 1
289 1
290 1
291 1
292 1
293 1
294 1
295 1
296 1
297 1
298 1
299 1
300 1
301 1
302 1
303 1
304 1
305 1
306 1
307 1
308 1
309 1
310 1
311 1
312 1
313 1
314 1
315 1
316 1
317 1
318 1
319 1
320 1
321 1
322 1
323 1
324 1
325 1
326 1
327 1
328 1
329 1
330 1
331 1
332 1
333 1
334 1
335 1
336 1
337 1
338 1
339 1
340 1
341 1
342 1
343 1
344 1
345 1
346 1
347 1
348 1
349 1
350 1
351 1
352 1
353 1
354 1
355 1
356 1
357 1
358 1
359 1
360 1
361 1
362 1
363 1
364 1
365 1
366 1
367 1
368 1
369 1
370 1
371 1
372 1
373 1
374 1
375 1
376 1
377 1
378 1
379 1
380 1
381 1
382 1
383 1
384 1
385 1
386 1
387 1
388 1
389 1
390 1
391 1
392 1
393 1
394 1
395 1
396 1
397 1
398 1
399 1
400 1
401 1
402 1
403 1
404 1
405 1
406 1
407 1
408 1
409 1
410 1
411 1
412 1
413 1
414 1
415 1
416 1
417 1
418 1
419 1
420 1
421 1
422 1
423 1
424 1
425 1
426 1
427 1
428 1
429 1
430 1
431 1
432 1
433 1
434 1
435 1
436 1
437 1
438 1
439 1
440 1
441 1
442 1
443 1
444 1
445 1
446 1
447 1
448 1
449 1
450 1
451 1
452 1
453 1
454 1
455 1
456 1
457 1
458 1
459 1
460 1
461 1
462 1
463 1
464 1
465 1
466 1
467 1
468 1
469 1
470 1
471 1
472 1
473 1
474 1
475 1
476 1
477 1
478 1
479 1
480 1
481 1
482 1
483 1
484 1
485 1
486 1
487 1
488 1
489 1
490 1
491 1
492 1
493 1
494 1
495 1
496 1
497 1
498 1
499 1
500 1
501 1
502 1
503 1
504 1
505 1
506 1
507 1
508 1
509 1
510 1
511 1
512 1
513 1
514 1
515 1
516 1
517 1
518 1
519 1
520 1
521 1
522 1
523 1
524 1
525 1
526 1
527 1
528 1
529 1
530 1
531 1
532 1
533 1
534 1
535 1
536 1
537 1
538 1
539 1
540 1
541 1
542 1
543 1
544 1
545 1
546 1
547 1
548 1
549 1
550 1
551 1
552 1
553 1
554 1
555 1
556 1
557 1
558 1
559 1
560 1
561 1
562 1
563 1
564 1
565 1
566 1
567 1
568 1
569 1
570 1
571 1
572 1
573 1
574 1
575 1
576 1
577 1
578 1
579 1
580 1
581 1
582 1
583 1
584 1
585 1
586 1
587 1
588 1
589 1
590 1
591 1
592 1
593 1
594 1
595 1
596 1
597 1
598 1
599 1
600 1
601 1
602 1
603 1
604 1
605 1
606 1
607 1
608 1
609 1
610 1
611 1
612 1
613 1
614 1
615 1
616 1
617 1
618 1
619 1
620 1
621 1
622 1
623 1
624 1
625 1
626 1
627 1
628 1
629 1
630 1
631 1
632 1
633 1
634 1
635 1
636 1
637 1
638 1
639 1
640 1
641 1
642 1
643 1
644 1
645 1
646 1
647 1
648 1
649 1
650 1
651 1
652 1
653 1
654 1
655 1
656 1
657 1
658 1
659 1
660 1
661 1
662 1
663 1
664 1
665 1
666 1
667 1
668 1
669 1
670 1
671 1
672 1
673 1
674 1
675 1
676 1
677 1
678 1
679 1
680 1
681 1
682 1
683 1
684 1
685 1
686 1
687 1
688 1
689 1
690 1
691 1
692 1
693 1
694 1
695 1
696 1
697 1
698 1
699 1
700 1
701 1
702 1
703 1
704 1
705 1
706 1
707 1
708 1
709 1
710 1
711 1
712 1
713 1
714 1
715 1
716 1
717 1
718 1
719 1
720 1
721 1
722 1
723 1
724 1
725 1
726 1
727 1
728 1
729 1
730 1
731 1
732 1
733 1
734 1
735 1
736 1
737 1
738 1
739 1
740 1
741 1
742 1
743 1
744 1
745 1
746 1
747 1
748 1
749 1
750 1
751 1
752 1
753 1
754 1
755 1
756 1
757 1
758 1
759 1
760 1
761 1
762 1
763 1
764 1
765 1
766 1
767 1
768 1
769 1
770 1
771 1
772 1
773 1
774 1
775 1
776 1
777 1
778 1
779 1
780 1
781 1
782 1
783 1
784 1
785 1
786 1
787 1
788 1
789 1
790 1
791 1
792 1
793 1
794 1
795 1
796 1
797 1
798 1
799 1
800 1
801 1
802 1
803 1
804 1
805 1
806 1
807 1
808 1
809 1
810 1
811 1
812 1
813 1
814 1
815 1
816 1
817 1
818 1
819 1
820 1
821 1
822 1
823 1
824 1
825 1
826 1
827 1
828 1
829 1
830 1
831 1
832 1
833 1
834 1
835 1
836 1
837 1
838 1
839 1
840 1
841 1
842 1
843 1
844 1
845 1
846 1
847 1
848 1
849 1
850 1
851 1
852 1
853 1
854 1
855 1
856 1
857 1
858 1
859 1
860 1
861 1
862 1
863 1
864 1
865 1
866 1
867 1
868 1
869 1
870 1
871 1
872 1
873 1
874 1
875 1
876 1
877 1
878 1
879 1
880 1
881 1
882 1
883 1
884 1
885 1
886 1
887 1
888 1
889 1
890 1
891 1
892 1
893 1
894 1
895 1
896 1
897 1
898 1
899 1
900 1
901 1
902 1
903 1
904 1
905 1
906 1
907 1
908 1
909 1
910 1
911 1
912 1
913 1
914 1
915 1
916 1
917 1
918 1
919 1
920 1
921 1
922 1
923 1
924 1
925 1
926 1
927 1
928 1
929 1
930 1
931 1
932 1
933 1
934 1
935 1
936 1
937 1
938 1
939 1
940 1
941 1
942 1
943 1
944 1
945 1
946 1
947 1
948 1
949 1
950 1
951 1
952 1
953 1
954 1
955 1
956 1
957 1
958 1
959 1
960 1
961 1
962 1
963 1
964 1
965 1
966 1
967 1
968 1
969 1
970 1
971 1
972 1
973 1
974 1
975 1
976 1
977 1
978 1
979 1
980 1
981 1
982 1
983 1
984 1
985 1
986 1
987 1
988 1
989 1
990 1
991 1
992 1
993 1
994 1
995 1
996 1
997 1
998 1
999 1
1000 1
1001 1
1002 1
1003 1
1004 1
1005 1
1006 1
1007 1
1008 1
1009 1
1010 1
1011 1
1012 1
1013 1
1014 1
1015 1
1016 1
1017 1
1018 1
1019 1
1020 1
1021 1
1022 1
1023 1
1024 1
1025 1
1026 1
1027 1
1028 1
1029 1
1030 1
1031 1
1032 1
1033 1
1034 1
1035 1
1036 1
1037 1
1038 1
1039 1
1040 1
1041 1
1042 1
1043 1
1044 1
1045 1
1046 1
1047 1
1048 1
1049 1
1050 1
1051 1
1052 1
1053 1
1054 1
1055 1
1056 1
1057 1
1058 1
1059 1
1060 1
1061 1
1062 1
1063 1
1064 1
1065 1
1066 1
1067 1
1068 1
1069 1
1070 1
1071 1
1072 1
1073 1
1074 1
1075 1
1076 1
1077 1
1078 1
1079 1
1080 1
1081 1
1082 1
1083 1
1084 1
1085 1
1086 1
1087 1
1088 1
1089 1
1090 1
1091 1
1092 1
1093 1
1094 1
1095 1
1096 1
1097 1
1098 1
1099 1
1100 1
1101 1
1102 1
1103 1
1104 1
1105 1
1106 1
1107 1
1108 1
1109 1
1110 1
1111 1
1112 1
1113 1
1114 1
1115 1
1116 1
1117 1
1118 1
1119 1
1120 1
1121 1
1122 1
1123 1
1124 1
1125 1
1126 1
1127 1
1128 1
1129 1
1130 1
1131 1
1132 1
1133 1
1134 1
1135 1
1136 1
1137 1
1138 1
1139 1
1140 1
1141 1
1142 1
1143 1
1144 1
1145 1
1146 1
1147 1
1148 1
1149 1
1150 1
1151 1
1152 1
1153 1
1154 1
1155 1
1156 1
1157 1
1158 1
1159 1
1160 1
1161 1
1162 1
1163 1
1164 1
1165 1
1166 1
1167 1
1168 1
1169 1
1170 1
1171 1
1172 1
1173 1
1174 1
1175 1
1176 1
1177 1
1178 1
1179 1
1180 1
1181 1
1182 1
1183 1
1184 1
1185 1
1186 1
1187 1
1188 1
1189 1
1190 1
1191 1
1192 1
1193 1
1194 1
1195 1
1196 1
1197 1
1198 1
1199 1
1200 1
1201 1
1202 1
1203 1
1204 1
1205 1
1206 1
1207 1
1208 1
1209 1
1210 1
1211 1
1212 1
1213 1
1214 1
1215 1
1216 1
1217 1
1218 1
1219 1
1220 1
1221 1
1222 1
1223 1
1224 1
1225 1
1226 1
1227 1
1228 1
1229 1
1230 1
1231 1
1232 1
1233 1
1234 1
1235 1
1236 1
1237 1
1238 1
1239 1
1240 1
1241 1
1242 1
1243 1
1244 1
1245 1
1246 1
1247 1
1248 1
1249 1
1250 1
1251 1
1252 1
1253 1
1254 1
1255 1
1256 1
1257 1
1258 1
1259 1
1260 1
1261 1
1262 1
1263 1
1264 1
1265 1
1266 1
1267 1
1268 1
1269 1
1270 1
1271 1
1272 1
1273 1
1274 1
1275 1
1276 1
1277 1
1278 1
1279 1
1280 1
1281 1
1282 1
1283 1
1284 1
1285 1
1286 1
1287 1
1288 1
1289 1
1290 1
1291 1
1292 1
1293 1
1294 1
1295 1
1296 1
1297 1
1298 1
1299 1
1300 1
1301 1
1302 1
1303 1
1304 1
1305 1
1306 1
1307 1
1308 1
1309 1
1310 1
1311 1
1312 1
1313 1
1314 1
1315 1
1316 1
1317 1
1318 1
1319 1
1320 1
1321 1
1322 1
1323 1
1324 1
1325 1
1326 1
1327 1
1328 1
1329 1
1330 1
1331 1
1332 1
1333 1
1334 1
1335 1
1336 1
1337 1
1338 1
1339 1
1340 1
1341 1
1342 1
1343 1
1344 1
1345 1
1346 1
1347 1
1348 1
1349 1
1350 1
1351 1
1352 1
1353 1
1354 1
1355 1
1356 1
1357 1
1358 1
1359 1
1360 1
1361 1
1362 1
1363 1
1364 1
1365 1
1366 1
1367 1
1368 1
1369 1
1370 1
1371 1
1372 1
1373 1
1374 1
1375 1
1376 1
1377 1
1378 1
1379 1
1380 1
1381 1
1382 1
1383 1
1384 1
1385 1
1386 1
1387 1
1388 1
1389 1
1390 1
1391 1
1392 1
1393 1
1394 1
1395 1
1396 1
1397 1
1398 1
1399 1
1400 1
