# Supplementary material for: A clustering metaheuristic for large orienteering problems
Source: PLoS One. 2022 Jul 22;17(7):e0271751. doi: 10.1371/journal.pone.0271751 (PMC9307188; doi:10.1371/journal.pone.0271751)
Supplement: S2 Data — (ZIP) [file pone.0271751.s002.zip › OP_instances/OP_FlatUtilities/pcb1173]

BUDGET: 28446.0
NODE_COORDINATES
1 2017.0 663.0
2 2017.0 703.0
3 2018.0 741.0
4 2017.0 779.0
5 2016.0 817.0
6 2019.0 856.0
7 2019.0 896.0
8 2019.0 935.0
9 2031.0 966.0
10 1963.0 877.0
11 1964.0 901.0
12 1941.0 934.0
13 1862.0 666.0
14 1863.0 705.0
15 1865.0 742.0
16 1865.0 780.0
17 1865.0 820.0
18 1866.0 859.0
19 1864.0 895.0
20 1864.0 938.0
21 1972.0 1051.0
22 1971.0 1090.0
23 1972.0 1128.0
24 1974.0 1168.0
25 1973.0 1205.0
26 1974.0 1245.0
27 1974.0 1284.0
28 1943.0 1110.0
29 1915.0 1150.0
30 1856.0 1053.0
31 1856.0 1090.0
32 1858.0 1130.0
33 1857.0 1169.0
34 1857.0 1207.0
35 1858.0 1245.0
36 1857.0 1286.0
37 1820.0 1246.0
38 2034.0 1360.0
39 1860.0 1392.0
40 1781.0 1390.0
41 1976.0 1456.0
42 1976.0 1494.0
43 1975.0 1536.0
44 1978.0 1573.0
45 1978.0 1611.0
46 1977.0 1651.0
47 1977.0 1688.0
48 1976.0 1728.0
49 1979.0 1767.0
50 1979.0 1806.0
51 1978.0 1852.0
52 2026.0 1573.0
53 2026.0 1648.0
54 2025.0 1729.0
55 2036.0 1854.0
56 1931.0 1775.0
57 1901.0 1887.0
58 1861.0 1456.0
59 1859.0 1498.0
60 1861.0 1537.0
61 1859.0 1576.0
62 1860.0 1614.0
63 1861.0 1651.0
64 1858.0 1691.0
65 1861.0 1731.0
66 1860.0 1768.0
67 1865.0 2287.0
68 1860.0 1853.0
69 1979.0 1978.0
70 1979.0 2015.0
71 1979.0 2055.0
72 1978.0 2097.0
73 1981.0 2133.0
74 1980.0 2092.0
75 1980.0 2210.0
76 1982.0 2248.0
77 1981.0 2284.0
78 1983.0 2326.0
79 1984.0 2377.0
80 2031.0 2376.0
81 1952.0 2058.0
82 1922.0 2093.0
83 1933.0 2209.0
84 1923.0 2250.0
85 1862.0 1930.0
86 1864.0 1979.0
87 1864.0 2017.0
88 1865.0 2056.0
89 1865.0 2093.0
90 1864.0 2136.0
91 1866.0 2174.0
92 1865.0 2214.0
93 1866.0 2250.0
94 1865.0 2291.0
95 1868.0 2329.0
96 1982.0 2459.0
97 1983.0 2579.0
98 1985.0 2541.0
99 1985.0 2576.0
100 1984.0 2616.0
101 1986.0 2653.0
102 1984.0 2671.0
103 1988.0 2734.0
104 1937.0 2696.0
105 1906.0 2616.0
106 1867.0 2414.0
107 1867.0 2462.0
108 1869.0 2502.0
109 1869.0 2544.0
110 1870.0 2578.0
111 1867.0 2619.0
112 1868.0 2657.0
113 1871.0 2697.0
114 1870.0 2736.0
115 1958.0 2830.0
116 2034.0 2857.0
117 2035.0 2906.0
118 2037.0 3218.0
119 2038.0 3361.0
120 1988.0 2985.0
121 1989.0 3020.0
122 1988.0 3061.0
123 1990.0 3099.0
124 1989.0 3139.0
125 1989.0 3178.0
126 1990.0 3214.0
127 1990.0 3257.0
128 1993.0 3365.0
129 1921.0 2983.0
130 1904.0 3103.0
131 1870.0 2859.0
132 1872.0 2938.0
133 1872.0 2987.0
134 1871.0 3027.0
135 1874.0 3066.0
136 1871.0 3104.0
137 1873.0 3138.0
138 1873.0 3180.0
139 1873.0 3219.0
140 1874.0 3258.0
141 1758.0 540.0
142 1709.0 559.0
143 567.0 535.0
144 570.0 578.0
145 511.0 558.0
146 462.0 558.0
147 248.0 561.0
148 1563.0 707.0
149 1524.0 707.0
150 1486.0 709.0
151 1447.0 710.0
152 1409.0 708.0
153 1370.0 709.0
154 1332.0 709.0
155 1293.0 709.0
156 1257.0 707.0
157 1216.0 709.0
158 1180.0 710.0
159 1138.0 709.0
160 1101.0 712.0
161 1061.0 710.0
162 1024.0 710.0
163 985.0 711.0
164 946.0 710.0
165 908.0 709.0
166 874.0 1111.0
167 832.0 1111.0
168 947.0 713.0
169 908.0 711.0
170 872.0 1110.0
171 789.0 627.0
172 753.0 712.0
173 716.0 713.0
174 677.0 712.0
175 638.0 710.0
176 1564.0 745.0
177 1526.0 746.0
178 1489.0 745.0
179 1449.0 745.0
180 1409.0 746.0
181 1373.0 745.0
182 1334.0 746.0
183 1296.0 745.0
184 1258.0 747.0
185 1216.0 748.0
186 1178.0 744.0
187 1139.0 748.0
188 1096.0 751.0
189 1060.0 747.0
190 1023.0 748.0
191 986.0 748.0
192 947.0 751.0
193 910.0 747.0
194 875.0 1146.0
195 833.0 1147.0
196 792.0 1148.0
197 751.0 752.0
198 714.0 750.0
199 678.0 750.0
200 638.0 751.0
201 1721.0 782.0
202 1681.0 782.0
203 1641.0 784.0
204 1602.0 784.0
205 1565.0 785.0
206 1527.0 784.0
207 1489.0 786.0
208 1450.0 784.0
209 1025.0 803.0
210 983.0 807.0
211 1025.0 845.0
212 638.0 788.0
213 598.0 792.0
214 561.0 790.0
215 521.0 790.0
216 1627.0 1323.0
217 1625.0 1282.0
218 1627.0 1243.0
219 1627.0 1205.0
220 1622.0 685.0
221 1627.0 1129.0
222 1625.0 1088.0
223 1626.0 1051.0
224 1626.0 984.0
225 1606.0 935.0
226 1645.0 934.0
227 1683.0 933.0
228 1703.0 985.0
229 1720.0 934.0
230 1739.0 891.0
231 1759.0 934.0
232 1743.0 1052.0
233 1742.0 1090.0
234 1740.0 1129.0
235 1741.0 1164.0
236 1745.0 1206.0
237 1744.0 1247.0
238 1743.0 1284.0
239 1743.0 1322.0
240 1513.0 1373.0
241 1580.0 1373.0
242 1581.0 1323.0
243 1540.0 1284.0
244 1511.0 1285.0
245 1512.0 1246.0
246 1511.0 1206.0
247 1558.0 1204.0
248 1512.0 1169.0
249 1510.0 1127.0
250 1510.0 1091.0
251 1508.0 1052.0
252 1474.0 1043.0
253 1471.0 983.0
254 1450.0 935.0
255 1434.0 906.0
256 1491.0 936.0
257 1528.0 935.0
258 1568.0 933.0
259 1395.0 987.0
260 1395.0 1055.0
261 1396.0 1092.0
262 1394.0 1127.0
263 1395.0 1168.0
264 1396.0 1207.0
265 1425.0 1228.0
266 1396.0 1246.0
267 1397.0 1285.0
268 1398.0 1339.0
269 1398.0 1458.0
270 1340.0 1295.0
271 1329.0 1169.0
272 1280.0 1372.0
273 1282.0 1322.0
274 1282.0 1286.0
275 1278.0 1243.0
276 1281.0 1209.0
277 1280.0 1170.0
278 1280.0 1132.0
279 1281.0 1092.0
280 1281.0 1054.0
281 1257.0 958.0
282 1242.0 984.0
283 1165.0 988.0
284 1164.0 1057.0
285 1163.0 1095.0
286 1165.0 1132.0
287 1166.0 1170.0
288 1166.0 1208.0
289 1165.0 1246.0
290 1165.0 1289.0
291 1167.0 1327.0
292 1088.0 1049.0
293 1107.0 1151.0
294 1108.0 1286.0
295 1087.0 1329.0
296 1049.0 1058.0
297 1049.0 1093.0
298 1049.0 1134.0
299 1051.0 1172.0
300 1048.0 1207.0
301 1050.0 1249.0
302 1052.0 1289.0
303 1050.0 1328.0
304 1050.0 1378.0
305 1019.0 1323.0
306 1021.0 1269.0
307 1019.0 1226.0
308 1014.0 988.0
309 974.0 1172.0
310 934.0 989.0
311 935.0 1058.0
312 936.0 1097.0
313 935.0 1134.0
314 936.0 1175.0
315 936.0 1210.0
316 936.0 1250.0
317 936.0 1287.0
318 935.0 1327.0
319 896.0 1466.0
320 898.0 1043.0
321 899.0 1284.0
322 900.0 1326.0
323 860.0 1327.0
324 859.0 1371.0
325 861.0 1533.0
326 860.0 1683.0
327 859.0 1325.0
328 883.0 1876.0
329 817.0 1458.0
330 816.0 1496.0
331 817.0 1539.0
332 819.0 1568.0
333 816.0 1117.0
334 815.0 1648.0
335 816.0 1684.0
336 817.0 1807.0
337 788.0 1357.0
338 768.0 1195.0
339 777.0 990.0
340 730.0 1139.0
341 695.0 913.0
342 702.0 991.0
343 703.0 1058.0
344 699.0 1095.0
345 700.0 1137.0
346 701.0 1176.0
347 699.0 1215.0
348 701.0 1252.0
349 702.0 1291.0
350 702.0 1325.0
351 642.0 943.0
352 602.0 945.0
353 564.0 945.0
354 525.0 943.0
355 542.0 993.0
356 640.0 1059.0
357 583.0 1058.0
358 585.0 1098.0
359 585.0 1138.0
360 641.0 1135.0
361 585.0 1176.0
362 584.0 1215.0
363 586.0 1254.0
364 645.0 1250.0
365 623.0 1290.0
366 586.0 1289.0
367 585.0 1340.0
368 540.0 1375.0
369 473.0 1342.0
370 406.0 1255.0
371 414.0 1079.0
372 354.0 1056.0
373 354.0 1100.0
374 354.0 1141.0
375 354.0 1179.0
376 353.0 1216.0
377 354.0 1260.0
378 354.0 1292.0
379 354.0 1345.0
380 358.0 1383.0
381 326.0 792.0
382 326.0 1312.0
383 326.0 870.0
384 327.0 909.0
385 315.0 947.0
386 274.0 946.0
387 313.0 995.0
388 316.0 1051.0
389 295.0 1273.0
390 296.0 1383.0
391 234.0 994.0
392 237.0 1062.0
393 238.0 1103.0
394 238.0 1140.0
395 235.0 1179.0
396 237.0 1216.0
397 238.0 1259.0
398 239.0 1295.0
399 241.0 1344.0
400 198.0 1207.0
401 201.0 1141.0
402 200.0 1024.0
403 170.0 996.0
404 166.0 905.0
405 167.0 863.0
406 166.0 826.0
407 166.0 790.0
408 1816.0 1652.0
409 1804.0 1728.0
410 1806.0 1805.0
411 1746.0 1456.0
412 1747.0 1494.0
413 1748.0 1533.0
414 1747.0 1570.0
415 1746.0 1611.0
416 1747.0 1650.0
417 1749.0 1690.0
418 1743.0 1724.0
419 1751.0 1768.0
420 1744.0 1807.0
421 1749.0 1856.0
422 1748.0 1902.0
423 1627.0 1407.0
424 1633.0 1460.0
425 1630.0 1495.0
426 1628.0 1533.0
427 1631.0 1573.0
428 1634.0 1612.0
429 1632.0 1651.0
430 1633.0 1692.0
431 1632.0 1731.0
432 1629.0 1766.0
433 1632.0 1806.0
434 1631.0 1855.0
435 1653.0 1886.0
436 1633.0 1931.0
437 1580.0 1456.0
438 1592.0 1536.0
439 1514.0 1458.0
440 1514.0 1495.0
441 1514.0 1538.0
442 1509.0 1575.0
443 1514.0 1617.0
444 1513.0 1653.0
445 1513.0 1692.0
446 1516.0 1730.0
447 1515.0 1770.0
448 1516.0 1807.0
449 1515.0 1855.0
450 1527.0 1888.0
451 1475.0 1748.0
452 1436.0 1538.0
453 1400.0 1411.0
454 1397.0 1457.0
455 1399.0 1499.0
456 1399.0 1537.0
457 1396.0 1575.0
458 1398.0 1615.0
459 1401.0 1651.0
460 1398.0 1691.0
461 1398.0 1729.0
462 1399.0 1768.0
463 1400.0 1808.0
464 1401.0 1855.0
465 1402.0 1808.0
466 1403.0 1936.0
467 1360.0 1895.0
468 1361.0 1825.0
469 1340.0 1769.0
470 1358.0 1576.0
471 1358.0 1457.0
472 1331.0 1458.0
473 1282.0 1459.0
474 1281.0 1499.0
475 1284.0 1538.0
476 1283.0 1578.0
477 1282.0 1616.0
478 1282.0 1654.0
479 1283.0 1692.0
480 1283.0 1730.0
481 1285.0 1770.0
482 1285.0 1809.0
483 1285.0 1860.0
484 1253.0 1690.0
485 1218.0 1482.0
486 1215.0 1541.0
487 1166.0 1411.0
488 1166.0 1547.0
489 1166.0 1500.0
490 1165.0 1536.0
491 1167.0 1576.0
492 1167.0 1617.0
493 1167.0 1655.0
494 1168.0 1694.0
495 1169.0 1733.0
496 1168.0 1768.0
497 1172.0 1812.0
498 1168.0 1861.0
499 1127.0 1595.0
500 1131.0 1810.0
501 1092.0 1794.0
502 1052.0 1459.0
503 1050.0 1499.0
504 1047.0 1536.0
505 1049.0 1578.0
506 1051.0 1617.0
507 1051.0 1656.0
508 1050.0 1696.0
509 1052.0 1733.0
510 1052.0 1772.0
511 1051.0 1812.0
512 1052.0 1861.0
513 995.0 1636.0
514 967.0 1656.0
515 933.0 1411.0
516 935.0 1460.0
517 934.0 1498.0
518 934.0 1538.0
519 935.0 1580.0
520 935.0 1615.0
521 936.0 1655.0
522 935.0 1692.0
523 936.0 1734.0
524 937.0 1773.0
525 939.0 1814.0
526 880.0 1463.0
527 815.0 1463.0
528 813.0 1418.0
529 818.0 1938.0
530 816.0 1576.0
531 817.0 1617.0
532 819.0 2133.0
533 822.0 2092.0
534 849.0 1729.0
535 823.0 1864.0
536 771.0 1674.0
537 739.0 1522.0
538 703.0 1412.0
539 703.0 1463.0
540 703.0 1504.0
541 702.0 1542.0
542 701.0 1579.0
543 702.0 1619.0
544 702.0 1658.0
545 705.0 1698.0
546 704.0 1864.0
547 674.0 1599.0
548 643.0 1407.0
549 626.0 1483.0
550 646.0 1775.0
551 588.0 1466.0
552 586.0 1504.0
553 586.0 1542.0
554 588.0 1583.0
555 588.0 1621.0
556 587.0 1659.0
557 589.0 1696.0
558 610.0 1912.0
559 591.0 1861.0
560 547.0 1757.0
561 548.0 1520.0
562 510.0 1714.0
563 473.0 1415.0
564 471.0 1469.0
565 473.0 1506.0
566 472.0 1546.0
567 469.0 1583.0
568 470.0 1137.0
569 473.0 1661.0
570 473.0 1699.0
571 475.0 1759.0
572 443.0 1642.0
573 383.0 1601.0
574 326.0 1449.0
575 356.0 1464.0
576 355.0 1506.0
577 356.0 1545.0
578 352.0 1591.0
579 356.0 1624.0
580 357.0 1660.0
581 357.0 1700.0
582 237.0 1417.0
583 240.0 1467.0
584 240.0 1506.0
585 237.0 1544.0
586 241.0 1585.0
587 241.0 1622.0
588 240.0 1662.0
589 241.0 1700.0
590 472.0 1862.0
591 478.0 1939.0
592 427.0 1910.0
593 397.0 1892.0
594 354.0 1860.0
595 326.0 1812.0
596 287.0 1792.0
597 238.0 1756.0
598 238.0 1804.0
599 240.0 1861.0
600 240.0 1942.0
601 1790.0 1996.0
602 1792.0 2058.0
603 1790.0 2096.0
604 1790.0 2233.0
605 1748.0 1975.0
606 1750.0 2016.0
607 1751.0 2057.0
608 1749.0 2096.0
609 1752.0 2134.0
610 1753.0 2174.0
611 1751.0 2213.0
612 1752.0 2249.0
613 1750.0 2289.0
614 1752.0 2329.0
615 1752.0 2376.0
616 1632.0 1980.0
617 1634.0 2020.0
618 1634.0 2055.0
619 1635.0 2096.0
620 1633.0 2133.0
621 1637.0 2174.0
622 1636.0 2212.0
623 1634.0 2251.0
624 1636.0 2290.0
625 1635.0 2327.0
626 1635.0 2416.0
627 1588.0 2247.0
628 1851.0 2771.0
629 1832.0 2829.0
630 1793.0 2791.0
631 1793.0 2579.0
632 1752.0 2459.0
633 1753.0 2498.0
634 1751.0 2539.0
635 1753.0 2580.0
636 1754.0 2615.0
637 1754.0 2655.0
638 1757.0 2695.0
639 1756.0 2733.0
640 1757.0 2771.0
641 1756.0 2813.0
642 1756.0 2858.0
643 1727.0 2825.0
644 1706.0 2755.0
645 1702.0 2713.0
646 1723.0 2503.0
647 1638.0 2461.0
648 1637.0 2500.0
649 1636.0 2542.0
650 1636.0 2578.0
651 1638.0 2615.0
652 1637.0 2655.0
653 1639.0 2699.0
654 1639.0 2733.0
655 1638.0 2776.0
656 1639.0 2811.0
657 1640.0 2859.0
658 1619.0 2892.0
659 1652.0 2911.0
660 1640.0 2941.0
661 1833.0 2997.0
662 1812.0 3115.0
663 1826.0 3176.0
664 1825.0 3212.0
665 1795.0 3253.0
666 1816.0 3295.0
667 1777.0 3293.0
668 1757.0 3251.0
669 1758.0 3214.0
670 1755.0 3176.0
671 1755.0 3136.0
672 1754.0 3095.0
673 1757.0 3062.0
674 1752.0 3022.0
675 1755.0 2984.0
676 1726.0 3002.0
677 1709.0 3157.0
678 1687.0 3013.0
679 1608.0 3002.0
680 1638.0 2985.0
681 1640.0 3024.0
682 1640.0 3063.0
683 1639.0 3101.0
684 1643.0 3141.0
685 1642.0 3180.0
686 1641.0 3217.0
687 1641.0 3254.0
688 1730.0 3333.0
689 1730.0 3441.0
690 1681.0 3358.0
691 1613.0 3360.0
692 1585.0 3331.0
693 1587.0 3441.0
694 1517.0 3333.0
695 1517.0 1979.0
696 1514.0 2017.0
697 1516.0 2057.0
698 1516.0 2093.0
699 1517.0 2133.0
700 1515.0 2172.0
701 1516.0 2213.0
702 1520.0 2251.0
703 1518.0 2290.0
704 1519.0 2330.0
705 1520.0 2378.0
706 1489.0 2058.0
707 1459.0 2135.0
708 1460.0 2172.0
709 1440.0 2211.0
710 1432.0 2021.0
711 1400.0 1980.0
712 1399.0 2017.0
713 1401.0 2058.0
714 1403.0 2094.0
715 1403.0 2135.0
716 1404.0 2177.0
717 1403.0 2216.0
718 1403.0 2251.0
719 1403.0 2291.0
720 1404.0 2328.0
721 1517.0 2462.0
722 1518.0 2505.0
723 1519.0 2542.0
724 1519.0 2581.0
725 1518.0 2621.0
726 1519.0 2659.0
727 1519.0 2695.0
728 1520.0 2733.0
729 1521.0 2775.0
730 1523.0 2810.0
731 1521.0 2861.0
732 1492.0 2736.0
733 1473.0 2677.0
734 1451.0 2532.0
735 1454.0 2500.0
736 1403.0 2417.0
737 1402.0 2466.0
738 1405.0 2503.0
739 1403.0 2544.0
740 1403.0 2583.0
741 1404.0 2620.0
742 1403.0 2658.0
743 1405.0 2699.0
744 1405.0 2738.0
745 1406.0 2777.0
746 1405.0 2813.0
747 1591.0 3121.0
748 1593.0 3219.0
749 1419.0 3034.0
750 1554.0 2939.0
751 1514.0 2938.0
752 1477.0 2941.0
753 1434.0 2940.0
754 1402.0 2938.0
755 1552.0 3092.0
756 1515.0 3093.0
757 1476.0 3094.0
758 1439.0 3097.0
759 1398.0 3092.0
760 1556.0 3160.0
761 1515.0 3160.0
762 1476.0 3164.0
763 1440.0 3160.0
764 1396.0 3161.0
765 1555.0 3200.0
766 1514.0 3197.0
767 1476.0 3198.0
768 1435.0 3198.0
769 1399.0 3200.0
770 1352.0 1988.0
771 1364.0 2097.0
772 1365.0 2155.0
773 1364.0 2290.0
774 1345.0 2331.0
775 1346.0 2249.0
776 1286.0 2380.0
777 1323.0 2133.0
778 1284.0 1980.0
779 1284.0 2015.0
780 1286.0 2056.0
781 1286.0 2096.0
782 1284.0 2135.0
783 1286.0 2173.0
784 1290.0 2217.0
785 1259.0 2076.0
786 1369.0 2559.0
787 1327.0 2598.0
788 1368.0 2736.0
789 1351.0 2773.0
790 1232.0 2463.0
791 1259.0 2481.0
792 1291.0 2464.0
793 1288.0 2500.0
794 1289.0 2540.0
795 1287.0 2581.0
796 1290.0 2619.0
797 1289.0 2659.0
798 1290.0 2699.0
799 1291.0 2737.0
800 1321.0 2863.0
801 1235.0 2891.0
802 1272.0 2909.0
803 1320.0 2940.0
804 1293.0 2985.0
805 1295.0 3028.0
806 1292.0 3066.0
807 1296.0 3106.0
808 1266.0 3124.0
809 1295.0 3142.0
810 1331.0 3140.0
811 1362.0 3084.0
812 1293.0 3179.0
813 1295.0 3219.0
814 1294.0 3255.0
815 1345.0 3337.0
816 1297.0 3335.0
817 1248.0 3396.0
818 1210.0 2062.0
819 1167.0 1939.0
820 1169.0 1984.0
821 1171.0 2022.0
822 1171.0 2060.0
823 1171.0 2098.0
824 1172.0 2138.0
825 1170.0 2176.0
826 1172.0 2217.0
827 1174.0 2339.0
828 1132.0 1991.0
829 1104.0 1994.0
830 1150.0 2291.0
831 1116.0 2313.0
832 1118.0 2345.0
833 1105.0 2274.0
834 1104.0 2235.0
835 1064.0 1938.0
836 1025.0 1935.0
837 986.0 1934.0
838 947.0 1934.0
839 911.0 1936.0
840 1005.0 1975.0
841 1062.0 2089.0
842 1026.0 2089.0
843 988.0 2090.0
844 948.0 2089.0
845 913.0 2085.0
846 1063.0 2236.0
847 1028.0 2236.0
848 992.0 2238.0
849 947.0 2237.0
850 911.0 2232.0
851 1065.0 2272.0
852 1029.0 2274.0
853 992.0 2275.0
854 952.0 2279.0
855 918.0 2276.0
856 1045.0 2380.0
857 941.0 2343.0
858 820.0 1846.0
859 819.0 1985.0
860 819.0 2021.0
861 820.0 2058.0
862 820.0 2095.0
863 821.0 2134.0
864 823.0 2179.0
865 822.0 2214.0
866 781.0 2197.0
867 733.0 2017.0
868 705.0 1933.0
869 706.0 1985.0
870 703.0 2020.0
871 705.0 2060.0
872 705.0 2097.0
873 708.0 2224.0
874 708.0 2182.0
875 708.0 2217.0
876 593.0 1987.0
877 592.0 2019.0
878 589.0 2058.0
879 591.0 2099.0
880 591.0 2142.0
881 591.0 2177.0
882 593.0 2217.0
883 516.0 2045.0
884 504.0 2103.0
885 475.0 1984.0
886 473.0 2026.0
887 473.0 2063.0
888 475.0 2103.0
889 474.0 2141.0
890 475.0 2179.0
891 475.0 2219.0
892 446.0 2066.0
893 416.0 2181.0
894 357.0 1985.0
895 357.0 2025.0
896 360.0 2066.0
897 359.0 2104.0
898 360.0 2141.0
899 358.0 2180.0
900 359.0 2222.0
901 242.0 1987.0
902 242.0 2028.0
903 241.0 2064.0
904 245.0 2105.0
905 244.0 2146.0
906 241.0 2182.0
907 243.0 2220.0
908 1171.0 2418.0
909 1170.0 2466.0
910 1172.0 2505.0
911 1171.0 2544.0
912 1173.0 2583.0
913 1171.0 2620.0
914 1172.0 2661.0
915 1176.0 2719.0
916 1172.0 2738.0
917 1175.0 2787.0
918 1173.0 2862.0
919 1177.0 2943.0
920 1177.0 2990.0
921 1177.0 3025.0
922 1178.0 3068.0
923 1178.0 3105.0
924 1177.0 3143.0
925 1179.0 3186.0
926 1178.0 3223.0
927 1178.0 3264.0
928 1145.0 2679.0
929 1113.0 2467.0
930 1114.0 2503.0
931 1113.0 2539.0
932 1114.0 2600.0
933 1116.0 2640.0
934 1114.0 2680.0
935 1117.0 2730.0
936 1112.0 2766.0
937 1118.0 2806.0
938 1117.0 2863.0
939 1087.0 2698.0
940 1099.0 3027.0
941 1101.0 3064.0
942 1102.0 3104.0
943 1057.0 2466.0
944 1057.0 2505.0
945 1057.0 2545.0
946 1057.0 2583.0
947 1056.0 2626.0
948 1059.0 2660.0
949 1059.0 2697.0
950 1061.0 2737.0
951 1060.0 2865.0
952 1059.0 2988.0
953 1062.0 3032.0
954 1061.0 3068.0
955 1062.0 3107.0
956 1062.0 3144.0
957 1063.0 3182.0
958 1062.0 3225.0
959 1066.0 3261.0
960 1064.0 3339.0
961 1019.0 2448.0
962 982.0 2528.0
963 972.0 2700.0
964 1002.0 2786.0
965 974.0 3051.0
966 1005.0 3130.0
967 941.0 2418.0
968 939.0 2464.0
969 942.0 2505.0
970 942.0 2546.0
971 943.0 2586.0
972 943.0 2621.0
973 942.0 2662.0
974 942.0 2701.0
975 943.0 2741.0
976 945.0 2860.0
977 946.0 2940.0
978 946.0 2989.0
979 945.0 3030.0
980 948.0 3068.0
981 947.0 3108.0
982 948.0 3148.0
983 948.0 3182.0
984 948.0 3222.0
985 950.0 3261.0
986 914.0 2768.0
987 938.0 2910.0
988 931.0 3299.0
989 910.0 3334.0
990 912.0 3441.0
991 880.0 2903.0
992 891.0 3066.0
993 869.0 3009.0
994 842.0 2808.0
995 821.0 2341.0
996 618.0 2295.0
997 628.0 2381.0
998 821.0 2415.0
999 783.0 2417.0
1000 743.0 2420.0
1001 708.0 2422.0
1002 668.0 2421.0
1003 823.0 2571.0
1004 784.0 2573.0
1005 747.0 2574.0
1006 707.0 2578.0
1007 669.0 2575.0
1008 630.0 2626.0
1009 824.0 2641.0
1010 783.0 2642.0
1011 747.0 2644.0
1012 707.0 2644.0
1013 670.0 2646.0
1014 823.0 2682.0
1015 786.0 2681.0
1016 748.0 2680.0
1017 707.0 2681.0
1018 671.0 2683.0
1019 727.0 2712.0
1020 755.0 2711.0
1021 788.0 2728.0
1022 766.0 2759.0
1023 591.0 2347.0
1024 592.0 2423.0
1025 592.0 2473.0
1026 593.0 2509.0
1027 593.0 2549.0
1028 594.0 2588.0
1029 596.0 2624.0
1030 595.0 2667.0
1031 598.0 2705.0
1032 554.0 2585.0
1033 537.0 2743.0
1034 477.0 2346.0
1035 478.0 2423.0
1036 478.0 2475.0
1037 479.0 2512.0
1038 478.0 2550.0
1039 480.0 2590.0
1040 481.0 2628.0
1041 480.0 2670.0
1042 481.0 2710.0
1043 440.0 2472.0
1044 440.0 2630.0
1045 441.0 2706.0
1046 399.0 2471.0
1047 400.0 2628.0
1048 404.0 2712.0
1049 399.0 2319.0
1050 358.0 2346.0
1051 363.0 2471.0
1052 362.0 2512.0
1053 362.0 2550.0
1054 361.0 2589.0
1055 364.0 2629.0
1056 363.0 2668.0
1057 363.0 2706.0
1058 273.0 2590.0
1059 307.0 2631.0
1060 279.0 2768.0
1061 245.0 2348.0
1062 246.0 2425.0
1063 246.0 2473.0
1064 245.0 2518.0
1065 246.0 2552.0
1066 247.0 2675.0
1067 247.0 2627.0
1068 248.0 2668.0
1069 247.0 2705.0
1070 247.0 2738.0
1071 277.0 2761.0
1072 230.0 2795.0
1073 805.0 2823.0
1074 748.0 2836.0
1075 709.0 2863.0
1076 826.0 2985.0
1077 827.0 3025.0
1078 826.0 3151.0
1079 828.0 3104.0
1080 829.0 3143.0
1081 829.0 2700.0
1082 829.0 3217.0
1083 711.0 2942.0
1084 712.0 2987.0
1085 715.0 3031.0
1086 710.0 3069.0
1087 712.0 3106.0
1088 713.0 3148.0
1089 715.0 3185.0
1090 714.0 3218.0
1091 714.0 3257.0
1092 672.0 2993.0
1093 647.0 3015.0
1094 685.0 3052.0
1095 273.0 3149.0
1096 771.0 3277.0
1097 831.0 3414.0
1098 760.0 3376.0
1099 663.0 3343.0
1100 664.0 3452.0
1101 596.0 2865.0
1102 627.0 3088.0
1103 629.0 3242.0
1104 594.0 2990.0
1105 597.0 3028.0
1106 595.0 3069.0
1107 599.0 3106.0
1108 598.0 3147.0
1109 598.0 3185.0
1110 598.0 3225.0
1111 599.0 3340.0
1112 509.0 3034.0
1113 561.0 3070.0
1114 561.0 3166.0
1115 541.0 3194.0
1116 521.0 3245.0
1117 571.0 3296.0
1118 599.0 3341.0
1119 558.0 3379.0
1120 532.0 3369.0
1121 485.0 3418.0
1122 522.0 3445.0
1123 345.0 2917.0
1124 403.0 2865.0
1125 443.0 2898.0
1126 460.0 2837.0
1127 489.0 2867.0
1128 493.0 2946.0
1129 440.0 2944.0
1130 479.0 2992.0
1131 481.0 3031.0
1132 481.0 3072.0
1133 483.0 3109.0
1134 479.0 3151.0
1135 481.0 3185.0
1136 484.0 3223.0
1137 485.0 3259.0
1138 470.0 3344.0
1139 443.0 3050.0
1140 443.0 3091.0
1141 454.0 3174.0
1142 445.0 3247.0
1143 402.0 3021.0
1144 402.0 3071.0
1145 402.0 3153.0
1146 403.0 3226.0
1147 342.0 2911.0
1148 365.0 2992.0
1149 364.0 3033.0
1150 365.0 3070.0
1151 365.0 3111.0
1152 365.0 3000.0
1153 366.0 3187.0
1154 365.0 3229.0
1155 367.0 3265.0
1156 367.0 3342.0
1157 368.0 3381.0
1158 311.0 3185.0
1159 246.0 2869.0
1160 248.0 2944.0
1161 247.0 2994.0
1162 247.0 3041.0
1163 250.0 3074.0
1164 252.0 3109.0
1165 253.0 3153.0
1166 251.0 3191.0
1167 250.0 3229.0
1168 253.0 3270.0
1169 213.0 3273.0
1170 221.0 3313.0
1171 263.0 3346.0
1172 253.0 3386.0
1173 215.0 3385.0
NODE_SCORES
1 1
2 1
3 1
4 1
5 1
6 1
7 1
8 1
9 1
10 1
11 1
12 1
13 1
14 1
15 1
16 1
17 1
18 1
19 1
20 1
21 1
22 1
23 1
24 1
25 1
26 1
27 1
28 1
29 1
30 1
31 1
32 1
33 1
34 1
35 1
36 1
37 1
38 1
39 1
40 1
41 1
42 1
43 1
44 1
45 1
46 1
47 1
48 1
49 1
50 1
51 1
52 1
53 1
54 1
55 1
56 1
57 1
58 1
59 1
60 1
61 1
62 1
63 1
64 1
65 1
66 1
67 1
68 1
69 1
70 1
71 1
72 1
73 1
74 1
75 1
76 1
77 1
78 1
79 1
80 1
81 1
82 1
83 1
84 1
85 1
86 1
87 1
88 1
89 1
90 1
91 1
92 1
93 1
94 1
95 1
96 1
97 1
98 1
99 1
100 1
101 1
102 1
103 1
104 1
105 1
106 1
107 1
108 1
109 1
110 1
111 1
112 1
113 1
114 1
115 1
116 1
117 1
118 1
119 1
120 1
121 1
122 1
123 1
124 1
125 1
126 1
127 1
128 1
129 1
130 1
131 1
132 1
133 1
134 1
135 1
136 1
137 1
138 1
139 1
140 1
141 1
142 1
143 1
144 1
145 1
146 1
147 1
148 1
149 1
150 1
151 1
152 1
153 1
154 1
155 1
156 1
157 1
158 1
159 1
160 1
161 1
162 1
163 1
164 1
165 1
166 1
167 1
168 1
169 1
170 1
171 1
172 1
173 1
174 1
175 1
176 1
177 1
178 1
179 1
180 1
181 1
182 1
183 1
184 1
185 1
186 1
187 1
188 1
189 1
190 1
191 1
192 1
193 1
194 1
195 1
196 1
197 1
198 1
199 1
200 1
201 1
202 1
203 1
204 1
205 1
206 1
207 1
208 1
209 1
210 1
211 1
212 1
213 1
214 1
215 1
216 1
217 1
218 1
219 1
220 1
221 1
222 1
223 1
224 1
225 1
226 1
227 1
228 1
229 1
230 1
231 1
232 1
233 1
234 1
235 1
236 1
237 1
238 1
239 1
240 1
241 1
242 1
243 1
244 1
245 1
246 1
247 1
248 1
249 1
250 1
251 1
252 1
253 1
254 1
255 1
256 1
257 1
258 1
259 1
260 1
261 1
262 1
263 1
264 1
265 1
266 1
267 1
268 1
269 1
270 1
271 1
272 1
273 1
274 1
275 1
276 1
277 1
278 1
279 1
280 1
281 1
282 1
283 1
284 1
285 1
286 1
287 1
288 1
289 1
290 1
291 1
292 1
293 1
294 1
295 1
296 1
297 1
298 1
299 1
300 1
301 1
302 1
303 1
304 1
305 1
306 1
307 1
308 1
309 1
310 1
311 1
312 1
313 1
314 1
315 1
316 1
317 1
318 1
319 1
320 1
321 1
322 1
323 1
324 1
325 1
326 1
327 1
328 1
329 1
330 1
331 1
332 1
333 1
334 1
335 1
336 1
337 1
338 1
339 1
340 1
341 1
342 1
343 1
344 1
345 1
346 1
347 1
348 1
349 1
350 1
351 1
352 1
353 1
354 1
355 1
356 1
357 1
358 1
359 1
360 1
361 1
362 1
363 1
364 1
365 1
366 1
367 1
368 1
369 1
370 1
371 1
372 1
373 1
374 1
375 1
376 1
377 1
378 1
379 1
380 1
381 1
382 1
383 1
384 1
385 1
386 1
387 1
388 1
389 1
390 1
391 1
392 1
393 1
394 1
395 1
396 1
397 1
398 1
399 1
400 1
401 1
402 1
403 1
404 1
405 1
406 1
407 1
408 1
409 1
410 1
411 1
412 1
413 1
414 1
415 1
416 1
417 1
418 1
419 1
420 1
421 1
422 1
423 1
424 1
425 1
426 1
427 1
428 1
429 1
430 1
431 1
432 1
433 1
434 1
435 1
436 1
437 1
438 1
439 1
440 1
441 1
442 1
443 1
444 1
445 1
446 1
447 1
448 1
449 1
450 1
451 1
452 1
453 1
454 1
455 1
456 1
457 1
458 1
459 1
460 1
461 1
462 1
463 1
464 1
465 1
466 1
467 1
468 1
469 1
470 1
471 1
472 1
473 1
474 1
475 1
476 1
477 1
478 1
479 1
480 1
481 1
482 1
483 1
484 1
485 1
486 1
487 1
488 1
489 1
490 1
491 1
492 1
493 1
494 1
495 1
496 1
497 1
498 1
499 1
500 1
501 1
502 1
503 1
504 1
505 1
506 1
507 1
508 1
509 1
510 1
511 1
512 1
513 1
514 1
515 1
516 1
517 1
518 1
519 1
520 1
521 1
522 1
523 1
524 1
525 1
526 1
527 1
528 1
529 1
530 1
531 1
532 1
533 1
534 1
535 1
536 1
537 1
538 1
539 1
540 1
541 1
542 1
543 1
544 1
545 1
546 1
547 1
548 1
549 1
550 1
551 1
552 1
553 1
554 1
555 1
556 1
557 1
558 1
559 1
560 1
561 1
562 1
563 1
564 1
565 1
566 1
567 1
568 1
569 1
570 1
571 1
572 1
573 1
574 1
575 1
576 1
577 1
578 1
579 1
580 1
581 1
582 1
583 1
584 1
585 1
586 1
587 1
588 1
589 1
590 1
591 1
592 1
593 1
594 1
595 1
596 1
597 1
598 1
599 1
600 1
601 1
602 1
603 1
604 1
605 1
606 1
607 1
608 1
609 1
610 1
611 1
612 1
613 1
614 1
615 1
616 1
617 1
618 1
619 1
620 1
621 1
622 1
623 1
624 1
625 1
626 1
627 1
628 1
629 1
630 1
631 1
632 1
633 1
634 1
635 1
636 1
637 1
638 1
639 1
640 1
641 1
642 1
643 1
644 1
645 1
646 1
647 1
648 1
649 1
650 1
651 1
652 1
653 1
654 1
655 1
656 1
657 1
658 1
659 1
660 1
661 1
662 1
663 1
664 1
665 1
666 1
667 1
668 1
669 1
670 1
671 1
672 1
673 1
674 1
675 1
676 1
677 1
678 1
679 1
680 1
681 1
682 1
683 1
684 1
685 1
686 1
687 1
688 1
689 1
690 1
691 1
692 1
693 1
694 1
695 1
696 1
697 1
698 1
699 1
700 1
701 1
702 1
703 1
704 1
705 1
706 1
707 1
708 1
709 1
710 1
711 1
712 1
713 1
714 1
715 1
716 1
717 1
718 1
719 1
720 1
721 1
722 1
723 1
724 1
725 1
726 1
727 1
728 1
729 1
730 1
731 1
732 1
733 1
734 1
735 1
736 1
737 1
738 1
739 1
740 1
741 1
742 1
743 1
744 1
745 1
746 1
747 1
748 1
749 1
750 1
751 1
752 1
753 1
754 1
755 1
756 1
757 1
758 1
759 1
760 1
761 1
762 1
763 1
764 1
765 1
766 1
767 1
768 1
769 1
770 1
771 1
772 1
773 1
774 1
775 1
776 1
777 1
778 1
779 1
780 1
781 1
782 1
783 1
784 1
785 1
786 1
787 1
788 1
789 1
790 1
791 1
792 1
793 1
794 1
795 1
796 1
797 1
798 1
799 1
800 1
801 1
802 1
803 1
804 1
805 1
806 1
807 1
808 1
809 1
810 1
811 1
812 1
813 1
814 1
815 1
816 1
817 1
818 1
819 1
820 1
821 1
822 1
823 1
824 1
825 1
826 1
827 1
828 1
829 1
830 1
831 1
832 1
833 1
834 1
835 1
836 1
837 1
838 1
839 1
840 1
841 1
842 1
843 1
844 1
845 1
846 1
847 1
848 1
849 1
850 1
851 1
852 1
853 1
854 1
855 1
856 1
857 1
858 1
859 1
860 1
861 1
862 1
863 1
864 1
865 1
866 1
867 1
868 1
869 1
870 1
871 1
872 1
873 1
874 1
875 1
876 1
877 1
878 1
879 1
880 1
881 1
882 1
883 1
884 1
885 1
886 1
887 1
888 1
889 1
890 1
891 1
892 1
893 1
894 1
895 1
896 1
897 1
898 1
899 1
900 1
901 1
902 1
903 1
904 1
905 1
906 1
907 1
908 1
909 1
910 1
911 1
912 1
913 1
914 1
915 1
916 1
917 1
918 1
919 1
920 1
921 1
922 1
923 1
924 1
925 1
926 1
927 1
928 1
929 1
930 1
931 1
932 1
933 1
934 1
935 1
936 1
937 1
938 1
939 1
940 1
941 1
942 1
943 1
944 1
945 1
946 1
947 1
948 1
949 1
950 1
951 1
952 1
953 1
954 1
955 1
956 1
957 1
958 1
959 1
960 1
961 1
962 1
963 1
964 1
965 1
966 1
967 1
968 1
969 1
970 1
971 1
972 1
973 1
974 1
975 1
976 1
977 1
978 1
979 1
980 1
981 1
982 1
983 1
984 1
985 1
986 1
987 1
988 1
989 1
990 1
991 1
992 1
993 1
994 1
995 1
996 1
997 1
998 1
999 1
1000 1
1001 1
1002 1
1003 1
1004 1
1005 1
1006 1
1007 1
1008 1
1009 1
1010 1
1011 1
1012 1
1013 1
1014 1
1015 1
1016 1
1017 1
1018 1
1019 1
1020 1
1021 1
1022 1
1023 1
1024 1
1025 1
1026 1
1027 1
1028 1
1029 1
1030 1
1031 1
1032 1
1033 1
1034 1
1035 1
1036 1
1037 1
1038 1
1039 1
1040 1
1041 1
1042 1
1043 1
1044 1
1045 1
1046 1
1047 1
1048 1
1049 1
1050 1
1051 1
1052 1
1053 1
1054 1
1055 1
1056 1
1057 1
1058 1
1059 1
1060 1
1061 1
1062 1
1063 1
1064 1
1065 1
1066 1
1067 1
1068 1
1069 1
1070 1
1071 1
1072 1
1073 1
1074 1
1075 1
1076 1
1077 1
1078 1
1079 1
1080 1
1081 1
1082 1
1083 1
1084 1
1085 1
1086 1
1087 1
1088 1
1089 1
1090 1
1091 1
1092 1
1093 1
1094 1
1095 1
1096 1
1097 1
1098 1
1099 1
1100 1
1101 1
1102 1
1103 1
1104 1
1105 1
1106 1
1107 1
1108 1
1109 1
1110 1
1111 1
1112 1
1113 1
1114 1
1115 1
1116 1
1117 1
1118 1
1119 1
1120 1
1121 1
1122 1
1123 1
1124 1
1125 1
1126 1
1127 1
1128 1
1129 1
1130 1
1131 1
1132 1
1133 1
1134 1
1135 1
1136 1
1137 1
1138 1
1139 1
1140 1
1141 1
1142 1
1143 1
1144 1
1145 1
1146 1
1147 1
1148 1
1149 1
1150 1
1151 1
1152 1
1153 1
1154 1
1155 1
1156 1
1157 1
1158 1
1159 1
1160 1
1161 1
1162 1
1163 1
1164 1
1165 1
1166 1
1167 1
1168 1
1169 1
1170 1
1171 1
1172 1
1173 1
