# Supplementary material for: A clustering metaheuristic for large orienteering problems
Source: PLoS One. 2022 Jul 22;17(7):e0271751. doi: 10.1371/journal.pone.0271751 (PMC9307188; doi:10.1371/journal.pone.0271751)
Supplement: S2 Data — (ZIP) [file pone.0271751.s002.zip › OP_instances/OP_FlatUtilities/gil262]

BUDGET: 1189.0
NODE_COORDINATES
1 -99.0 -97.0
2 -59.0 50.0
3 0.0 14.0
4 -17.0 -66.0
5 -69.0 -19.0
6 31.0 12.0
7 5.0 -41.0
8 -12.0 10.0
9 -64.0 70.0
10 -12.0 85.0
11 -18.0 64.0
12 -77.0 -16.0
13 -53.0 88.0
14 83.0 -24.0
15 24.0 41.0
16 17.0 21.0
17 42.0 96.0
18 -65.0 0.0
19 -47.0 -26.0
20 85.0 36.0
21 -35.0 -54.0
22 54.0 -21.0
23 64.0 -17.0
24 55.0 89.0
25 17.0 -25.0
26 -61.0 66.0
27 -61.0 26.0
28 17.0 -72.0
29 79.0 38.0
30 -62.0 -2.0
31 -90.0 -68.0
32 52.0 66.0
33 -54.0 -50.0
34 8.0 -84.0
35 37.0 -90.0
36 -83.0 49.0
37 35.0 -1.0
38 7.0 59.0
39 12.0 48.0
40 57.0 95.0
41 92.0 28.0
42 -3.0 97.0
43 -7.0 52.0
44 42.0 -15.0
45 77.0 -43.0
46 59.0 -49.0
47 25.0 91.0
48 69.0 -19.0
49 -82.0 -14.0
50 74.0 -70.0
51 69.0 59.0
52 29.0 33.0
53 -97.0 9.0
54 -58.0 9.0
55 28.0 93.0
56 7.0 73.0
57 -28.0 73.0
58 -76.0 55.0
59 41.0 42.0
60 92.0 40.0
61 -84.0 -29.0
62 -12.0 42.0
63 51.0 -45.0
64 -37.0 46.0
65 -97.0 35.0
66 14.0 89.0
67 60.0 58.0
68 -63.0 -75.0
69 -18.0 34.0
70 -46.0 -82.0
71 -86.0 -79.0
72 -43.0 -30.0
73 -44.0 7.0
74 -3.0 -20.0
75 36.0 41.0
76 -30.0 -94.0
77 79.0 -62.0
78 51.0 70.0
79 -61.0 -26.0
80 6.0 94.0
81 -19.0 -62.0
82 -20.0 51.0
83 -81.0 37.0
84 7.0 31.0
85 52.0 12.0
86 83.0 -91.0
87 -7.0 -92.0
88 82.0 -74.0
89 -70.0 85.0
90 -83.0 -30.0
91 71.0 -61.0
92 85.0 11.0
93 66.0 -48.0
94 78.0 -87.0
95 9.0 -79.0
96 -36.0 4.0
97 66.0 39.0
98 92.0 -17.0
99 -46.0 -79.0
100 -30.0 -63.0
101 -42.0 63.0
102 20.0 42.0
103 15.0 98.0
104 1.0 -17.0
105 64.0 20.0
106 -96.0 85.0
107 93.0 -29.0
108 -40.0 -84.0
109 86.0 35.0
110 91.0 36.0
111 62.0 -8.0
112 -24.0 4.0
113 11.0 96.0
114 -53.0 62.0
115 -28.0 -71.0
116 7.0 -4.0
117 95.0 -9.0
118 -3.0 17.0
119 53.0 -90.0
120 58.0 -19.0
121 -83.0 84.0
122 -1.0 49.0
123 -4.0 17.0
124 -82.0 -3.0
125 -43.0 47.0
126 6.0 -6.0
127 70.0 99.0
128 68.0 -29.0
129 -94.0 -30.0
130 -94.0 -20.0
131 -21.0 77.0
132 64.0 37.0
133 -70.0 -19.0
134 88.0 65.0
135 2.0 29.0
136 33.0 57.0
137 -70.0 6.0
138 -38.0 -56.0
139 -80.0 -95.0
140 -5.0 -39.0
141 8.0 -22.0
142 -61.0 -76.0
143 76.0 -22.0
144 49.0 -71.0
145 -30.0 -68.0
146 1.0 34.0
147 77.0 79.0
148 -58.0 64.0
149 82.0 -97.0
150 -80.0 55.0
151 81.0 -86.0
152 39.0 -49.0
153 -67.0 72.0
154 -25.0 -89.0
155 -44.0 -95.0
156 32.0 -68.0
157 -17.0 49.0
158 93.0 49.0
159 99.0 81.0
160 10.0 -49.0
161 63.0 -41.0
162 38.0 39.0
163 -28.0 39.0
164 -2.0 -47.0
165 38.0 8.0
166 -42.0 -6.0
167 -67.0 88.0
168 19.0 93.0
169 40.0 27.0
170 -61.0 56.0
171 43.0 33.0
172 -18.0 -39.0
173 -69.0 19.0
174 75.0 -18.0
175 31.0 85.0
176 25.0 58.0
177 -16.0 36.0
178 91.0 15.0
179 60.0 -39.0
180 49.0 -47.0
181 42.0 33.0
182 16.0 -81.0
183 -78.0 53.0
184 53.0 -80.0
185 -46.0 -26.0
186 -25.0 -54.0
187 69.0 -46.0
188 0.0 -78.0
189 -84.0 74.0
190 -16.0 16.0
191 -63.0 -14.0
192 51.0 -77.0
193 -39.0 61.0
194 5.0 97.0
195 -55.0 39.0
196 70.0 -14.0
197 0.0 95.0
198 -45.0 7.0
199 38.0 -24.0
200 50.0 -37.0
201 59.0 71.0
202 -73.0 -96.0
203 -29.0 72.0
204 -47.0 12.0
205 -88.0 -61.0
206 -88.0 36.0
207 -46.0 -3.0
208 26.0 -37.0
209 -39.0 -67.0
210 92.0 27.0
211 -80.0 -31.0
212 93.0 -50.0
213 -20.0 -5.0
214 -22.0 73.0
215 -4.0 -7.0
216 54.0 -48.0
217 -70.0 39.0
218 54.0 -82.0
219 29.0 41.0
220 -87.0 51.0
221 -96.0 -36.0
222 49.0 8.0
223 -5.0 54.0
224 -26.0 43.0
225 -11.0 60.0
226 40.0 61.0
227 82.0 35.0
228 -92.0 12.0
229 -93.0 -86.0
230 -66.0 63.0
231 -72.0 -87.0
232 -57.0 -84.0
233 23.0 52.0
234 -56.0 -62.0
235 -19.0 59.0
236 63.0 -14.0
237 -13.0 38.0
238 -19.0 87.0
239 44.0 -84.0
240 98.0 -17.0
241 -16.0 62.0
242 3.0 66.0
243 26.0 22.0
244 -38.0 -81.0
245 70.0 80.0
246 17.0 -35.0
247 96.0 -83.0
248 -77.0 80.0
249 -14.0 44.0
250 -33.0 33.0
251 33.0 -33.0
252 70.0 0.0
253 -50.0 60.0
254 -50.0 -60.0
255 75.0 0.0
256 0.0 75.0
257 -75.0 0.0
258 0.0 -75.0
259 40.0 80.0
260 40.0 -80.0
261 -60.0 20.0
262 -60.0 -20.0
NODE_SCORES
1 1
2 1
3 1
4 1
5 1
6 1
7 1
8 1
9 1
10 1
11 1
12 1
13 1
14 1
15 1
16 1
17 1
18 1
19 1
20 1
21 1
22 1
23 1
24 1
25 1
26 1
27 1
28 1
29 1
30 1
31 1
32 1
33 1
34 1
35 1
36 1
37 1
38 1
39 1
40 1
41 1
42 1
43 1
44 1
45 1
46 1
47 1
48 1
49 1
50 1
51 1
52 1
53 1
54 1
55 1
56 1
57 1
58 1
59 1
60 1
61 1
62 1
63 1
64 1
65 1
66 1
67 1
68 1
69 1
70 1
71 1
72 1
73 1
74 1
75 1
76 1
77 1
78 1
79 1
80 1
81 1
82 1
83 1
84 1
85 1
86 1
87 1
88 1
89 1
90 1
91 1
92 1
93 1
94 1
95 1
96 1
97 1
98 1
99 1
100 1
101 1
102 1
103 1
104 1
105 1
106 1
107 1
108 1
109 1
110 1
111 1
112 1
113 1
114 1
115 1
116 1
117 1
118 1
119 1
120 1
121 1
122 1
123 1
124 1
125 1
126 1
127 1
128 1
129 1
130 1
131 1
132 1
133 1
134 1
135 1
136 1
137 1
138 1
139 1
140 1
141 1
142 1
143 1
144 1
145 1
146 1
147 1
148 1
149 1
150 1
151 1
152 1
153 1
154 1
155 1
156 1
157 1
158 1
159 1
160 1
161 1
162 1
163 1
164 1
165 1
166 1
167 1
168 1
169 1
170 1
171 1
172 1
173 1
174 1
175 1
176 1
177 1
178 1
179 1
180 1
181 1
182 1
183 1
184 1
185 1
186 1
187 1
188 1
189 1
190 1
191 1
192 1
193 1
194 1
195 1
196 1
197 1
198 1
199 1
200 1
201 1
202 1
203 1
204 1
205 1
206 1
207 1
208 1
209 1
210 1
211 1
212 1
213 1
214 1
215 1
216 1
217 1
218 1
219 1
220 1
221 1
222 1
223 1
224 1
225 1
226 1
227 1
228 1
229 1
230 1
231 1
232 1
233 1
234 1
235 1
236 1
237 1
238 1
239 1
240 1
241 1
242 1
243 1
244 1
245 1
246 1
247 1
248 1
249 1
250 1
251 1
252 1
253 1
254 1
255 1
256 1
257 1
258 1
259 1
260 1
261 1
262 1
