# Supplementary material for: A clustering metaheuristic for large orienteering problems
Source: PLoS One. 2022 Jul 22;17(7):e0271751. doi: 10.1371/journal.pone.0271751 (PMC9307188; doi:10.1371/journal.pone.0271751)
Supplement: S2 Data — (ZIP) [file pone.0271751.s002.zip › OP_instances/OP_FlatUtilities/d493]

BUDGET: 17501.0
NODE_COORDINATES
1 0.0 0.0
2 1116.3 1555.2
3 1357.6 1479.0
4 1148.1 1771.1
5 1186.2 1796.5
6 1205.2 1885.4
7 1237.0 1993.4
8 1300.5 2006.1
9 1160.8 2025.1
10 1173.5 2037.8
11 1224.3 2050.5
12 1351.3 2241.0
13 1732.3 2133.1
14 1745.0 2190.2
15 1764.0 2291.8
16 1764.0 2342.6
17 1732.3 2393.4
18 1745.0 2418.8
19 1649.7 2431.5
20 1757.7 2520.4
21 2297.4 1771.1
22 2214.9 1428.2
23 2227.6 1339.3
24 2183.1 1320.3
25 2614.9 1110.7
26 2507.0 1161.5
27 2348.2 952.0
28 2221.2 1009.1
29 2208.5 1085.3
30 2202.2 1136.1
31 2214.9 1174.2
32 2024.4 1123.4
33 2043.4 1301.2
34 1948.2 1307.6
35 1941.8 1390.1
36 1846.6 1415.5
37 1757.7 1364.7
38 1802.1 1352.0
39 1833.9 1263.1
40 1732.3 1250.4
41 2043.4 1580.6
42 2049.8 1745.7
43 1999.0 1802.9
44 1960.9 1815.6
45 2056.1 1821.9
46 2011.7 1828.3
47 2043.4 1853.7
48 1846.6 1783.8
49 1821.2 1828.3
50 1846.6 1866.4
51 1814.8 1650.5
52 1668.8 1809.2
53 1859.3 2164.8
54 1986.3 2133.1
55 2011.7 2177.5
56 1948.2 2196.6
57 1891.0 2247.4
58 2011.7 2272.8
59 2037.1 2304.5
60 2056.1 2355.3
61 1897.4 2412.5
62 1897.4 2456.9
63 1916.4 2469.6
64 2056.1 2469.6
65 2157.7 2139.4
66 1637.0 2698.2
67 1706.9 2704.6
68 1764.0 2749.0
69 1706.9 2774.4
70 1764.0 2799.8
71 1872.0 3066.5
72 1852.9 3003.0
73 1872.0 2996.7
74 1897.4 2996.7
75 2214.9 2971.3
76 2195.8 2939.5
77 2246.6 2888.7
78 1891.0 2869.7
79 2202.2 2844.3
80 1903.7 2818.9
81 1872.0 2818.9
82 2011.7 2761.7
83 1903.7 2698.2
84 1954.5 2583.9
85 2056.1 2577.6
86 2094.2 2564.9
87 2195.8 2476.0
88 2589.5 2990.3
89 2608.6 2990.3
90 2507.0 3003.0
91 2894.3 3047.5
92 2894.3 3003.0
93 2907.0 2971.3
94 3027.7 3047.5
95 2792.7 2812.5
96 2227.6 2812.5
97 2583.2 2799.8
98 2595.9 2774.4
99 2507.0 2774.4
100 2722.9 2755.4
101 2614.9 2749.0
102 2888.0 2730.0
103 3211.8 2730.0
104 3142.0 2717.3
105 2754.6 2698.2
106 2456.2 2698.2
107 2570.5 2622.0
108 2722.9 2622.0
109 3364.2 2622.0
110 2900.7 2615.7
111 3135.6 2603.0
112 2710.2 2596.6
113 2716.5 2545.8
114 2888.0 2533.1
115 2849.9 2514.1
116 2297.4 2514.1
117 2608.6 2495.0
118 3224.5 2488.7
119 2691.1 2476.0
120 2875.3 2437.9
121 2500.6 2418.8
122 2430.8 2399.8
123 2875.3 2399.8
124 3129.3 2368.0
125 2583.2 2368.0
126 2494.3 2368.0
127 2780.0 2361.7
128 2335.5 2355.3
129 2614.9 2317.2
130 2926.1 2304.5
131 2805.4 2291.8
132 2583.2 2291.8
133 2824.5 2285.5
134 2862.6 2279.1
135 2799.1 2260.1
136 2691.1 2260.1
137 2754.6 2253.7
138 2913.4 2253.7
139 2348.2 2241.0
140 2907.0 2234.7
141 3135.6 2234.7
142 2926.1 2228.3
143 3434.1 2202.9
144 2881.6 2190.2
145 2602.2 2190.2
146 2710.2 2164.8
147 2792.7 2145.8
148 2824.5 2133.1
149 2424.4 2107.7
150 2868.9 2101.3
151 3434.1 2101.3
152 2614.9 2088.6
153 3078.5 2082.3
154 2589.5 2075.9
155 2487.9 2063.2
156 2735.6 2063.2
157 3446.8 2044.2
158 3351.5 2031.5
159 2627.6 2018.8
160 2697.5 2006.1
161 2487.9 1993.4
162 2684.8 1974.3
163 2462.5 1968.0
164 3135.6 1968.0
165 3396.0 1968.0
166 2748.3 1961.6
167 2722.9 1961.6
168 3230.9 1955.3
169 2970.5 1942.6
170 2475.2 1936.2
171 2513.3 1923.5
172 2926.1 1917.2
173 2494.3 1910.8
174 2614.9 1904.5
175 2519.7 1891.8
176 2589.5 1891.8
177 3408.7 1891.8
178 3643.6 1891.8
179 2786.4 1885.4
180 2659.4 1885.4
181 2494.3 1879.1
182 2957.8 1879.1
183 3459.5 1879.1
184 3053.1 1866.4
185 2773.7 1866.4
186 2710.2 1866.4
187 3237.2 1853.7
188 3326.1 1853.7
189 2735.6 1847.3
190 2494.3 1834.6
191 3269.0 1834.6
192 3307.1 1834.6
193 3364.2 1834.6
194 2672.1 1828.3
195 3351.5 1821.9
196 3472.2 1821.9
197 2868.9 1815.6
198 2811.8 1809.2
199 3351.5 1802.9
200 3294.4 1796.5
201 2545.1 1796.5
202 3110.2 1777.5
203 3161.0 1777.5
204 3281.7 1777.5
205 3338.8 1758.4
206 2995.9 1758.4
207 3199.1 1720.3
208 3002.3 1720.3
209 2634.0 1720.3
210 2507.0 1707.6
211 2964.2 1707.6
212 3059.4 1707.6
213 3097.5 1707.6
214 3643.6 1707.6
215 2805.4 1701.3
216 2583.2 1694.9
217 3078.5 1694.9
218 2894.3 1688.6
219 3148.3 1682.2
220 3218.2 1663.2
221 3199.1 1663.2
222 2729.2 1663.2
223 2951.5 1650.5
224 2430.8 1644.1
225 2507.0 1631.4
226 3599.2 1631.4
227 3135.6 1625.1
228 3078.5 1625.1
229 3059.4 1625.1
230 2773.7 1625.1
231 2913.4 1618.7
232 3307.1 1618.7
233 3135.6 1606.0
234 3015.0 1606.0
235 2424.4 1599.7
236 2830.8 1593.3
237 3294.4 1593.3
238 3129.3 1580.6
239 3376.9 1567.9
240 2614.9 1567.9
241 2932.4 1548.9
242 3046.2 1547.3
243 3072.2 1547.3
244 3098.2 1547.3
245 3124.2 1547.3
246 3150.2 1547.3
247 3176.2 1547.3
248 3202.2 1547.3
249 3228.2 1547.3
250 3254.2 1547.3
251 3280.2 1547.3
252 3306.2 1547.3
253 3332.2 1547.3
254 3358.2 1547.3
255 2722.9 1536.2
256 3065.7 1524.6
257 3111.2 1524.6
258 3137.2 1524.6
259 3163.2 1524.6
260 3189.2 1524.6
261 3215.2 1524.6
262 3241.2 1524.6
263 3267.2 1524.6
264 3293.2 1524.6
265 3345.2 1524.6
266 2437.1 1523.5
267 2964.2 1510.8
268 2741.9 1504.4
269 2430.8 1504.4
270 3413.5 1498.6
271 2997.5 1492.1
272 2824.5 1485.4
273 3020.2 1479.1
274 3390.7 1479.1
275 3413.5 1472.6
276 2837.2 1466.3
277 2608.6 1466.3
278 2997.5 1466.1
279 3104.7 1466.1
280 3130.7 1466.1
281 3156.7 1466.1
282 3182.7 1466.1
283 3208.7 1466.1
284 3234.7 1466.1
285 3260.7 1466.1
286 3286.7 1466.1
287 3312.7 1466.1
288 3413.5 1446.6
289 3078.7 1446.6
290 3117.7 1443.3
291 3143.7 1443.3
292 3169.7 1443.3
293 3195.7 1443.3
294 3221.7 1443.3
295 3247.7 1443.3
296 3273.7 1443.3
297 2900.7 1440.9
298 2691.1 1440.9
299 2997.5 1440.1
300 3332.2 1440.1
301 2437.1 1434.6
302 3390.7 1433.6
303 3309.5 1427.1
304 3020.2 1427.1
305 2583.2 1421.9
306 3078.7 1420.6
307 3413.5 1420.6
308 3283.5 1417.3
309 3127.5 1417.3
310 2997.5 1414.1
311 3332.2 1414.1
312 3237.2 1409.2
313 3199.1 1409.2
314 3101.5 1407.6
315 3390.7 1407.6
316 3440.4 1402.8
317 2951.5 1402.8
318 3020.2 1401.1
319 3309.5 1401.1
320 3413.5 1394.6
321 3078.7 1394.6
322 3161.0 1390.1
323 2997.5 1388.1
324 3332.2 1388.1
325 2938.8 1383.8
326 2875.3 1383.8
327 3101.5 1381.6
328 3390.7 1381.6
329 3139.9 1375.4
330 3020.2 1375.1
331 3309.5 1375.1
332 3413.5 1368.6
333 3078.7 1368.6
334 2799.1 1364.7
335 3599.2 1364.7
336 3332.2 1362.1
337 2997.5 1362.1
338 3101.5 1355.6
339 3390.7 1355.6
340 3269.0 1352.0
341 2919.7 1352.0
342 2837.2 1352.0
343 3020.2 1349.1
344 3309.5 1349.1
345 2875.3 1345.7
346 3078.7 1342.6
347 3413.5 1342.6
348 3484.9 1339.3
349 2970.5 1339.3
350 2997.5 1336.1
351 3332.2 1336.1
352 2913.4 1333.0
353 3101.5 1329.6
354 3390.7 1329.6
355 3309.5 1323.1
356 3243.6 1323.1
357 3020.2 1323.1
358 2957.8 1320.3
359 3154.7 1320.3
360 3078.7 1316.6
361 3413.5 1316.6
362 3611.9 1313.9
363 3332.2 1310.1
364 2997.5 1310.1
365 3101.5 1303.6
366 3390.7 1303.6
367 3309.5 1297.1
368 3020.2 1297.1
369 2849.9 1294.9
370 2875.3 1294.9
371 2900.7 1294.9
372 3542.0 1294.9
373 3413.5 1290.6
374 3078.7 1290.6
375 3173.7 1288.5
376 3332.2 1284.1
377 2997.5 1284.1
378 3101.5 1277.6
379 3390.7 1277.6
380 3309.5 1271.1
381 3020.2 1271.1
382 2767.3 1269.5
383 3078.7 1264.6
384 3413.5 1264.6
385 2602.2 1263.1
386 3127.5 1261.3
387 3283.5 1261.3
388 3332.2 1258.1
389 2997.5 1258.1
390 2881.6 1256.8
391 2792.7 1256.8
392 2557.8 1256.8
393 3101.5 1251.6
394 3390.7 1251.6
395 3478.5 1250.4
396 3020.2 1245.1
397 2919.7 1244.1
398 2818.1 1244.1
399 2519.7 1244.1
400 3078.7 1238.6
401 3413.5 1238.6
402 3293.2 1235.3
403 3267.2 1235.3
404 3241.2 1235.3
405 3215.2 1235.3
406 3189.2 1235.3
407 3163.2 1235.3
408 3137.2 1235.3
409 2997.5 1232.1
410 3332.2 1232.1
411 2881.6 1225.0
412 3098.2 1212.6
413 3124.2 1212.6
414 3150.2 1212.6
415 3176.2 1212.6
416 3202.2 1212.6
417 3228.2 1212.6
418 3254.2 1212.6
419 3280.2 1212.6
420 3306.2 1212.6
421 3413.5 1212.6
422 2589.5 1212.3
423 2570.5 1212.3
424 2997.5 1206.1
425 3020.2 1199.6
426 3390.7 1199.6
427 3459.5 1199.6
428 3484.9 1199.6
429 2659.4 1193.3
430 3413.5 1186.6
431 2938.8 1180.4
432 2997.5 1180.1
433 3065.7 1154.1
434 3117.7 1154.1
435 3143.7 1154.1
436 3169.7 1154.1
437 3195.7 1154.1
438 3221.7 1154.1
439 3247.7 1154.1
440 3273.7 1154.1
441 3299.7 1154.1
442 3345.2 1154.1
443 2926.1 1142.5
444 3052.7 1131.3
445 3078.7 1131.3
446 3104.7 1131.3
447 3130.7 1131.3
448 3156.7 1131.3
449 3182.7 1131.3
450 3208.7 1131.3
451 3234.7 1131.3
452 3260.7 1131.3
453 3286.7 1131.3
454 3312.7 1131.3
455 3338.7 1131.3
456 3364.7 1131.3
457 2741.9 1129.8
458 2862.6 1123.4
459 3065.8 1098.0
460 3034.0 1091.7
461 2875.3 1079.0
462 2792.7 1040.9
463 2900.7 1028.2
464 2837.2 1021.8
465 2945.1 1015.5
466 2862.6 1009.1
467 2938.8 831.3
468 3072.1 932.9
469 3059.4 952.0
470 3034.0 964.7
471 3065.8 971.0
472 3091.2 990.1
473 3205.5 983.7
474 3408.7 875.8
475 3459.5 920.2
476 3510.3 1015.5
477 3364.2 1015.5
478 3383.3 1028.2
479 3497.6 1028.2
480 3396.0 1053.6
481 3294.4 1053.6
482 3516.6 1072.6
483 3218.2 1098.0
484 3567.4 1104.4
485 3554.7 1123.4
486 3396.0 1123.4
487 3548.4 1142.5
488 3529.3 1155.2
489 3408.7 1161.5
490 3472.2 1174.2
491 3694.4 1301.2
492 3745.2 1275.8
493 3745.2 1021.8
NODE_SCORES
1 1
2 1
3 1
4 1
5 1
6 1
7 1
8 1
9 1
10 1
11 1
12 1
13 1
14 1
15 1
16 1
17 1
18 1
19 1
20 1
21 1
22 1
23 1
24 1
25 1
26 1
27 1
28 1
29 1
30 1
31 1
32 1
33 1
34 1
35 1
36 1
37 1
38 1
39 1
40 1
41 1
42 1
43 1
44 1
45 1
46 1
47 1
48 1
49 1
50 1
51 1
52 1
53 1
54 1
55 1
56 1
57 1
58 1
59 1
60 1
61 1
62 1
63 1
64 1
65 1
66 1
67 1
68 1
69 1
70 1
71 1
72 1
73 1
74 1
75 1
76 1
77 1
78 1
79 1
80 1
81 1
82 1
83 1
84 1
85 1
86 1
87 1
88 1
89 1
90 1
91 1
92 1
93 1
94 1
95 1
96 1
97 1
98 1
99 1
100 1
101 1
102 1
103 1
104 1
105 1
106 1
107 1
108 1
109 1
110 1
111 1
112 1
113 1
114 1
115 1
116 1
117 1
118 1
119 1
120 1
121 1
122 1
123 1
124 1
125 1
126 1
127 1
128 1
129 1
130 1
131 1
132 1
133 1
134 1
135 1
136 1
137 1
138 1
139 1
140 1
141 1
142 1
143 1
144 1
145 1
146 1
147 1
148 1
149 1
150 1
151 1
152 1
153 1
154 1
155 1
156 1
157 1
158 1
159 1
160 1
161 1
162 1
163 1
164 1
165 1
166 1
167 1
168 1
169 1
170 1
171 1
172 1
173 1
174 1
175 1
176 1
177 1
178 1
179 1
180 1
181 1
182 1
183 1
184 1
185 1
186 1
187 1
188 1
189 1
190 1
191 1
192 1
193 1
194 1
195 1
196 1
197 1
198 1
199 1
200 1
201 1
202 1
203 1
204 1
205 1
206 1
207 1
208 1
209 1
210 1
211 1
212 1
213 1
214 1
215 1
216 1
217 1
218 1
219 1
220 1
221 1
222 1
223 1
224 1
225 1
226 1
227 1
228 1
229 1
230 1
231 1
232 1
233 1
234 1
235 1
236 1
237 1
238 1
239 1
240 1
241 1
242 1
243 1
244 1
245 1
246 1
247 1
248 1
249 1
250 1
251 1
252 1
253 1
254 1
255 1
256 1
257 1
258 1
259 1
260 1
261 1
262 1
263 1
264 1
265 1
266 1
267 1
268 1
269 1
270 1
271 1
272 1
273 1
274 1
275 1
276 1
277 1
278 1
279 1
280 1
281 1
282 1
283 1
284 1
285 1
286 1
287 1
288 1
289 1
290 1
291 1
292 1
293 1
294 1
295 1
296 1
297 1
298 1
299 1
300 1
301 1
302 1
303 1
304 1
305 1
306 1
307 1
308 1
309 1
310 1
311 1
312 1
313 1
314 1
315 1
316 1
317 1
318 1
319 1
320 1
321 1
322 1
323 1
324 1
325 1
326 1
327 1
328 1
329 1
330 1
331 1
332 1
333 1
334 1
335 1
336 1
337 1
338 1
339 1
340 1
341 1
342 1
343 1
344 1
345 1
346 1
347 1
348 1
349 1
350 1
351 1
352 1
353 1
354 1
355 1
356 1
357 1
358 1
359 1
360 1
361 1
362 1
363 1
364 1
365 1
366 1
367 1
368 1
369 1
370 1
371 1
372 1
373 1
374 1
375 1
376 1
377 1
378 1
379 1
380 1
381 1
382 1
383 1
384 1
385 1
386 1
387 1
388 1
389 1
390 1
391 1
392 1
393 1
394 1
395 1
396 1
397 1
398 1
399 1
400 1
401 1
402 1
403 1
404 1
405 1
406 1
407 1
408 1
409 1
410 1
411 1
412 1
413 1
414 1
415 1
416 1
417 1
418 1
419 1
420 1
421 1
422 1
423 1
424 1
425 1
426 1
427 1
428 1
429 1
430 1
431 1
432 1
433 1
434 1
435 1
436 1
437 1
438 1
439 1
440 1
441 1
442 1
443 1
444 1
445 1
446 1
447 1
448 1
449 1
450 1
451 1
452 1
453 1
454 1
455 1
456 1
457 1
458 1
459 1
460 1
461 1
462 1
463 1
464 1
465 1
466 1
467 1
468 1
469 1
470 1
471 1
472 1
473 1
474 1
475 1
476 1
477 1
478 1
479 1
480 1
481 1
482 1
483 1
484 1
485 1
486 1
487 1
488 1
489 1
490 1
491 1
492 1
493 1
