# Supplementary material for: A clustering metaheuristic for large orienteering problems
Source: PLoS One. 2022 Jul 22;17(7):e0271751. doi: 10.1371/journal.pone.0271751 (PMC9307188; doi:10.1371/journal.pone.0271751)
Supplement: S2 Data — (ZIP) [file pone.0271751.s002.zip › OP_instances/OP_FlatUtilities/u574]

BUDGET: 18453.0
NODE_COORDINATES
1 629.57 680.86
2 756.5 772.7
3 781.89 772.7
4 807.3 772.7
5 1010.51 899.71
6 1035.9 874.3
7 1090.61 921.19
8 1090.61 971.99
9 1090.61 997.4
10 1112.11 1001.31
11 1239.1 1102.89
12 1366.09 1001.31
13 1467.7 975.9
14 1598.59 997.4
15 1700.2 1149.8
16 1700.2 1175.2
17 1636.7 1226.0
18 1598.59 1251.41
19 1543.91 1306.09
20 1531.19 1229.9
21 1645.51 1306.09
22 1649.39 1378.4
23 1624.0 1429.2
24 1624.0 1454.61
25 1598.59 1505.39
26 1543.91 1509.3
27 1518.5 1433.11
28 1370.0 1505.39
29 1340.7 1509.3
30 1391.5 1433.11
31 1416.89 1306.09
32 1455.0 1280.7
33 1408.11 1226.0
34 1370.0 1251.41
35 1344.61 1251.41
36 1217.6 1353.01
37 1166.8 1353.01
38 1154.1 1276.8
39 1090.61 1314.9
40 1065.2 1327.6
41 1039.8 1353.01
42 1035.9 1306.09
43 1023.2 1280.7
44 883.5 1102.89
45 858.11 1064.8
46 811.19 1048.2
47 705.7 1001.31
48 633.4 921.19
49 633.4 997.4
50 654.9 1026.7
51 658.81 1048.2
52 658.81 1073.59
53 654.9 1102.89
54 756.5 1153.69
55 760.39 1175.2
56 861.99 1302.21
57 760.39 1276.8
58 658.81 1353.01
59 709.61 1530.8
60 735.0 1581.6
61 620.7 1683.2
62 658.81 1734.0
63 658.81 1784.8
64 608.01 1797.5
65 654.9 1890.29
66 705.7 1915.7
67 756.5 1915.7
68 756.5 1890.29
69 781.89 1890.29
70 836.6 1886.41
71 781.89 1839.49
72 756.5 1788.69
73 781.89 1763.3
74 807.3 1763.3
75 781.89 1712.5
76 756.5 1661.7
77 807.3 1661.7
78 832.7 1585.51
79 896.19 1420.39
80 959.71 1344.2
81 963.59 1403.81
82 963.59 1454.61
83 1010.51 1483.91
84 1035.9 1483.91
85 1137.5 1534.71
86 1137.5 1483.91
87 1213.69 1458.5
88 1268.4 1505.39
89 1268.4 1556.19
90 1315.29 1585.51
91 1366.09 1585.51
92 1370.0 1632.4
93 1344.61 1632.4
94 1344.61 1683.2
95 1319.2 1784.8
96 1141.41 1937.21
97 1039.8 1911.8
98 1010.51 1903.01
99 1061.31 1839.49
100 1112.11 1864.9
101 1112.11 1814.1
102 1188.3 1788.69
103 1213.69 1788.69
104 1239.1 1763.3
105 1213.69 1712.5
106 1239.1 1712.5
107 1213.69 1661.7
108 1166.8 1632.4
109 1192.21 1581.6
110 1166.8 1568.91
111 1061.31 1661.7
112 1039.8 1632.4
113 963.59 1708.59
114 938.2 1759.39
115 874.71 1784.8
116 883.5 1814.1
117 908.91 1814.1
118 959.71 1788.69
119 985.1 1788.69
120 985.1 1763.3
121 1014.39 1759.39
122 1014.39 1784.8
123 989.0 1835.61
124 938.2 1962.6
125 887.4 1949.9
126 861.99 1937.21
127 709.61 2064.2
128 595.29 2165.8
129 491.99 2214.8
130 514.49 2297.3
131 870.8 2042.7
132 912.79 2013.4
133 912.79 2064.2
134 997.79 2182.4
135 1035.9 2118.91
136 1035.9 2093.5
137 1086.7 2080.8
138 1099.39 2055.39
139 1112.11 2030.0
140 1141.41 2089.61
141 1188.3 2144.3
142 1264.49 2118.91
143 1289.9 2144.3
144 1353.4 2106.19
145 1302.6 2004.61
146 1391.5 2080.8
147 1442.3 2042.7
148 1467.7 2042.7
149 1493.11 2042.7
150 1522.4 2026.09
151 1518.5 2118.91
152 1569.3 2042.7
153 1569.3 1890.29
154 1594.71 1814.1
155 1573.2 1784.8
156 1522.4 1835.61
157 1496.99 1886.41
158 1471.6 1886.41
159 1446.19 1886.41
160 1493.11 1814.1
161 1467.7 1788.69
162 1493.11 1788.69
163 1518.5 1788.69
164 1543.91 1737.89
165 1594.71 1610.9
166 1763.69 1784.8
167 1700.2 1784.8
168 1645.51 1941.09
169 1721.7 1991.89
170 1772.5 1966.5
171 1797.89 1966.5
172 1836.0 1966.5
173 1861.41 1890.29
174 1886.8 1890.29
175 1848.69 1814.1
176 1874.1 1814.1
177 1899.49 1814.1
178 1950.29 1788.69
179 1975.7 1788.69
180 1975.7 1839.49
181 2001.09 1839.49
182 2051.89 1839.49
183 2051.89 1788.69
184 2026.5 1737.89
185 2077.3 1712.5
186 2128.11 1687.11
187 2204.3 1737.89
188 2204.3 1788.69
189 2382.11 1636.31
190 2445.61 1585.51
191 2483.69 1585.51
192 2525.7 1581.6
193 2474.9 1556.19
194 2449.49 1556.19
195 2386.0 1530.8
196 2360.61 1530.8
197 2382.11 1471.19
198 2360.61 1403.81
199 2335.2 1403.81
200 2293.2 1356.89
201 2331.31 1331.5
202 2297.11 1276.8
203 2246.31 1276.8
204 2195.51 1353.01
205 2157.4 1403.81
206 2157.4 1429.2
207 2208.2 1480.0
208 2081.19 1606.99
209 2030.39 1657.79
210 1954.2 1734.0
211 1903.4 1708.59
212 1827.21 1632.4
213 1776.41 1734.0
214 1772.5 1712.5
215 1747.11 1636.31
216 1772.5 1534.71
217 1772.5 1509.3
218 1747.11 1433.11
219 1696.31 1382.3
220 1772.5 1306.09
221 1772.5 1255.29
222 1759.8 1229.9
223 1899.49 1280.7
224 1924.9 1280.7
225 1950.29 1280.7
226 1966.89 1327.6
227 1941.5 1340.29
228 1928.81 1403.81
229 1903.4 1403.81
230 1878.01 1403.81
231 1903.4 1480.0
232 1966.89 1606.99
233 1937.6 1610.9
234 1975.7 1534.71
235 2026.5 1483.91
236 2005.0 1454.61
237 2051.89 1458.5
238 2128.11 1509.3
239 2128.11 1458.5
240 2081.19 1403.81
241 2005.0 1353.01
242 2077.3 1280.7
243 2140.8 1280.7
244 2191.6 1229.9
245 2229.71 1229.9
246 2255.1 1229.9
247 2293.2 1229.9
248 2356.7 1280.7
249 2356.7 1331.5
250 2407.5 1369.61
251 2509.1 1382.3
252 2521.8 1356.89
253 2534.49 1382.3
254 2585.29 1331.5
255 2813.91 1483.91
256 2851.99 1458.5
257 2792.4 1530.8
258 2766.99 1530.8
259 2737.7 1572.79
260 2763.11 1585.51
261 2792.4 1581.6
262 2678.11 1695.9
263 2665.41 1759.39
264 2737.7 1826.8
265 2788.5 1788.69
266 2868.59 1861.0
267 2915.51 1864.9
268 2944.8 1886.41
269 2995.61 1975.29
270 2894.0 1975.29
271 2817.79 1975.29
272 2728.91 1937.21
273 2728.91 1886.41
274 2652.7 1873.69
275 2623.4 1877.6
276 2614.61 1835.61
277 2585.29 1814.1
278 2589.2 1784.8
279 2538.4 1810.2
280 2513.01 1784.8
281 2386.0 1861.0
282 2259.0 1962.6
283 2220.9 1937.21
284 2182.79 1924.49
285 2005.0 1937.21
286 1979.61 2038.81
287 1954.2 2038.81
288 1916.09 2076.89
289 1852.6 2140.39
290 1827.21 2165.8
291 1814.49 2229.3
292 1874.1 2156.99
293 1950.29 2093.5
294 2001.09 2093.5
295 2051.89 2118.91
296 2081.19 2115.0
297 2081.19 2191.19
298 2153.5 2195.1
299 2229.71 2258.59
300 2331.31 2144.3
301 2309.8 2140.39
302 2259.0 2140.39
303 2233.59 2140.39
304 2208.2 2140.39
305 2144.71 2089.61
306 2166.19 2080.8
307 2229.71 2042.7
308 2255.1 2042.7
309 2356.7 2068.11
310 2436.8 2140.39
311 2382.11 2144.3
312 2407.5 2068.11
313 2432.89 2055.39
314 2432.89 2030.0
315 2436.8 2026.09
316 2483.69 2042.7
317 2509.1 2042.7
318 2563.81 2102.3
319 2538.4 2165.8
320 2585.29 2106.19
321 2661.5 2068.11
322 2661.5 2042.7
323 2703.5 2076.89
324 2661.5 2144.3
325 2686.89 2144.3
326 2716.19 2140.39
327 2813.91 2245.9
328 2813.91 2118.91
329 2843.2 2115.0
330 2902.79 2195.1
331 3017.11 2195.1
332 2979.0 2106.19
333 3017.11 2042.7
334 3042.5 2042.7
335 3055.2 2106.19
336 3080.61 2106.19
337 3131.41 2118.91
338 3194.9 2042.7
339 3220.29 2042.7
340 3220.29 2068.11
341 3258.4 2093.5
342 3224.2 2115.0
343 3433.5 2345.29
344 3516.0 2322.79
345 3360.0 1991.89
346 3410.8 1979.2
347 3398.11 1915.7
348 3436.19 1852.21
349 3401.99 1835.61
350 3360.0 1788.69
351 3398.11 1788.69
352 3398.11 1712.5
353 3372.7 1598.2
354 3398.11 1598.2
355 3423.5 1585.51
356 3423.5 1483.91
357 3376.6 1403.81
358 3351.19 1454.61
359 3300.41 1530.8
360 3300.41 1581.6
361 3249.61 1632.4
362 3271.09 1661.7
363 3296.5 1661.7
364 3325.8 1708.59
365 3275.0 1734.0
366 3300.41 1784.8
367 3338.5 1835.61
368 3325.8 1861.0
369 3338.5 1911.8
370 3300.41 1988.01
371 3300.41 2038.81
372 3233.01 2017.3
373 3207.6 1953.81
374 3233.01 1941.09
375 3233.01 1877.6
376 3233.01 1801.41
377 3173.4 1810.2
378 3173.4 1886.41
379 3093.3 1966.5
380 3131.41 1915.7
381 3106.0 1864.9
382 3093.3 1788.69
383 3046.41 1721.31
384 3008.3 1734.0
385 3021.0 1784.8
386 2944.8 1759.39
387 2894.0 1784.8
388 2868.59 1784.8
389 2843.2 1784.8
390 2864.71 1737.89
391 2890.1 1610.9
392 2940.9 1560.1
393 2991.7 1534.71
394 3046.41 1480.0
395 2915.51 1407.7
396 2864.71 1344.2
397 2890.1 1344.2
398 2940.9 1306.09
399 2940.9 1268.01
400 3004.39 1229.9
401 3042.5 1204.49
402 3033.69 1276.8
403 3055.2 1356.89
404 3106.0 1356.89
405 3148.01 1454.61
406 3109.9 1581.6
407 3169.49 1598.2
408 3169.49 1560.1
409 3169.49 1534.71
410 3194.9 1509.3
411 3233.01 1509.3
412 3275.0 1403.81
413 3224.2 1378.4
414 3198.81 1378.4
415 3194.9 1356.89
416 3182.21 1331.5
417 3194.9 1268.01
418 3173.4 1251.41
419 3122.6 1226.0
420 3144.1 1204.49
421 3169.49 1179.1
422 3207.6 1166.41
423 3245.7 1153.69
424 3271.09 1153.69
425 3249.61 1226.0
426 3283.81 1280.7
427 3309.2 1217.21
428 3347.3 1204.49
429 3452.79 1111.7
430 3325.8 997.4
431 3300.41 997.4
432 3275.0 1022.79
433 3224.2 997.4
434 3245.7 950.51
435 3309.2 772.7
436 3347.3 772.7
437 3491.99 683.01
438 3536.99 683.01
439 3564.0 710.0
440 3463.44 683.01
441 3122.6 921.19
442 3021.0 971.99
443 3067.89 1001.31
444 3093.3 1001.31
445 3144.1 1001.31
446 3173.4 1048.2
447 3097.21 1022.79
448 3021.0 1073.59
449 2995.61 1149.8
450 2940.9 1090.2
451 2902.79 1026.7
452 2928.2 963.2
453 2966.31 874.3
454 2855.9 971.99
455 2868.59 997.4
456 2894.0 1099.0
457 2792.4 1149.8
458 2830.51 1213.3
459 2805.1 1213.3
460 2843.2 1276.8
461 2830.51 1327.6
462 2805.1 1327.6
463 2792.4 1276.8
464 2699.61 1293.4
465 2699.61 1217.21
466 2640.0 1175.2
467 2661.5 1090.2
468 2716.19 1073.59
469 2665.41 1048.2
470 2589.2 1099.0
471 2572.6 1026.7
472 2576.5 946.6
473 2551.09 1022.79
474 2500.29 1099.0
475 2538.4 1200.61
476 2513.01 1200.61
477 2382.11 1052.11
478 2394.8 1026.7
479 2394.8 1001.31
480 2420.2 975.9
481 2432.89 899.71
482 2496.41 836.19
483 2534.49 823.5
484 2559.9 823.5
485 2610.7 836.19
486 2737.7 823.5
487 2763.11 823.5
488 2788.5 823.5
489 2839.3 823.5
490 2884.61 676.6
491 2889.61 671.6
492 2886.68 674.51
493 2630.61 676.6
494 2632.7 674.51
495 2635.61 671.6
496 2659.12 606.8
497 2409.71 683.01
498 2293.26 680.86
499 2290.35 677.95
500 2223.42 680.86
501 2220.51 677.95
502 2172.62 680.86
503 2169.71 677.95
504 2093.5 677.95
505 2096.41 680.86
506 2318.59 874.3
507 2347.89 908.5
508 2284.39 870.39
509 2259.0 870.39
510 2246.31 895.8
511 2170.1 883.11
512 2233.59 921.19
513 2331.31 1026.7
514 2360.61 1022.79
515 2398.69 1073.59
516 2373.3 1099.0
517 2386.0 1124.39
518 2347.89 1149.8
519 2309.8 1149.8
520 2182.79 1073.59
521 2195.51 1149.8
522 2131.99 1149.8
523 2068.5 1149.8
524 2030.39 1149.8
525 1912.21 1153.69
526 1928.81 1022.79
527 1903.4 1022.79
528 1852.6 1073.59
529 1721.7 1001.31
530 1772.5 1001.31
531 1823.3 1014.0
532 1823.3 988.59
533 1861.41 950.51
534 1928.81 895.8
535 1865.29 921.19
536 1747.11 899.71
537 1747.11 874.3
538 1747.11 848.91
539 1747.11 823.5
540 1747.11 798.11
541 1700.2 794.2
542 1700.2 819.61
543 1649.39 794.2
544 1649.39 870.39
545 1624.0 895.8
546 1518.5 899.71
547 1531.19 874.3
548 1543.91 848.91
549 1522.4 819.61
550 1471.6 870.39
551 1420.8 857.7
552 1395.39 845.0
553 1395.39 895.8
554 1344.61 895.8
555 1217.6 908.5
556 1166.8 870.39
557 1141.41 857.7
558 1137.5 899.71
559 1217.6 819.61
560 1154.1 794.2
561 1065.2 768.81
562 1039.8 781.5
563 1014.39 794.2
564 826.41 680.86
565 823.5 677.95
566 750.21 680.86
567 747.3 677.95
568 667.66 680.86
569 664.75 677.95
570 652.7 606.8
571 491.99 755.0
572 491.99 710.0
573 519.0 683.01
574 626.64 677.95
NODE_SCORES
1 1
2 1
3 1
4 1
5 1
6 1
7 1
8 1
9 1
10 1
11 1
12 1
13 1
14 1
15 1
16 1
17 1
18 1
19 1
20 1
21 1
22 1
23 1
24 1
25 1
26 1
27 1
28 1
29 1
30 1
31 1
32 1
33 1
34 1
35 1
36 1
37 1
38 1
39 1
40 1
41 1
42 1
43 1
44 1
45 1
46 1
47 1
48 1
49 1
50 1
51 1
52 1
53 1
54 1
55 1
56 1
57 1
58 1
59 1
60 1
61 1
62 1
63 1
64 1
65 1
66 1
67 1
68 1
69 1
70 1
71 1
72 1
73 1
74 1
75 1
76 1
77 1
78 1
79 1
80 1
81 1
82 1
83 1
84 1
85 1
86 1
87 1
88 1
89 1
90 1
91 1
92 1
93 1
94 1
95 1
96 1
97 1
98 1
99 1
100 1
101 1
102 1
103 1
104 1
105 1
106 1
107 1
108 1
109 1
110 1
111 1
112 1
113 1
114 1
115 1
116 1
117 1
118 1
119 1
120 1
121 1
122 1
123 1
124 1
125 1
126 1
127 1
128 1
129 1
130 1
131 1
132 1
133 1
134 1
135 1
136 1
137 1
138 1
139 1
140 1
141 1
142 1
143 1
144 1
145 1
146 1
147 1
148 1
149 1
150 1
151 1
152 1
153 1
154 1
155 1
156 1
157 1
158 1
159 1
160 1
161 1
162 1
163 1
164 1
165 1
166 1
167 1
168 1
169 1
170 1
171 1
172 1
173 1
174 1
175 1
176 1
177 1
178 1
179 1
180 1
181 1
182 1
183 1
184 1
185 1
186 1
187 1
188 1
189 1
190 1
191 1
192 1
193 1
194 1
195 1
196 1
197 1
198 1
199 1
200 1
201 1
202 1
203 1
204 1
205 1
206 1
207 1
208 1
209 1
210 1
211 1
212 1
213 1
214 1
215 1
216 1
217 1
218 1
219 1
220 1
221 1
222 1
223 1
224 1
225 1
226 1
227 1
228 1
229 1
230 1
231 1
232 1
233 1
234 1
235 1
236 1
237 1
238 1
239 1
240 1
241 1
242 1
243 1
244 1
245 1
246 1
247 1
248 1
249 1
250 1
251 1
252 1
253 1
254 1
255 1
256 1
257 1
258 1
259 1
260 1
261 1
262 1
263 1
264 1
265 1
266 1
267 1
268 1
269 1
270 1
271 1
272 1
273 1
274 1
275 1
276 1
277 1
278 1
279 1
280 1
281 1
282 1
283 1
284 1
285 1
286 1
287 1
288 1
289 1
290 1
291 1
292 1
293 1
294 1
295 1
296 1
297 1
298 1
299 1
300 1
301 1
302 1
303 1
304 1
305 1
306 1
307 1
308 1
309 1
310 1
311 1
312 1
313 1
314 1
315 1
316 1
317 1
318 1
319 1
320 1
321 1
322 1
323 1
324 1
325 1
326 1
327 1
328 1
329 1
330 1
331 1
332 1
333 1
334 1
335 1
336 1
337 1
338 1
339 1
340 1
341 1
342 1
343 1
344 1
345 1
346 1
347 1
348 1
349 1
350 1
351 1
352 1
353 1
354 1
355 1
356 1
357 1
358 1
359 1
360 1
361 1
362 1
363 1
364 1
365 1
366 1
367 1
368 1
369 1
370 1
371 1
372 1
373 1
374 1
375 1
376 1
377 1
378 1
379 1
380 1
381 1
382 1
383 1
384 1
385 1
386 1
387 1
388 1
389 1
390 1
391 1
392 1
393 1
394 1
395 1
396 1
397 1
398 1
399 1
400 1
401 1
402 1
403 1
404 1
405 1
406 1
407 1
408 1
409 1
410 1
411 1
412 1
413 1
414 1
415 1
416 1
417 1
418 1
419 1
420 1
421 1
422 1
423 1
424 1
425 1
426 1
427 1
428 1
429 1
430 1
431 1
432 1
433 1
434 1
435 1
436 1
437 1
438 1
439 1
440 1
441 1
442 1
443 1
444 1
445 1
446 1
447 1
448 1
449 1
450 1
451 1
452 1
453 1
454 1
455 1
456 1
457 1
458 1
459 1
460 1
461 1
462 1
463 1
464 1
465 1
466 1
467 1
468 1
469 1
470 1
471 1
472 1
473 1
474 1
475 1
476 1
477 1
478 1
479 1
480 1
481 1
482 1
483 1
484 1
485 1
486 1
487 1
488 1
489 1
490 1
491 1
492 1
493 1
494 1
495 1
496 1
497 1
498 1
499 1
500 1
501 1
502 1
503 1
504 1
505 1
506 1
507 1
508 1
509 1
510 1
511 1
512 1
513 1
514 1
515 1
516 1
517 1
518 1
519 1
520 1
521 1
522 1
523 1
524 1
525 1
526 1
527 1
528 1
529 1
530 1
531 1
532 1
533 1
534 1
535 1
536 1
537 1
538 1
539 1
540 1
541 1
542 1
543 1
544 1
545 1
546 1
547 1
548 1
549 1
550 1
551 1
552 1
553 1
554 1
555 1
556 1
557 1
558 1
559 1
560 1
561 1
562 1
563 1
564 1
565 1
566 1
567 1
568 1
569 1
570 1
571 1
572 1
573 1
574 1
