# Supplementary material for: A clustering metaheuristic for large orienteering problems
Source: PLoS One. 2022 Jul 22;17(7):e0271751. doi: 10.1371/journal.pone.0271751 (PMC9307188; doi:10.1371/journal.pone.0271751)
Supplement: S2 Data — (ZIP) [file pone.0271751.s002.zip › OP_instances/OP_FlatUtilities/u724]

BUDGET: 20955.0
NODE_COORDINATES
1 605.61 796.6
2 681.8 1025.2
3 605.61 1152.21
4 605.61 1253.81
5 656.41 1736.41
6 808.81 2041.19
7 726.25 1825.29
8 758.01 1863.4
9 783.4 1736.41
10 808.81 1736.41
11 758.01 1101.41
12 758.01 796.6
13 758.01 821.99
14 872.3 733.11
15 885.0 2066.6
16 872.3 1787.21
17 935.8 1965.0
18 910.39 707.7
19 935.8 1812.6
20 935.8 1761.8
21 935.8 1177.6
22 986.6 1380.8
23 1011.99 898.2
24 986.6 1203.01
25 986.6 1152.21
26 986.6 821.99
27 1011.99 796.6
28 986.6 923.59
29 1062.79 1126.8
30 1113.59 1431.6
31 1139.0 1482.4
32 1189.8 949.0
33 1189.8 1253.81
34 1240.61 1507.79
35 1291.41 1355.39
36 1266.0 1253.81
37 1189.8 1101.41
38 1189.8 1380.8
39 1113.59 1152.21
40 1113.59 821.99
41 1189.8 707.7
42 1151.7 733.11
43 1113.59 923.59
44 1113.59 1101.41
45 1113.59 1228.4
46 1113.59 949.0
47 1113.59 1406.19
48 1139.0 860.1
49 1189.8 733.11
50 1240.61 1711.0
51 1266.0 1736.41
52 1291.41 1863.4
53 1278.69 2047.56
54 1285.06 2053.91
55 1291.41 2041.19
56 1329.49 1958.65
57 1291.41 1965.0
58 1323.14 1952.3
59 1316.8 1787.21
60 1342.21 1863.4
61 1329.49 1945.96
62 1335.86 1952.3
63 1164.39 2244.39
64 1164.39 2091.99
65 1189.8 1584.0
66 1215.2 1711.0
67 1164.39 1634.8
68 1164.39 1787.21
69 1189.8 1863.4
70 1189.8 2244.39
71 1266.0 2168.2
72 1278.69 2060.25
73 1272.34 2053.91
74 1240.61 2041.19
75 1227.89 1958.65
76 1234.26 1952.3
77 1240.61 1965.0
78 1291.41 1609.39
79 1291.41 1076.0
80 1266.0 707.7
81 1189.8 847.4
82 1139.0 1533.2
83 1113.59 2028.5
84 1088.2 2244.39
85 1088.2 2079.3
86 999.3 2180.9
87 1011.99 1736.41
88 1062.79 1685.61
89 1037.4 1634.8
90 1113.59 1863.4
91 1062.79 771.19
92 1062.79 821.99
93 1024.71 1279.2
94 986.6 1507.79
95 1037.4 872.79
96 1037.4 1482.4
97 1011.99 1609.39
98 961.19 1711.0
99 999.3 733.11
100 1011.99 1901.5
101 1037.4 1914.2
102 1062.79 1736.41
103 1062.79 1609.39
104 1240.61 2244.39
105 1342.21 1939.61
106 1291.41 2168.2
107 1316.8 1584.0
108 1266.0 1685.61
109 1215.2 1787.21
110 1189.8 1965.0
111 1215.2 2041.19
112 1240.61 1863.4
113 1227.89 1945.96
114 1221.54 1952.3
115 1189.8 2091.99
116 1215.2 2168.2
117 1367.6 1634.8
118 1494.61 2244.39
119 1520.0 2028.5
120 1570.8 1812.6
121 1596.19 1812.6
122 1570.8 2244.39
123 1672.4 1939.61
124 1710.51 1996.76
125 1716.86 2003.11
126 1748.59 2015.8
127 1850.2 2142.79
128 1875.61 2244.39
129 1951.8 2091.99
130 1913.69 2079.3
131 1977.21 2244.39
132 1799.39 2168.2
133 1850.2 2219.0
134 1824.8 1634.8
135 1774.0 1736.41
136 1723.2 1761.8
137 1799.39 1507.79
138 1799.39 1456.99
139 1799.39 1228.4
140 1761.31 1228.4
141 1748.59 1431.6
142 1862.89 949.0
143 1786.7 707.7
144 1901.0 898.2
145 1926.41 872.79
146 1774.0 1939.61
147 1774.0 1812.6
148 1748.59 1634.8
149 1748.59 1888.81
150 1672.4 1761.8
151 1672.4 1812.6
152 1723.2 1406.19
153 1723.2 1330.0
154 1723.2 999.8
155 1710.51 733.11
156 1697.79 821.99
157 1723.2 1152.21
158 1672.4 1076.0
159 1646.99 1304.61
160 1723.2 1076.0
161 1748.59 898.2
162 1723.2 1203.01
163 1799.39 796.6
164 1748.59 733.11
165 1799.39 999.8
166 1824.8 987.11
167 1723.2 1990.39
168 1697.79 1939.61
169 1704.14 2003.11
170 1710.51 2009.45
171 1646.99 2244.39
172 1774.0 1965.0
173 1926.41 923.59
174 1913.69 707.7
175 2002.6 923.59
176 1951.8 707.7
177 1926.41 796.6
178 1989.9 707.7
179 1977.21 796.6
180 2028.01 796.6
181 2066.09 733.11
182 2104.2 796.6
183 2028.01 707.7
184 2002.6 872.79
185 2155.0 1253.81
186 2161.35 1266.5
187 2167.7 1272.85
188 2205.8 1558.59
189 2281.99 1761.8
190 2332.79 1558.59
191 2358.2 1126.8
192 2447.11 1584.0
193 2383.59 2142.79
194 2358.2 2066.6
195 2383.59 2015.8
196 2434.39 1406.19
197 2409.0 2015.8
198 2434.39 2053.91
199 2434.39 1355.39
200 2459.8 796.6
201 2459.8 1330.0
202 2421.7 974.39
203 2409.0 872.79
204 2459.8 974.39
205 2485.2 1279.2
206 2536.0 796.6
207 2523.3 1355.39
208 2523.3 1584.0
209 2561.41 1939.61
210 2561.41 2244.39
211 2510.61 2142.79
212 2713.81 2244.39
213 2713.81 2142.79
214 2701.09 2079.3
215 2688.4 1126.8
216 2663.01 1761.8
217 2663.01 1050.61
218 2637.6 1101.41
219 2612.21 1152.21
220 2637.6 1355.39
221 2561.41 1558.59
222 2586.8 1939.61
223 2612.21 1812.6
224 2586.8 1761.8
225 2561.41 1812.6
226 2561.41 1761.8
227 2612.21 999.8
228 2701.09 1291.89
229 2764.61 1126.8
230 2790.0 1152.21
231 2840.8 1126.8
232 2790.0 821.99
233 2739.2 821.99
234 2713.81 872.79
235 2612.21 796.6
236 2434.39 1304.61
237 2497.89 834.71
238 2536.0 872.79
239 2561.41 821.99
240 2612.21 834.71
241 2574.1 949.0
242 2561.41 796.6
243 2561.41 999.8
244 2586.8 1101.41
245 2510.61 1177.6
246 2536.0 1203.01
247 2472.5 1558.59
248 2561.41 2066.6
249 2637.6 2219.0
250 2586.8 2104.71
251 2561.41 2104.71
252 2637.6 2244.39
253 2637.6 2142.79
254 2536.0 1456.99
255 2497.89 1101.41
256 2447.11 1558.59
257 2383.59 1469.71
258 2281.99 1812.6
259 2231.19 2041.19
260 2434.39 2219.0
261 2440.74 2231.7
262 2459.8 2244.39
263 2453.46 2231.7
264 2447.11 2225.35
265 2358.2 1812.6
266 2383.59 1939.61
267 2307.4 2142.79
268 2256.6 2142.79
269 2332.79 1939.61
270 2370.9 1101.41
271 2231.19 2142.79
272 2167.7 2079.3
273 2129.61 2244.39
274 2129.61 2041.19
275 2180.39 2219.0
276 2078.81 2142.79
277 2078.81 2244.39
278 2078.81 2066.6
279 2028.01 2244.39
280 2053.4 2117.4
281 2028.01 2142.79
282 2053.4 2219.0
283 2002.6 2066.6
284 1977.21 2066.6
285 3018.59 2193.59
286 3044.0 2142.79
287 3044.0 2219.0
288 2967.79 2168.2
289 2980.51 2104.71
290 3069.39 2219.0
291 3069.39 2142.79
292 3132.91 2117.4
293 3209.1 1952.3
294 3196.41 2066.6
295 3120.2 2015.8
296 3171.0 1812.6
297 3107.5 1584.0
298 3094.8 1965.0
299 3069.39 2015.8
300 2993.2 1939.61
301 2993.2 2015.8
302 2967.79 2066.6
303 2993.2 898.2
304 3018.59 1050.61
305 3044.0 872.79
306 3069.39 949.0
307 3069.39 796.6
308 3069.39 898.2
309 3120.2 796.6
310 3171.0 923.59
311 3120.2 1050.61
312 3171.0 999.8
313 3145.61 1050.61
314 3120.2 1126.8
315 3145.61 872.79
316 3094.8 1304.61
317 2993.2 949.0
318 2967.79 796.6
319 2993.2 796.6
320 2840.8 872.79
321 2815.41 796.6
322 2802.7 1215.7
323 2828.11 1330.0
324 2790.0 1380.8
325 2802.7 1330.0
326 2891.6 1101.41
327 2866.19 1050.61
328 2853.5 974.39
329 2866.19 1253.81
330 2739.2 796.6
331 2764.61 1279.2
332 2840.8 1279.2
333 2916.99 1253.81
334 2904.3 1025.2
335 2916.99 1406.19
336 2891.6 1342.7
337 2866.19 1342.7
338 2815.41 1431.6
339 2853.5 1456.99
340 2840.8 1761.8
341 2790.0 1634.8
342 2840.8 1685.61
343 2726.5 1939.61
344 2790.0 1939.61
345 2790.0 2015.8
346 2739.2 1825.29
347 2764.61 1507.79
348 2790.0 1431.6
349 2790.0 1584.0
350 2764.61 1761.8
351 2815.41 1761.8
352 2739.2 1571.31
353 2840.8 2117.4
354 2866.19 2142.79
355 2967.79 1126.8
356 3018.59 1126.8
357 3044.0 1050.61
358 3069.39 1304.61
359 3005.9 1228.4
360 3044.0 1380.8
361 3120.2 1177.6
362 3145.61 1253.81
363 3171.0 1177.6
364 3120.2 1380.8
365 3298.01 2168.2
366 3488.5 1157.4
367 3505.18 1167.4
368 3508.5 1194.06
369 3488.5 1260.74
370 3505.18 1240.74
371 3498.5 1220.74
372 3508.5 1197.4
373 3498.5 1170.74
374 3495.18 1160.74
375 3488.5 1127.4
376 3498.5 1120.74
377 3488.5 1097.4
378 3488.5 1094.06
379 3508.5 1077.4
380 3498.5 1057.4
381 3498.5 1050.74
382 3508.5 1037.4
383 3488.5 1020.74
384 3508.5 1000.74
385 3425.0 999.8
386 3488.5 907.4
387 3488.5 927.4
388 3495.18 940.74
389 3495.18 920.74
390 3508.5 900.74
391 3498.5 894.06
392 3508.5 880.74
393 3488.5 860.74
394 3450.41 872.79
395 3348.81 771.19
396 3323.4 707.7
397 3272.6 847.4
398 3221.8 999.8
399 3323.4 974.39
400 3374.2 898.2
401 3298.01 847.4
402 3196.41 796.6
403 3196.41 1266.5
404 3221.8 2168.2
405 3272.6 1101.41
406 3272.6 1025.2
407 3298.01 923.59
408 3272.6 2041.19
409 3298.01 1990.39
410 3348.81 2066.6
411 3399.61 1812.6
412 3361.5 1787.21
413 3336.09 1914.2
414 3361.5 1990.39
415 3399.61 2066.6
416 3272.6 1761.8
417 3234.49 1799.9
418 3272.6 1507.79
419 3298.01 1558.59
420 3247.21 1634.8
421 3405.96 2211.31
422 3410.96 2216.31
423 3405.96 2231.31
424 3395.96 2231.31
425 3495.18 2167.56
426 3498.5 2157.56
427 3498.5 2150.9
428 3498.5 2140.9
429 3488.5 2120.9
430 3505.18 2100.9
431 3498.5 2080.9
432 3488.5 2057.56
433 3488.5 2054.24
434 3498.5 2037.56
435 3488.5 2040.9
436 3498.5 2020.9
437 3495.18 2000.9
438 3508.5 1997.56
439 3498.5 1977.56
440 3498.5 1970.9
441 3495.18 1960.9
442 3508.5 1957.56
443 3488.5 1927.56
444 3498.5 1920.9
445 3488.5 1897.56
446 3488.5 1894.24
447 3508.5 1877.56
448 3498.5 1857.56
449 3498.5 1850.9
450 3508.5 1837.56
451 3488.5 1820.9
452 3508.5 1800.9
453 3437.7 1850.7
454 3348.81 1406.19
455 3348.81 1507.79
456 3348.81 1456.99
457 3323.4 1761.8
458 3323.4 1863.4
459 3323.4 1634.8
460 3374.2 1685.61
461 3399.61 1914.2
462 3412.3 1977.7
463 3399.61 1685.61
464 3399.61 1558.59
465 3425.0 1584.0
466 3323.4 1558.59
467 3298.01 1507.79
468 3221.8 1380.8
469 3272.6 1406.19
470 3323.4 1380.8
471 3348.81 1177.6
472 3348.81 1253.81
473 3272.6 1177.6
474 3247.21 1228.4
475 3171.0 1253.81
476 3145.61 1456.99
477 3171.0 1533.2
478 3044.0 1761.8
479 3005.9 1736.41
480 3018.59 1558.59
481 2993.2 1787.21
482 2942.4 1761.8
483 2993.2 1304.61
484 3044.0 2066.6
485 3044.0 2015.8
486 3120.2 1685.61
487 3120.2 1761.8
488 3069.39 1507.79
489 3069.39 1380.8
490 3018.59 1634.8
491 2967.79 1533.2
492 2891.6 1507.79
493 2916.99 1863.4
494 2891.6 1888.81
495 2891.6 1685.61
496 2866.19 1787.21
497 2840.8 1507.79
498 2815.41 2015.8
499 2840.8 1787.21
500 2891.6 1977.7
501 2916.99 2041.19
502 2891.6 2142.79
503 2866.19 2168.2
504 2891.6 2066.6
505 2916.99 2219.0
506 2815.41 2244.39
507 2815.41 2066.6
508 2790.0 2142.79
509 2739.2 2168.2
510 2764.61 2066.6
511 2663.01 2244.39
512 2612.21 2066.6
513 2637.6 1406.19
514 2637.6 1584.0
515 2536.0 2015.8
516 2536.0 1812.6
517 2510.61 1838.01
518 2485.2 1787.21
519 2510.61 1685.61
520 2485.2 1838.01
521 2485.2 1939.61
522 2510.61 2219.0
523 2383.59 1888.81
524 2332.79 1888.81
525 2447.11 2238.05
526 2485.2 2015.8
527 2459.8 2066.6
528 2358.2 1279.2
529 2294.71 1355.39
530 2281.99 872.79
531 2307.4 1253.81
532 2320.1 1171.25
533 2326.45 1164.9
534 2320.1 872.79
535 2320.1 1158.55
536 2313.75 1164.9
537 2294.71 1228.4
538 2307.4 1050.61
539 2332.79 1177.6
540 2332.79 1304.61
541 2358.2 1330.0
542 2358.2 1634.8
543 2307.4 1634.8
544 2205.8 1761.8
545 2281.99 1558.59
546 2231.19 1228.4
547 2243.91 1279.2
548 2281.99 1634.8
549 2231.19 1177.6
550 2129.61 1507.79
551 2155.0 1304.61
552 2155.0 1177.6
553 2167.7 1260.16
554 2174.04 1266.5
555 2129.61 1685.61
556 2155.0 1634.8
557 2078.81 1609.39
558 2066.09 1152.21
559 2028.01 1253.81
560 2167.7 885.51
561 2193.11 1152.21
562 2180.39 1050.61
563 2205.8 1126.8
564 2205.8 1253.81
565 2231.19 923.59
566 2155.0 1406.19
567 2053.4 1838.01
568 2078.81 1761.8
569 2053.4 1507.79
570 2002.6 1355.39
571 2053.4 1431.6
572 2053.4 1685.61
573 2129.61 1380.8
574 2129.61 1456.99
575 2078.81 1279.2
576 2028.01 1736.41
577 2002.6 1838.01
578 1977.21 1838.01
579 1977.21 1787.21
580 1951.8 1812.6
581 2002.6 1685.61
582 1977.21 1431.6
583 1901.0 1406.19
584 1926.41 1812.6
585 2002.6 1939.61
586 1977.21 1533.2
587 2002.6 1507.79
588 1926.41 1304.61
589 1939.1 1609.39
590 1901.0 1253.81
591 2002.6 1050.61
592 2002.6 1253.81
593 2028.01 999.8
594 1951.8 1253.81
595 2002.6 1177.6
596 2104.2 999.8
597 2028.01 1152.21
598 2002.6 999.8
599 1913.69 1152.21
600 1977.21 999.8
601 1850.2 1177.6
602 1850.2 1812.6
603 1875.61 2015.8
604 1862.89 1888.81
605 1850.2 1076.0
606 1850.2 1304.61
607 1850.2 1406.19
608 1799.39 1330.0
609 1723.2 1101.41
610 1672.4 872.79
611 1634.3 733.11
612 1570.8 796.6
613 1583.5 733.11
614 1596.19 847.4
615 1596.19 1126.8
616 1596.19 1177.6
617 1596.19 923.59
618 1570.8 1076.0
619 1596.19 1355.39
620 1672.4 847.4
621 1621.6 1431.6
622 1570.8 999.8
623 1596.19 949.0
624 1570.8 1253.81
625 1532.7 1228.4
626 1443.81 1456.99
627 1494.61 1203.01
628 1545.39 847.4
629 1520.0 1431.6
630 1596.19 898.2
631 1672.4 707.7
632 1672.4 821.99
633 1570.8 1203.01
634 1570.8 1482.4
635 1596.19 1482.4
636 1672.4 1203.01
637 1596.19 1406.19
638 1646.99 1380.8
639 1545.39 1787.21
640 1520.0 1761.8
641 1545.39 1812.6
642 1494.61 1558.59
643 1545.39 1685.61
644 1545.39 1558.59
645 1469.2 1634.8
646 1469.2 1558.59
647 1443.81 1761.8
648 1494.61 1812.6
649 1520.0 2142.79
650 1545.39 2244.39
651 1494.61 1888.81
652 1443.81 1685.61
653 1443.81 1888.81
654 1469.2 974.39
655 1545.39 733.11
656 1494.61 847.4
657 1494.61 1126.8
658 1494.61 1177.6
659 1532.7 872.79
660 1545.39 1304.61
661 1494.61 1076.0
662 1494.61 949.0
663 1494.61 1304.61
664 1443.81 1330.0
665 1443.81 1050.61
666 1367.6 1304.61
667 1393.01 1431.6
668 1393.01 898.2
669 1367.6 1152.21
670 1342.21 999.8
671 1316.8 733.11
672 1291.41 1126.8
673 1443.81 796.6
674 1507.3 733.11
675 1443.81 847.4
676 1367.6 1482.4
677 1367.6 1203.01
678 1418.4 860.1
679 1367.6 1330.0
680 1367.6 923.59
681 1367.6 1101.41
682 1367.6 821.99
683 1469.2 707.7
684 1240.61 974.39
685 1189.8 821.99
686 1151.7 1279.2
687 1062.79 1507.79
688 1062.79 1279.2
689 1088.2 1317.3
690 1062.79 923.59
691 986.6 1456.99
692 961.19 1406.19
693 859.61 1279.2
694 859.61 1025.2
695 935.8 1584.0
696 897.7 1418.91
697 859.61 1152.21
698 808.81 1330.0
699 859.61 1533.2
700 834.2 1939.61
701 808.81 1863.4
702 758.01 1660.2
703 758.01 1279.2
704 758.01 1177.6
705 681.8 1787.21
706 681.8 1838.01
707 707.21 1939.61
708 732.6 1939.61
709 783.4 1888.81
710 758.01 1787.21
711 732.6 1584.0
712 681.8 1355.39
713 681.8 1279.2
714 656.41 1838.01
715 681.8 999.8
716 713.55 1825.29
717 719.9 1831.64
718 681.8 2041.19
719 758.01 1939.61
720 808.81 1965.0
721 808.81 1152.21
722 808.81 999.8
723 808.81 949.0
724 681.8 923.59
NODE_SCORES
1 1
2 1
3 1
4 1
5 1
6 1
7 1
8 1
9 1
10 1
11 1
12 1
13 1
14 1
15 1
16 1
17 1
18 1
19 1
20 1
21 1
22 1
23 1
24 1
25 1
26 1
27 1
28 1
29 1
30 1
31 1
32 1
33 1
34 1
35 1
36 1
37 1
38 1
39 1
40 1
41 1
42 1
43 1
44 1
45 1
46 1
47 1
48 1
49 1
50 1
51 1
52 1
53 1
54 1
55 1
56 1
57 1
58 1
59 1
60 1
61 1
62 1
63 1
64 1
65 1
66 1
67 1
68 1
69 1
70 1
71 1
72 1
73 1
74 1
75 1
76 1
77 1
78 1
79 1
80 1
81 1
82 1
83 1
84 1
85 1
86 1
87 1
88 1
89 1
90 1
91 1
92 1
93 1
94 1
95 1
96 1
97 1
98 1
99 1
100 1
101 1
102 1
103 1
104 1
105 1
106 1
107 1
108 1
109 1
110 1
111 1
112 1
113 1
114 1
115 1
116 1
117 1
118 1
119 1
120 1
121 1
122 1
123 1
124 1
125 1
126 1
127 1
128 1
129 1
130 1
131 1
132 1
133 1
134 1
135 1
136 1
137 1
138 1
139 1
140 1
141 1
142 1
143 1
144 1
145 1
146 1
147 1
148 1
149 1
150 1
151 1
152 1
153 1
154 1
155 1
156 1
157 1
158 1
159 1
160 1
161 1
162 1
163 1
164 1
165 1
166 1
167 1
168 1
169 1
170 1
171 1
172 1
173 1
174 1
175 1
176 1
177 1
178 1
179 1
180 1
181 1
182 1
183 1
184 1
185 1
186 1
187 1
188 1
189 1
190 1
191 1
192 1
193 1
194 1
195 1
196 1
197 1
198 1
199 1
200 1
201 1
202 1
203 1
204 1
205 1
206 1
207 1
208 1
209 1
210 1
211 1
212 1
213 1
214 1
215 1
216 1
217 1
218 1
219 1
220 1
221 1
222 1
223 1
224 1
225 1
226 1
227 1
228 1
229 1
230 1
231 1
232 1
233 1
234 1
235 1
236 1
237 1
238 1
239 1
240 1
241 1
242 1
243 1
244 1
245 1
246 1
247 1
248 1
249 1
250 1
251 1
252 1
253 1
254 1
255 1
256 1
257 1
258 1
259 1
260 1
261 1
262 1
263 1
264 1
265 1
266 1
267 1
268 1
269 1
270 1
271 1
272 1
273 1
274 1
275 1
276 1
277 1
278 1
279 1
280 1
281 1
282 1
283 1
284 1
285 1
286 1
287 1
288 1
289 1
290 1
291 1
292 1
293 1
294 1
295 1
296 1
297 1
298 1
299 1
300 1
301 1
302 1
303 1
304 1
305 1
306 1
307 1
308 1
309 1
310 1
311 1
312 1
313 1
314 1
315 1
316 1
317 1
318 1
319 1
320 1
321 1
322 1
323 1
324 1
325 1
326 1
327 1
328 1
329 1
330 1
331 1
332 1
333 1
334 1
335 1
336 1
337 1
338 1
339 1
340 1
341 1
342 1
343 1
344 1
345 1
346 1
347 1
348 1
349 1
350 1
351 1
352 1
353 1
354 1
355 1
356 1
357 1
358 1
359 1
360 1
361 1
362 1
363 1
364 1
365 1
366 1
367 1
368 1
369 1
370 1
371 1
372 1
373 1
374 1
375 1
376 1
377 1
378 1
379 1
380 1
381 1
382 1
383 1
384 1
385 1
386 1
387 1
388 1
389 1
390 1
391 1
392 1
393 1
394 1
395 1
396 1
397 1
398 1
399 1
400 1
401 1
402 1
403 1
404 1
405 1
406 1
407 1
408 1
409 1
410 1
411 1
412 1
413 1
414 1
415 1
416 1
417 1
418 1
419 1
420 1
421 1
422 1
423 1
424 1
425 1
426 1
427 1
428 1
429 1
430 1
431 1
432 1
433 1
434 1
435 1
436 1
437 1
438 1
439 1
440 1
441 1
442 1
443 1
444 1
445 1
446 1
447 1
448 1
449 1
450 1
451 1
452 1
453 1
454 1
455 1
456 1
457 1
458 1
459 1
460 1
461 1
462 1
463 1
464 1
465 1
466 1
467 1
468 1
469 1
470 1
471 1
472 1
473 1
474 1
475 1
476 1
477 1
478 1
479 1
480 1
481 1
482 1
483 1
484 1
485 1
486 1
487 1
488 1
489 1
490 1
491 1
492 1
493 1
494 1
495 1
496 1
497 1
498 1
499 1
500 1
501 1
502 1
503 1
504 1
505 1
506 1
507 1
508 1
509 1
510 1
511 1
512 1
513 1
514 1
515 1
516 1
517 1
518 1
519 1
520 1
521 1
522 1
523 1
524 1
525 1
526 1
527 1
528 1
529 1
530 1
531 1
532 1
533 1
534 1
535 1
536 1
537 1
538 1
539 1
540 1
541 1
542 1
543 1
544 1
545 1
546 1
547 1
548 1
549 1
550 1
551 1
552 1
553 1
554 1
555 1
556 1
557 1
558 1
559 1
560 1
561 1
562 1
563 1
564 1
565 1
566 1
567 1
568 1
569 1
570 1
571 1
572 1
573 1
574 1
575 1
576 1
577 1
578 1
579 1
580 1
581 1
582 1
583 1
584 1
585 1
586 1
587 1
588 1
589 1
590 1
591 1
592 1
593 1
594 1
595 1
596 1
597 1
598 1
599 1
600 1
601 1
602 1
603 1
604 1
605 1
606 1
607 1
608 1
609 1
610 1
611 1
612 1
613 1
614 1
615 1
616 1
617 1
618 1
619 1
620 1
621 1
622 1
623 1
624 1
625 1
626 1
627 1
628 1
629 1
630 1
631 1
632 1
633 1
634 1
635 1
636 1
637 1
638 1
639 1
640 1
641 1
642 1
643 1
644 1
645 1
646 1
647 1
648 1
649 1
650 1
651 1
652 1
653 1
654 1
655 1
656 1
657 1
658 1
659 1
660 1
661 1
662 1
663 1
664 1
665 1
666 1
667 1
668 1
669 1
670 1
671 1
672 1
673 1
674 1
675 1
676 1
677 1
678 1
679 1
680 1
681 1
682 1
683 1
684 1
685 1
686 1
687 1
688 1
689 1
690 1
691 1
692 1
693 1
694 1
695 1
696 1
697 1
698 1
699 1
700 1
701 1
702 1
703 1
704 1
705 1
706 1
707 1
708 1
709 1
710 1
711 1
712 1
713 1
714 1
715 1
716 1
717 1
718 1
719 1
720 1
721 1
722 1
723 1
724 1
