# Supplementary material for: A clustering metaheuristic for large orienteering problems
Source: PLoS One. 2022 Jul 22;17(7):e0271751. doi: 10.1371/journal.pone.0271751 (PMC9307188; doi:10.1371/journal.pone.0271751)
Supplement: S2 Data — (ZIP) [file pone.0271751.s002.zip › OP_instances/OP_FlatUtilities/rd400]

BUDGET: 7641.0
NODE_COORDINATES
1 435.841 587.522
2 602.539 801.704
3 861.563 954.019
4 444.217 553.301
5 796.042 796.519
6 88.9064 838.954
7 233.569 850.798
8 476.864 203.976
9 406.271 601.839
10 954.573 785.053
11 593.326 968.644
12 946.1 432.995
13 83.0742 601.487
14 861.254 754.12
15 247.619 698.637
16 963.227 965.824
17 125.872 536.987
18 563.237 20.7366
19 55.259 619.092
20 691.414 576.653
21 237.167 707.298
22 583.448 609.201
23 404.171 942.218
24 15.771 614.642
25 20.0806 62.8968
26 196.656 613.862
27 913.249 428.902
28 828.34 584.111
29 49.6047 40.6059
30 271.361 736.904
31 979.153 716.97
32 489.418 957.946
33 817.106 281.12
34 332.771 466.52
35 278.353 945.623
36 168.54 974.806
37 806.139 537.748
38 445.404 306.86
39 306.696 552.626
40 555.492 359.315
41 156.444 178.995
42 140.141 704.084
43 963.235 442.629
44 460.829 255.503
45 385.534 487.846
46 931.464 198.146
47 279.893 896.021
48 331.283 923.481
49 33.5356 889.86
50 511.528 60.4103
51 232.874 327.742
52 870.562 747.862
53 126.307 27.0835
54 25.7158 384.711
55 550.99 317.71
56 421.545 669.856
57 699.395 641.832
58 30.6059 881.315
59 486.626 987.924
60 547.886 870.165
61 764.19 227.841
62 489.34 885.471
63 908.764 483.318
64 195.225 821.483
65 171.854 111.942
66 599.164 587.5
67 132.524 507.626
68 327.208 868.8
69 267.929 788.352
70 792.919 136.517
71 156.993 187.479
72 186.101 903.489
73 745.996 818.744
74 672.67 141.516
75 795.061 496.701
76 298.827 796.84
77 91.6001 378.018
78 917.898 105.225
79 370.272 274.581
80 789.206 738.168
81 800.35 158.589
82 748.357 537.031
83 486.979 88.5907
84 148.737 95.1072
85 231.984 10.131
86 972.905 220.419
87 40.56 259.589
88 192.47 292.712
89 24.0393 509.808
90 316.686 311.822
91 494.944 163.27
92 525.118 681.256
93 835.669 882.708
94 775.205 181.054
95 109.477 27.3525
96 653.011 671.869
97 628.285 197.058
98 1.94865 712.335
99 730.64 446.995
100 580.371 933.465
101 377.453 863.505
102 258.125 251.372
103 659.297 693.415
104 700.979 439.308
105 801.207 327.664
106 755.117 581.702
107 168.354 774.785
108 607.71 673.196
109 569.788 359.946
110 505.772 795.094
111 692.786 475.055
112 615.258 416.034
113 433.068 854.106
114 226.997 149.199
115 326.41 615.676
116 756.359 997.073
117 175.187 551.629
118 207.262 753.08
119 127.313 986.134
120 245.176 595.849
121 368.488 322.474
122 618.453 808.454
123 284.623 905.817
124 347.487 932.543
125 942.046 733.577
126 923.029 410.17
127 153.759 230.999
128 476.331 253.181
129 232.085 588.069
130 439.629 819.344
131 959.404 382.332
132 659.332 989.174
133 475.22 422.92
134 734.709 76.166
135 844.594 856.238
136 10.2508 829.527
137 359.094 688.825
138 901.1 207.153
139 607.208 778.844
140 682.389 84.7105
141 840.931 757.357
142 449.959 883.516
143 725.65 402.263
144 882.698 149.994
145 429.87 229.253
146 980.879 821.977
147 578.122 545.104
148 541.69 818.375
149 509.211 164.053
150 875.589 251.226
151 101.219 820.45
152 485.894 5.4797
153 134.0 228.874
154 167.243 943.593
155 156.372 445.891
156 267.979 69.0196
157 476.475 711.843
158 456.946 809.262
159 217.245 20.1127
160 165.471 811.813
161 381.612 457.549
162 310.765 220.815
163 2.19756 25.8493
164 135.318 579.262
165 257.714 332.927
166 678.108 546.502
167 176.011 611.721
168 560.389 331.015
169 416.783 521.535
170 852.354 420.312
171 850.689 321.301
172 745.771 57.0821
173 104.725 588.78
174 64.3447 87.0233
175 417.205 194.188
176 884.474 559.131
177 868.707 180.065
178 262.003 425.604
179 669.764 662.314
180 420.178 34.4287
181 424.972 239.973
182 615.069 4.82106
183 967.473 235.618
184 180.64 963.276
185 153.897 253.897
186 138.308 544.775
187 23.8826 240.295
188 701.018 43.4543
189 951.537 792.325
190 190.116 9.77048
191 347.579 997.518
192 331.085 8.82753
193 547.387 204.852
194 776.794 291.288
195 756.586 917.899
196 172.306 772.747
197 85.7052 33.6732
198 904.883 126.216
199 87.5416 389.28
200 21.9732 102.51
201 417.302 581.199
202 205.641 477.219
203 486.743 625.481
204 372.177 77.9249
205 117.937 480.467
206 295.533 923.189
207 879.339 967.331
208 889.914 107.701
209 636.977 852.552
210 382.491 96.1738
211 134.598 416.191
212 759.957 814.02
213 44.5069 940.863
214 244.594 473.987
215 642.573 589.53
216 228.193 537.552
217 645.769 36.6176
218 881.955 436.361
219 680.574 156.194
220 811.997 466.21
221 963.481 584.969
222 312.678 611.344
223 853.959 621.638
224 518.363 989.629
225 272.482 202.425
226 762.214 751.456
227 648.783 603.79
228 783.667 742.083
229 399.475 192.268
230 32.4988 938.751
231 814.209 436.493
232 291.053 292.049
233 607.013 13.6116
234 92.7453 433.967
235 769.072 182.917
236 175.856 408.861
237 344.656 388.185
238 227.183 343.604
239 491.148 328.614
240 25.5217 669.796
241 789.06 180.381
242 980.725 735.09
243 58.1823 207.452
244 195.262 304.483
245 543.707 996.057
246 557.17 378.511
247 256.513 606.643
248 805.435 372.793
249 462.037 417.062
250 818.209 629.891
251 415.46 823.742
252 203.288 280.22
253 325.896 907.59
254 512.472 906.526
255 826.909 802.719
256 374.105 494.356
257 599.164 619.972
258 327.353 384.372
259 360.033 175.038
260 809.911 758.316
261 260.672 213.383
262 934.248 685.015
263 176.023 365.196
264 606.972 355.066
265 667.645 810.279
266 852.864 824.65
267 746.32 56.0444
268 93.5555 531.101
269 818.774 606.902
270 746.616 491.772
271 231.083 960.553
272 683.546 930.491
273 431.006 685.786
274 709.83 561.077
275 452.184 663.382
276 384.806 812.568
277 886.343 4.94442
278 52.5835 271.001
279 152.733 951.553
280 808.889 763.527
281 775.352 780.347
282 178.085 519.553
283 988.743 256.46
284 114.258 377.412
285 236.126 494.214
286 314.339 438.079
287 273.595 173.028
288 49.9968 742.733
289 6.42906 353.95
290 540.007 528.659
291 786.058 432.582
292 995.164 77.7478
293 509.984 834.341
294 890.36 307.257
295 304.468 535.688
296 473.917 22.3053
297 868.559 484.797
298 91.7265 661.356
299 616.789 748.507
300 414.131 748.199
301 236.206 683.44
302 974.766 171.802
303 732.088 320.501
304 334.192 594.83
305 561.254 14.0532
306 33.0116 545.758
307 451.636 797.971
308 197.287 1.98716
309 236.339 400.124
310 747.866 360.265
311 430.779 816.476
312 21.823 256.845
313 344.638 230.393
314 754.786 929.344
315 257.178 178.95
316 233.293 789.181
317 109.638 555.178
318 818.496 388.539
319 438.962 136.901
320 344.937 837.515
321 920.634 460.336
322 950.473 33.9817
323 123.803 911.149
324 826.839 234.883
325 967.716 166.523
326 763.859 558.636
327 477.087 834.773
328 189.042 621.271
329 500.418 885.256
330 807.777 879.354
331 6.13562 122.624
332 680.526 979.535
333 752.455 173.084
334 740.572 359.87
335 494.045 199.61
336 225.447 556.169
337 782.186 687.569
338 559.929 171.432
339 463.399 711.7
340 99.6077 192.347
341 257.615 814.539
342 42.8894 926.489
343 172.907 173.232
344 483.206 814.332
345 537.144 893.849
346 2.99018 973.272
347 286.889 436.077
348 34.4571 282.052
349 382.173 228.74
350 407.053 857.824
351 957.659 25.5349
352 534.254 449.898
353 891.084 771.611
354 609.907 714.945
355 800.506 368.529
356 6.5945 196.999
357 122.621 436.923
358 517.93 649.464
359 235.387 41.3129
360 603.56 723.736
361 910.373 948.618
362 498.328 926.571
363 548.665 952.849
364 779.11 99.0186
365 582.097 75.6071
366 214.744 82.1886
367 560.439 622.937
368 693.672 555.594
369 90.496 16.7955
370 760.5 411.841
371 626.521 526.724
372 995.853 234.577
373 918.947 876.684
374 989.579 47.3211
375 377.688 314.408
376 961.419 413.034
377 825.413 709.361
378 827.455 580.479
379 35.7801 990.366
380 620.154 281.819
381 109.524 120.779
382 738.931 820.767
383 274.222 258.428
384 82.5408 643.565
385 592.712 764.167
386 724.782 471.166
387 778.131 902.453
388 885.712 666.382
389 26.8873 163.883
390 741.314 972.935
391 165.76 712.313
392 256.231 126.549
393 927.385 899.534
394 524.925 53.7248
395 72.1925 423.799
396 367.23 863.354
397 349.224 799.328
398 127.116 42.9147
399 587.637 139.566
400 22.8315 355.085
NODE_SCORES
1 1
2 1
3 1
4 1
5 1
6 1
7 1
8 1
9 1
10 1
11 1
12 1
13 1
14 1
15 1
16 1
17 1
18 1
19 1
20 1
21 1
22 1
23 1
24 1
25 1
26 1
27 1
28 1
29 1
30 1
31 1
32 1
33 1
34 1
35 1
36 1
37 1
38 1
39 1
40 1
41 1
42 1
43 1
44 1
45 1
46 1
47 1
48 1
49 1
50 1
51 1
52 1
53 1
54 1
55 1
56 1
57 1
58 1
59 1
60 1
61 1
62 1
63 1
64 1
65 1
66 1
67 1
68 1
69 1
70 1
71 1
72 1
73 1
74 1
75 1
76 1
77 1
78 1
79 1
80 1
81 1
82 1
83 1
84 1
85 1
86 1
87 1
88 1
89 1
90 1
91 1
92 1
93 1
94 1
95 1
96 1
97 1
98 1
99 1
100 1
101 1
102 1
103 1
104 1
105 1
106 1
107 1
108 1
109 1
110 1
111 1
112 1
113 1
114 1
115 1
116 1
117 1
118 1
119 1
120 1
121 1
122 1
123 1
124 1
125 1
126 1
127 1
128 1
129 1
130 1
131 1
132 1
133 1
134 1
135 1
136 1
137 1
138 1
139 1
140 1
141 1
142 1
143 1
144 1
145 1
146 1
147 1
148 1
149 1
150 1
151 1
152 1
153 1
154 1
155 1
156 1
157 1
158 1
159 1
160 1
161 1
162 1
163 1
164 1
165 1
166 1
167 1
168 1
169 1
170 1
171 1
172 1
173 1
174 1
175 1
176 1
177 1
178 1
179 1
180 1
181 1
182 1
183 1
184 1
185 1
186 1
187 1
188 1
189 1
190 1
191 1
192 1
193 1
194 1
195 1
196 1
197 1
198 1
199 1
200 1
201 1
202 1
203 1
204 1
205 1
206 1
207 1
208 1
209 1
210 1
211 1
212 1
213 1
214 1
215 1
216 1
217 1
218 1
219 1
220 1
221 1
222 1
223 1
224 1
225 1
226 1
227 1
228 1
229 1
230 1
231 1
232 1
233 1
234 1
235 1
236 1
237 1
238 1
239 1
240 1
241 1
242 1
243 1
244 1
245 1
246 1
247 1
248 1
249 1
250 1
251 1
252 1
253 1
254 1
255 1
256 1
257 1
258 1
259 1
260 1
261 1
262 1
263 1
264 1
265 1
266 1
267 1
268 1
269 1
270 1
271 1
272 1
273 1
274 1
275 1
276 1
277 1
278 1
279 1
280 1
281 1
282 1
283 1
284 1
285 1
286 1
287 1
288 1
289 1
290 1
291 1
292 1
293 1
294 1
295 1
296 1
297 1
298 1
299 1
300 1
301 1
302 1
303 1
304 1
305 1
306 1
307 1
308 1
309 1
310 1
311 1
312 1
313 1
314 1
315 1
316 1
317 1
318 1
319 1
320 1
321 1
322 1
323 1
324 1
325 1
326 1
327 1
328 1
329 1
330 1
331 1
332 1
333 1
334 1
335 1
336 1
337 1
338 1
339 1
340 1
341 1
342 1
343 1
344 1
345 1
346 1
347 1
348 1
349 1
350 1
351 1
352 1
353 1
354 1
355 1
356 1
357 1
358 1
359 1
360 1
361 1
362 1
363 1
364 1
365 1
366 1
367 1
368 1
369 1
370 1
371 1
372 1
373 1
374 1
375 1
376 1
377 1
378 1
379 1
380 1
381 1
382 1
383 1
384 1
385 1
386 1
387 1
388 1
389 1
390 1
391 1
392 1
393 1
394 1
395 1
396 1
397 1
398 1
399 1
400 1
