# Supplementary material for: A clustering metaheuristic for large orienteering problems
Source: PLoS One. 2022 Jul 22;17(7):e0271751. doi: 10.1371/journal.pone.0271751 (PMC9307188; doi:10.1371/journal.pone.0271751)
Supplement: S2 Data — (ZIP) [file pone.0271751.s002.zip › OP_instances/OP_RandomUtilities/eil101]

BUDGET: 315.0
NODE_COORDINATES
1 41.0 49.0
2 35.0 17.0
3 55.0 45.0
4 55.0 20.0
5 15.0 30.0
6 25.0 30.0
7 20.0 50.0
8 10.0 43.0
9 55.0 60.0
10 30.0 60.0
11 20.0 65.0
12 50.0 35.0
13 30.0 25.0
14 15.0 10.0
15 30.0 5.0
16 10.0 20.0
17 5.0 30.0
18 20.0 40.0
19 15.0 60.0
20 45.0 65.0
21 45.0 20.0
22 45.0 10.0
23 55.0 5.0
24 65.0 35.0
25 65.0 20.0
26 45.0 30.0
27 35.0 40.0
28 41.0 37.0
29 64.0 42.0
30 40.0 60.0
31 31.0 52.0
32 35.0 69.0
33 53.0 52.0
34 65.0 55.0
35 63.0 65.0
36 2.0 60.0
37 20.0 20.0
38 5.0 5.0
39 60.0 12.0
40 40.0 25.0
41 42.0 7.0
42 24.0 12.0
43 23.0 3.0
44 11.0 14.0
45 6.0 38.0
46 2.0 48.0
47 8.0 56.0
48 13.0 52.0
49 6.0 68.0
50 47.0 47.0
51 49.0 58.0
52 27.0 43.0
53 37.0 31.0
54 57.0 29.0
55 63.0 23.0
56 53.0 12.0
57 32.0 12.0
58 36.0 26.0
59 21.0 24.0
60 17.0 34.0
61 12.0 24.0
62 24.0 58.0
63 27.0 69.0
64 15.0 77.0
65 62.0 77.0
66 49.0 73.0
67 67.0 5.0
68 56.0 39.0
69 37.0 47.0
70 37.0 56.0
71 57.0 68.0
72 47.0 16.0
73 44.0 17.0
74 46.0 13.0
75 49.0 11.0
76 49.0 42.0
77 53.0 43.0
78 61.0 52.0
79 57.0 48.0
80 56.0 37.0
81 55.0 54.0
82 15.0 47.0
83 14.0 37.0
84 11.0 31.0
85 16.0 22.0
86 4.0 18.0
87 28.0 18.0
88 26.0 52.0
89 26.0 35.0
90 31.0 67.0
91 15.0 19.0
92 22.0 22.0
93 18.0 24.0
94 26.0 27.0
95 25.0 24.0
96 22.0 27.0
97 25.0 21.0
98 19.0 21.0
99 20.0 26.0
100 18.0 18.0
101 35.0 35.0
NODE_SCORES
1 0
2 15
3 56
4 97
5 38
6 79
7 20
8 61
9 2
10 43
11 84
12 25
13 66
14 7
15 48
16 89
17 30
18 71
19 12
20 53
21 94
22 35
23 76
24 17
25 58
26 99
27 40
28 81
29 22
30 63
31 4
32 45
33 86
34 27
35 68
36 9
37 50
38 91
39 32
40 73
41 14
42 55
43 96
44 37
45 78
46 19
47 60
48 1
49 42
50 83
51 24
52 65
53 6
54 47
55 88
56 29
57 70
58 11
59 52
60 93
61 34
62 75
63 16
64 57
65 98
66 39
67 80
68 21
69 62
70 3
71 44
72 85
73 26
74 67
75 8
76 49
77 90
78 31
79 72
80 13
81 54
82 95
83 36
84 77
85 18
86 59
87 100
88 41
89 82
90 23
91 64
92 5
93 46
94 87
95 28
96 69
97 10
98 51
99 92
100 33
101 74
