# Supplementary material for: A clustering metaheuristic for large orienteering problems
Source: PLoS One. 2022 Jul 22;17(7):e0271751. doi: 10.1371/journal.pone.0271751 (PMC9307188; doi:10.1371/journal.pone.0271751)
Supplement: S2 Data — (ZIP) [file pone.0271751.s002.zip › OP_instances/OP_RandomUtilities/pr299]

BUDGET: 24096.0
NODE_COORDINATES
1 2156.0 1639.0
2 2456.0 1639.0
3 2355.0 1640.0
4 2256.0 1640.0
5 2656.0 1640.0
6 2556.0 1639.0
7 2975.0 1725.0
8 3275.0 1600.0
9 3375.0 1600.0
10 3475.0 1600.0
11 3575.0 1600.0
12 3700.0 1600.0
13 3900.0 1625.0
14 3875.0 1775.0
15 4275.0 1625.0
16 4275.0 1725.0
17 4375.0 1675.0
18 4500.0 1675.0
19 4450.0 1750.0
20 4550.0 1750.0
21 4560.0 1565.0
22 4775.0 1725.0
23 4710.0 1565.0
24 4860.0 1565.0
25 5010.0 1565.0
26 5160.0 1565.0
27 5310.0 1565.0
28 5460.0 1565.0
29 5610.0 1565.0
30 6375.0 1575.0
31 6525.0 1575.0
32 6675.0 1575.0
33 6675.0 1725.0
34 6525.0 1725.0
35 6875.0 1575.0
36 7075.0 1575.0
37 7260.0 1575.0
38 7259.0 1576.0
39 7625.0 1775.0
40 7410.0 1575.0
41 7560.0 1575.0
42 7409.0 1576.0
43 7560.0 1576.0
44 7825.0 1675.0
45 7710.0 1575.0
46 7711.0 1575.0
47 7875.0 1575.0
48 7975.0 1575.0
49 8075.0 1575.0
50 8175.0 1575.0
51 8275.0 1575.0
52 8375.0 1575.0
53 8475.0 1575.0
54 8825.0 1625.0
55 8820.0 1928.0
56 8825.0 1825.0
57 7725.0 1825.0
58 7725.0 1975.0
59 7475.0 1975.0
60 7625.0 1925.0
61 7575.0 2075.0
62 7075.0 1975.0
63 6825.0 1925.0
64 6775.0 2075.0
65 6975.0 2075.0
66 6675.0 1925.0
67 6200.0 1975.0
68 6425.0 2075.0
69 6000.0 1975.0
70 6025.0 2075.0
71 5675.0 1825.0
72 5275.0 1825.0
73 5425.0 1825.0
74 5525.0 1825.0
75 5025.0 1825.0
76 4975.0 2025.0
77 5075.0 1925.0
78 5075.0 2075.0
79 4775.0 1875.0
80 4925.0 1925.0
81 4675.0 1950.0
82 4775.0 1975.0
83 4425.0 2050.0
84 4525.0 2050.0
85 4175.0 1950.0
86 4125.0 2050.0
87 4275.0 2050.0
88 3875.0 1900.0
89 3875.0 2075.0
90 3975.0 1975.0
91 3975.0 2075.0
92 2925.0 1875.0
93 2925.0 2150.0
94 4175.0 2150.0
95 4325.0 2150.0
96 4275.0 2225.0
97 4275.0 2325.0
98 4425.0 2150.0
99 4525.0 2150.0
100 4600.0 2225.0
101 4600.0 2325.0
102 4775.0 2125.0
103 5175.0 2325.0
104 5450.0 2375.0
105 6775.0 2225.0
106 7275.0 2275.0
107 7075.0 2175.0
108 7425.0 2325.0
109 7525.0 2375.0
110 7475.0 2175.0
111 7775.0 2350.0
112 7825.0 2175.0
113 7875.0 2350.0
114 8825.0 2225.0
115 8725.0 2375.0
116 8703.0 2197.0
117 8825.0 2425.0
118 8575.0 2450.0
119 8725.0 2525.0
120 8625.0 2600.0
121 8375.0 2600.0
122 8475.0 2600.0
123 7975.0 2475.0
124 8225.0 2500.0
125 8225.0 2600.0
126 8125.0 2575.0
127 7975.0 2625.0
128 7750.0 2650.0
129 5350.0 2400.0
130 5450.0 2525.0
131 5450.0 2675.0
132 5250.0 2400.0
133 5175.0 2475.0
134 5175.0 2675.0
135 5075.0 2575.0
136 4975.0 2525.0
137 5025.0 2675.0
138 4875.0 2675.0
139 4175.0 2425.0
140 4175.0 2625.0
141 3925.0 2450.0
142 3725.0 2450.0
143 3325.0 2450.0
144 2925.0 2425.0
145 2575.0 2525.0
146 2675.0 2525.0
147 2275.0 2525.0
148 2375.0 2525.0
149 2175.0 2525.0
150 2148.0 2786.0
151 2249.0 2786.0
152 2352.0 2786.0
153 2451.0 2785.0
154 2552.0 2785.0
155 2651.0 2787.0
156 2925.0 2925.0
157 3325.0 2900.0
158 3725.0 2900.0
159 3925.0 2900.0
160 4175.0 2925.0
161 4175.0 2725.0
162 4975.0 2825.0
163 5075.0 2775.0
164 5175.0 2875.0
165 5450.0 2825.0
166 5450.0 2925.0
167 6125.0 2875.0
168 6025.0 2875.0
169 7575.0 2875.0
170 7425.0 2875.0
171 7925.0 2875.0
172 7875.0 2775.0
173 7825.0 2925.0
174 7750.0 2800.0
175 8125.0 2775.0
176 8075.0 2875.0
177 8025.0 2775.0
178 8125.0 2975.0
179 7975.0 2975.0
180 8775.0 2825.0
181 8775.0 2925.0
182 8775.0 3025.0
183 8775.0 3125.0
184 8775.0 3275.0
185 8625.0 3225.0
186 8525.0 3225.0
187 8075.0 3075.0
188 7975.0 3275.0
189 7975.0 3075.0
190 7825.0 3125.0
191 7575.0 3075.0
192 7600.0 3175.0
193 7425.0 3275.0
194 7425.0 3125.0
195 7425.0 3025.0
196 7325.0 3225.0
197 6125.0 3025.0
198 6025.0 3175.0
199 5375.0 3250.0
200 5275.0 3250.0
201 5450.0 3025.0
202 5175.0 3150.0
203 5075.0 3275.0
204 4525.0 3200.0
205 4575.0 3125.0
206 4575.0 3025.0
207 4425.0 3200.0
208 4325.0 3200.0
209 4175.0 3200.0
210 4275.0 3125.0
211 4275.0 3025.0
212 3975.0 3275.0
213 3875.0 3275.0
214 2925.0 3198.0
215 2925.0 3475.0
216 3925.0 3475.0
217 3825.0 3475.0
218 3975.0 3375.0
219 4325.0 3575.0
220 4275.0 3300.0
221 4175.0 3400.0
222 4125.0 3300.0
223 4500.0 3300.0
224 4400.0 3300.0
225 4725.0 3525.0
226 4675.0 3400.0
227 4775.0 3375.0
228 5175.0 3300.0
229 4975.0 3325.0
230 5175.0 3475.0
231 5025.0 3450.0
232 5375.0 3525.0
233 5275.0 3525.0
234 6050.0 3375.0
235 5908.0 3574.0
236 6450.0 3375.0
237 6675.0 3325.0
238 6575.0 3525.0
239 6975.0 3525.0
240 6875.0 3325.0
241 6775.0 3425.0
242 7150.0 3325.0
243 7150.0 3475.0
244 7625.0 3525.0
245 7575.0 3425.0
246 7475.0 3525.0
247 7425.0 3425.0
248 7825.0 3525.0
249 7725.0 3525.0
250 7825.0 3375.0
251 7725.0 3375.0
252 8225.0 3425.0
253 8225.0 3325.0
254 8475.0 3525.0
255 8325.0 3525.0
256 8575.0 3325.0
257 8775.0 3700.0
258 8675.0 3800.0
259 8575.0 3700.0
260 8425.0 3625.0
261 8325.0 3625.0
262 8375.0 3775.0
263 8175.0 3625.0
264 8225.0 3775.0
265 8075.0 3775.0
266 8075.0 3675.0
267 7925.0 3775.0
268 7875.0 3675.0
269 7075.0 3675.0
270 7150.0 3750.0
271 6975.0 3725.0
272 6575.0 3750.0
273 6375.0 3750.0
274 5975.0 3750.0
275 5325.0 3775.0
276 5275.0 3675.0
277 5375.0 3675.0
278 5075.0 3800.0
279 5204.0 3772.0
280 4675.0 3675.0
281 4925.0 3800.0
282 4925.0 3675.0
283 4775.0 3675.0
284 4575.0 3675.0
285 4425.0 3675.0
286 4325.0 3725.0
287 3825.0 3650.0
288 3625.0 3750.0
289 3475.0 3750.0
290 3225.0 3750.0
291 3325.0 3750.0
292 3125.0 3725.0
293 2925.0 3725.0
294 2575.0 3675.0
295 2675.0 3675.0
296 2275.0 3675.0
297 2375.0 3675.0
298 2175.0 3675.0
299 4775.0 3225.0
NODE_SCORES
1 0
2 15
3 56
4 97
5 38
6 79
7 20
8 61
9 2
10 43
11 84
12 25
13 66
14 7
15 48
16 89
17 30
18 71
19 12
20 53
21 94
22 35
23 76
24 17
25 58
26 99
27 40
28 81
29 22
30 63
31 4
32 45
33 86
34 27
35 68
36 9
37 50
38 91
39 32
40 73
41 14
42 55
43 96
44 37
45 78
46 19
47 60
48 1
49 42
50 83
51 24
52 65
53 6
54 47
55 88
56 29
57 70
58 11
59 52
60 93
61 34
62 75
63 16
64 57
65 98
66 39
67 80
68 21
69 62
70 3
71 44
72 85
73 26
74 67
75 8
76 49
77 90
78 31
79 72
80 13
81 54
82 95
83 36
84 77
85 18
86 59
87 100
88 41
89 82
90 23
91 64
92 5
93 46
94 87
95 28
96 69
97 10
98 51
99 92
100 33
101 74
102 15
103 56
104 97
105 38
106 79
107 20
108 61
109 2
110 43
111 84
112 25
113 66
114 7
115 48
116 89
117 30
118 71
119 12
120 53
121 94
122 35
123 76
124 17
125 58
126 99
127 40
128 81
129 22
130 63
131 4
132 45
133 86
134 27
135 68
136 9
137 50
138 91
139 32
140 73
141 14
142 55
143 96
144 37
145 78
146 19
147 60
148 1
149 42
150 83
151 24
152 65
153 6
154 47
155 88
156 29
157 70
158 11
159 52
160 93
161 34
162 75
163 16
164 57
165 98
166 39
167 80
168 21
169 62
170 3
171 44
172 85
173 26
174 67
175 8
176 49
177 90
178 31
179 72
180 13
181 54
182 95
183 36
184 77
185 18
186 59
187 100
188 41
189 82
190 23
191 64
192 5
193 46
194 87
195 28
196 69
197 10
198 51
199 92
200 33
201 74
202 15
203 56
204 97
205 38
206 79
207 20
208 61
209 2
210 43
211 84
212 25
213 66
214 7
215 48
216 89
217 30
218 71
219 12
220 53
221 94
222 35
223 76
224 17
225 58
226 99
227 40
228 81
229 22
230 63
231 4
232 45
233 86
234 27
235 68
236 9
237 50
238 91
239 32
240 73
241 14
242 55
243 96
244 37
245 78
246 19
247 60
248 1
249 42
250 83
251 24
252 65
253 6
254 47
255 88
256 29
257 70
258 11
259 52
260 93
261 34
262 75
263 16
264 57
265 98
266 39
267 80
268 21
269 62
270 3
271 44
272 85
273 26
274 67
275 8
276 49
277 90
278 31
279 72
280 13
281 54
282 95
283 36
284 77
285 18
286 59
287 100
288 41
289 82
290 23
291 64
292 5
293 46
294 87
295 28
296 69
297 10
298 51
299 92
