# Supplementary material for: A clustering metaheuristic for large orienteering problems
Source: PLoS One. 2022 Jul 22;17(7):e0271751. doi: 10.1371/journal.pone.0271751 (PMC9307188; doi:10.1371/journal.pone.0271751)
Supplement: S2 Data — (ZIP) [file pone.0271751.s002.zip › OP_instances/OP_RandomUtilities/lin318]

BUDGET: 21015.0
NODE_COORDINATES
1 63.0 71.0
2 94.0 71.0
3 142.0 370.0
4 173.0 1276.0
5 205.0 1213.0
6 213.0 69.0
7 244.0 69.0
8 276.0 630.0
9 283.0 732.0
10 362.0 69.0
11 394.0 69.0
12 449.0 370.0
13 480.0 1276.0
14 512.0 1213.0
15 528.0 157.0
16 583.0 630.0
17 591.0 732.0
18 638.0 654.0
19 638.0 496.0
20 638.0 314.0
21 638.0 142.0
22 669.0 142.0
23 677.0 315.0
24 677.0 496.0
25 677.0 654.0
26 709.0 654.0
27 709.0 496.0
28 709.0 315.0
29 701.0 142.0
30 764.0 220.0
31 811.0 189.0
32 843.0 173.0
33 858.0 370.0
34 890.0 1276.0
35 921.0 1213.0
36 992.0 630.0
37 1000.0 732.0
38 1197.0 1276.0
39 1228.0 1213.0
40 1276.0 205.0
41 1299.0 630.0
42 1307.0 732.0
43 1362.0 654.0
44 1362.0 496.0
45 1362.0 291.0
46 1425.0 654.0
47 1425.0 496.0
48 1425.0 291.0
49 1417.0 173.0
50 1488.0 291.0
51 1488.0 496.0
52 1488.0 654.0
53 1551.0 654.0
54 1551.0 496.0
55 1551.0 291.0
56 1614.0 291.0
57 1614.0 496.0
58 1614.0 654.0
59 1732.0 189.0
60 1811.0 1276.0
61 1843.0 1213.0
62 1913.0 630.0
63 1921.0 732.0
64 2087.0 370.0
65 2118.0 1276.0
66 2150.0 1213.0
67 2189.0 205.0
68 2220.0 189.0
69 2220.0 630.0
70 2228.0 732.0
71 2244.0 142.0
72 2276.0 315.0
73 2276.0 496.0
74 2276.0 654.0
75 2315.0 654.0
76 2315.0 496.0
77 2315.0 315.0
78 2331.0 142.0
79 2346.0 315.0
80 2346.0 496.0
81 2346.0 654.0
82 2362.0 142.0
83 2402.0 157.0
84 2402.0 220.0
85 2480.0 142.0
86 2496.0 370.0
87 2528.0 1276.0
88 2559.0 1213.0
89 2630.0 630.0
90 2638.0 732.0
91 2756.0 69.0
92 2787.0 69.0
93 2803.0 370.0
94 2835.0 1276.0
95 2866.0 1213.0
96 2906.0 69.0
97 2937.0 69.0
98 2937.0 630.0
99 2945.0 732.0
100 3016.0 1276.0
101 3055.0 69.0
102 3087.0 69.0
103 606.0 220.0
104 1165.0 370.0
105 1780.0 370.0
106 63.0 1402.0
107 94.0 1402.0
108 142.0 1701.0
109 173.0 2607.0
110 205.0 2544.0
111 213.0 1400.0
112 244.0 1400.0
113 276.0 1961.0
114 283.0 2063.0
115 362.0 1400.0
116 394.0 1400.0
117 449.0 1701.0
118 480.0 2607.0
119 512.0 2544.0
120 528.0 1488.0
121 583.0 1961.0
122 591.0 2063.0
123 638.0 1985.0
124 638.0 1827.0
125 638.0 1645.0
126 638.0 1473.0
127 669.0 1473.0
128 677.0 1646.0
129 677.0 1827.0
130 677.0 1985.0
131 709.0 1985.0
132 709.0 1827.0
133 709.0 1646.0
134 701.0 1473.0
135 764.0 1551.0
136 811.0 1520.0
137 843.0 1504.0
138 858.0 1701.0
139 890.0 2607.0
140 921.0 2544.0
141 992.0 1961.0
142 1000.0 2063.0
143 1197.0 2607.0
144 1228.0 2544.0
145 1276.0 1536.0
146 1299.0 1961.0
147 1307.0 2063.0
148 1362.0 1985.0
149 1362.0 1827.0
150 1362.0 1622.0
151 1425.0 1985.0
152 1425.0 1827.0
153 1425.0 1622.0
154 1417.0 1504.0
155 1488.0 1622.0
156 1488.0 1827.0
157 1488.0 1985.0
158 1551.0 1985.0
159 1551.0 1827.0
160 1551.0 1622.0
161 1614.0 1622.0
162 1614.0 1827.0
163 1614.0 1985.0
164 1732.0 1520.0
165 1811.0 2607.0
166 1843.0 2544.0
167 1913.0 1961.0
168 1921.0 2063.0
169 2087.0 1701.0
170 2118.0 2607.0
171 2150.0 2544.0
172 2189.0 1536.0
173 2220.0 1520.0
174 2220.0 1961.0
175 2228.0 2063.0
176 2244.0 1473.0
177 2276.0 1646.0
178 2276.0 1827.0
179 2276.0 1985.0
180 2315.0 1985.0
181 2315.0 1827.0
182 2315.0 1646.0
183 2331.0 1473.0
184 2346.0 1646.0
185 2346.0 1827.0
186 2346.0 1985.0
187 2362.0 1473.0
188 2402.0 1488.0
189 2402.0 1551.0
190 2480.0 1473.0
191 2496.0 1701.0
192 2528.0 2607.0
193 2559.0 2544.0
194 2630.0 1961.0
195 2638.0 2063.0
196 2756.0 1400.0
197 2787.0 1400.0
198 2803.0 1701.0
199 2835.0 2607.0
200 2866.0 2544.0
201 2906.0 1400.0
202 2937.0 1400.0
203 2937.0 1961.0
204 2945.0 2063.0
205 3016.0 2607.0
206 3055.0 1400.0
207 3087.0 1400.0
208 606.0 1551.0
209 1165.0 1701.0
210 1780.0 1701.0
211 63.0 2733.0
212 94.0 2733.0
213 142.0 3032.0
214 173.0 3938.0
215 205.0 3875.0
216 213.0 2731.0
217 244.0 2731.0
218 276.0 3292.0
219 283.0 3394.0
220 362.0 2731.0
221 394.0 2731.0
222 449.0 3032.0
223 480.0 3938.0
224 512.0 3875.0
225 528.0 2819.0
226 583.0 3292.0
227 591.0 3394.0
228 638.0 3316.0
229 638.0 3158.0
230 638.0 2976.0
231 638.0 2804.0
232 669.0 2804.0
233 677.0 2977.0
234 677.0 3158.0
235 677.0 3316.0
236 709.0 3316.0
237 709.0 3158.0
238 709.0 2977.0
239 701.0 2804.0
240 764.0 2882.0
241 811.0 2851.0
242 843.0 2835.0
243 858.0 3032.0
244 890.0 3938.0
245 921.0 3875.0
246 992.0 3292.0
247 1000.0 3394.0
248 1197.0 3938.0
249 1228.0 3875.0
250 1276.0 2867.0
251 1299.0 3292.0
252 1307.0 3394.0
253 1362.0 3316.0
254 1362.0 3158.0
255 1362.0 2953.0
256 1425.0 3316.0
257 1425.0 3158.0
258 1425.0 2953.0
259 1417.0 2835.0
260 1488.0 2953.0
261 1488.0 3158.0
262 1488.0 3316.0
263 1551.0 3316.0
264 1551.0 3158.0
265 1551.0 2953.0
266 1614.0 2953.0
267 1614.0 3158.0
268 1614.0 3316.0
269 1732.0 2851.0
270 1811.0 3938.0
271 1843.0 3875.0
272 1913.0 3292.0
273 1921.0 3394.0
274 2087.0 3032.0
275 2118.0 3938.0
276 2150.0 3875.0
277 2189.0 2867.0
278 2220.0 2851.0
279 2220.0 3292.0
280 2228.0 3394.0
281 2244.0 2804.0
282 2276.0 2977.0
283 2276.0 3158.0
284 2276.0 3316.0
285 2315.0 3316.0
286 2315.0 3158.0
287 2315.0 2977.0
288 2331.0 2804.0
289 2346.0 2977.0
290 2346.0 3158.0
291 2346.0 3316.0
292 2362.0 2804.0
293 2402.0 2819.0
294 2402.0 2882.0
295 2480.0 2804.0
296 2496.0 3032.0
297 2528.0 3938.0
298 2559.0 3875.0
299 2630.0 3292.0
300 2638.0 3394.0
301 2756.0 2731.0
302 2787.0 2731.0
303 2803.0 3032.0
304 2835.0 3938.0
305 2866.0 3875.0
306 2906.0 2731.0
307 2937.0 2731.0
308 2937.0 3292.0
309 2945.0 3394.0
310 3016.0 3938.0
311 3055.0 2731.0
312 3087.0 2731.0
313 606.0 2882.0
314 1165.0 3032.0
315 1780.0 3032.0
316 1417.0 -79.0
317 1496.0 -79.0
318 1693.0 4055.0
NODE_SCORES
1 0
2 15
3 56
4 97
5 38
6 79
7 20
8 61
9 2
10 43
11 84
12 25
13 66
14 7
15 48
16 89
17 30
18 71
19 12
20 53
21 94
22 35
23 76
24 17
25 58
26 99
27 40
28 81
29 22
30 63
31 4
32 45
33 86
34 27
35 68
36 9
37 50
38 91
39 32
40 73
41 14
42 55
43 96
44 37
45 78
46 19
47 60
48 1
49 42
50 83
51 24
52 65
53 6
54 47
55 88
56 29
57 70
58 11
59 52
60 93
61 34
62 75
63 16
64 57
65 98
66 39
67 80
68 21
69 62
70 3
71 44
72 85
73 26
74 67
75 8
76 49
77 90
78 31
79 72
80 13
81 54
82 95
83 36
84 77
85 18
86 59
87 100
88 41
89 82
90 23
91 64
92 5
93 46
94 87
95 28
96 69
97 10
98 51
99 92
100 33
101 74
102 15
103 56
104 97
105 38
106 79
107 20
108 61
109 2
110 43
111 84
112 25
113 66
114 7
115 48
116 89
117 30
118 71
119 12
120 53
121 94
122 35
123 76
124 17
125 58
126 99
127 40
128 81
129 22
130 63
131 4
132 45
133 86
134 27
135 68
136 9
137 50
138 91
139 32
140 73
141 14
142 55
143 96
144 37
145 78
146 19
147 60
148 1
149 42
150 83
151 24
152 65
153 6
154 47
155 88
156 29
157 70
158 11
159 52
160 93
161 34
162 75
163 16
164 57
165 98
166 39
167 80
168 21
169 62
170 3
171 44
172 85
173 26
174 67
175 8
176 49
177 90
178 31
179 72
180 13
181 54
182 95
183 36
184 77
185 18
186 59
187 100
188 41
189 82
190 23
191 64
192 5
193 46
194 87
195 28
196 69
197 10
198 51
199 92
200 33
201 74
202 15
203 56
204 97
205 38
206 79
207 20
208 61
209 2
210 43
211 84
212 25
213 66
214 7
215 48
216 89
217 30
218 71
219 12
220 53
221 94
222 35
223 76
224 17
225 58
226 99
227 40
228 81
229 22
230 63
231 4
232 45
233 86
234 27
235 68
236 9
237 50
238 91
239 32
240 73
241 14
242 55
243 96
244 37
245 78
246 19
247 60
248 1
249 42
250 83
251 24
252 65
253 6
254 47
255 88
256 29
257 70
258 11
259 52
260 93
261 34
262 75
263 16
264 57
265 98
266 39
267 80
268 21
269 62
270 3
271 44
272 85
273 26
274 67
275 8
276 49
277 90
278 31
279 72
280 13
281 54
282 95
283 36
284 77
285 18
286 59
287 100
288 41
289 82
290 23
291 64
292 5
293 46
294 87
295 28
296 69
297 10
298 51
299 92
300 33
301 74
302 15
303 56
304 97
305 38
306 79
307 20
308 61
309 2
310 43
311 84
312 25
313 66
314 7
315 48
316 89
317 30
318 71
