# Supplementary material for: A clustering metaheuristic for large orienteering problems
Source: PLoS One. 2022 Jul 22;17(7):e0271751. doi: 10.1371/journal.pone.0271751 (PMC9307188; doi:10.1371/journal.pone.0271751)
Supplement: S2 Data — (ZIP) [file pone.0271751.s002.zip › OP_instances/OP_RandomUtilities/pcb1173]

BUDGET: 28446.0
NODE_COORDINATES
1 2017.0 663.0
2 2017.0 703.0
3 2018.0 741.0
4 2017.0 779.0
5 2016.0 817.0
6 2019.0 856.0
7 2019.0 896.0
8 2019.0 935.0
9 2031.0 966.0
10 1963.0 877.0
11 1964.0 901.0
12 1941.0 934.0
13 1862.0 666.0
14 1863.0 705.0
15 1865.0 742.0
16 1865.0 780.0
17 1865.0 820.0
18 1866.0 859.0
19 1864.0 895.0
20 1864.0 938.0
21 1972.0 1051.0
22 1971.0 1090.0
23 1972.0 1128.0
24 1974.0 1168.0
25 1973.0 1205.0
26 1974.0 1245.0
27 1974.0 1284.0
28 1943.0 1110.0
29 1915.0 1150.0
30 1856.0 1053.0
31 1856.0 1090.0
32 1858.0 1130.0
33 1857.0 1169.0
34 1857.0 1207.0
35 1858.0 1245.0
36 1857.0 1286.0
37 1820.0 1246.0
38 2034.0 1360.0
39 1860.0 1392.0
40 1781.0 1390.0
41 1976.0 1456.0
42 1976.0 1494.0
43 1975.0 1536.0
44 1978.0 1573.0
45 1978.0 1611.0
46 1977.0 1651.0
47 1977.0 1688.0
48 1976.0 1728.0
49 1979.0 1767.0
50 1979.0 1806.0
51 1978.0 1852.0
52 2026.0 1573.0
53 2026.0 1648.0
54 2025.0 1729.0
55 2036.0 1854.0
56 1931.0 1775.0
57 1901.0 1887.0
58 1861.0 1456.0
59 1859.0 1498.0
60 1861.0 1537.0
61 1859.0 1576.0
62 1860.0 1614.0
63 1861.0 1651.0
64 1858.0 1691.0
65 1861.0 1731.0
66 1860.0 1768.0
67 1865.0 2287.0
68 1860.0 1853.0
69 1979.0 1978.0
70 1979.0 2015.0
71 1979.0 2055.0
72 1978.0 2097.0
73 1981.0 2133.0
74 1980.0 2092.0
75 1980.0 2210.0
76 1982.0 2248.0
77 1981.0 2284.0
78 1983.0 2326.0
79 1984.0 2377.0
80 2031.0 2376.0
81 1952.0 2058.0
82 1922.0 2093.0
83 1933.0 2209.0
84 1923.0 2250.0
85 1862.0 1930.0
86 1864.0 1979.0
87 1864.0 2017.0
88 1865.0 2056.0
89 1865.0 2093.0
90 1864.0 2136.0
91 1866.0 2174.0
92 1865.0 2214.0
93 1866.0 2250.0
94 1865.0 2291.0
95 1868.0 2329.0
96 1982.0 2459.0
97 1983.0 2579.0
98 1985.0 2541.0
99 1985.0 2576.0
100 1984.0 2616.0
101 1986.0 2653.0
102 1984.0 2671.0
103 1988.0 2734.0
104 1937.0 2696.0
105 1906.0 2616.0
106 1867.0 2414.0
107 1867.0 2462.0
108 1869.0 2502.0
109 1869.0 2544.0
110 1870.0 2578.0
111 1867.0 2619.0
112 1868.0 2657.0
113 1871.0 2697.0
114 1870.0 2736.0
115 1958.0 2830.0
116 2034.0 2857.0
117 2035.0 2906.0
118 2037.0 3218.0
119 2038.0 3361.0
120 1988.0 2985.0
121 1989.0 3020.0
122 1988.0 3061.0
123 1990.0 3099.0
124 1989.0 3139.0
125 1989.0 3178.0
126 1990.0 3214.0
127 1990.0 3257.0
128 1993.0 3365.0
129 1921.0 2983.0
130 1904.0 3103.0
131 1870.0 2859.0
132 1872.0 2938.0
133 1872.0 2987.0
134 1871.0 3027.0
135 1874.0 3066.0
136 1871.0 3104.0
137 1873.0 3138.0
138 1873.0 3180.0
139 1873.0 3219.0
140 1874.0 3258.0
141 1758.0 540.0
142 1709.0 559.0
143 567.0 535.0
144 570.0 578.0
145 511.0 558.0
146 462.0 558.0
147 248.0 561.0
148 1563.0 707.0
149 1524.0 707.0
150 1486.0 709.0
151 1447.0 710.0
152 1409.0 708.0
153 1370.0 709.0
154 1332.0 709.0
155 1293.0 709.0
156 1257.0 707.0
157 1216.0 709.0
158 1180.0 710.0
159 1138.0 709.0
160 1101.0 712.0
161 1061.0 710.0
162 1024.0 710.0
163 985.0 711.0
164 946.0 710.0
165 908.0 709.0
166 874.0 1111.0
167 832.0 1111.0
168 947.0 713.0
169 908.0 711.0
170 872.0 1110.0
171 789.0 627.0
172 753.0 712.0
173 716.0 713.0
174 677.0 712.0
175 638.0 710.0
176 1564.0 745.0
177 1526.0 746.0
178 1489.0 745.0
179 1449.0 745.0
180 1409.0 746.0
181 1373.0 745.0
182 1334.0 746.0
183 1296.0 745.0
184 1258.0 747.0
185 1216.0 748.0
186 1178.0 744.0
187 1139.0 748.0
188 1096.0 751.0
189 1060.0 747.0
190 1023.0 748.0
191 986.0 748.0
192 947.0 751.0
193 910.0 747.0
194 875.0 1146.0
195 833.0 1147.0
196 792.0 1148.0
197 751.0 752.0
198 714.0 750.0
199 678.0 750.0
200 638.0 751.0
201 1721.0 782.0
202 1681.0 782.0
203 1641.0 784.0
204 1602.0 784.0
205 1565.0 785.0
206 1527.0 784.0
207 1489.0 786.0
208 1450.0 784.0
209 1025.0 803.0
210 983.0 807.0
211 1025.0 845.0
212 638.0 788.0
213 598.0 792.0
214 561.0 790.0
215 521.0 790.0
216 1627.0 1323.0
217 1625.0 1282.0
218 1627.0 1243.0
219 1627.0 1205.0
220 1622.0 685.0
221 1627.0 1129.0
222 1625.0 1088.0
223 1626.0 1051.0
224 1626.0 984.0
225 1606.0 935.0
226 1645.0 934.0
227 1683.0 933.0
228 1703.0 985.0
229 1720.0 934.0
230 1739.0 891.0
231 1759.0 934.0
232 1743.0 1052.0
233 1742.0 1090.0
234 1740.0 1129.0
235 1741.0 1164.0
236 1745.0 1206.0
237 1744.0 1247.0
238 1743.0 1284.0
239 1743.0 1322.0
240 1513.0 1373.0
241 1580.0 1373.0
242 1581.0 1323.0
243 1540.0 1284.0
244 1511.0 1285.0
245 1512.0 1246.0
246 1511.0 1206.0
247 1558.0 1204.0
248 1512.0 1169.0
249 1510.0 1127.0
250 1510.0 1091.0
251 1508.0 1052.0
252 1474.0 1043.0
253 1471.0 983.0
254 1450.0 935.0
255 1434.0 906.0
256 1491.0 936.0
257 1528.0 935.0
258 1568.0 933.0
259 1395.0 987.0
260 1395.0 1055.0
261 1396.0 1092.0
262 1394.0 1127.0
263 1395.0 1168.0
264 1396.0 1207.0
265 1425.0 1228.0
266 1396.0 1246.0
267 1397.0 1285.0
268 1398.0 1339.0
269 1398.0 1458.0
270 1340.0 1295.0
271 1329.0 1169.0
272 1280.0 1372.0
273 1282.0 1322.0
274 1282.0 1286.0
275 1278.0 1243.0
276 1281.0 1209.0
277 1280.0 1170.0
278 1280.0 1132.0
279 1281.0 1092.0
280 1281.0 1054.0
281 1257.0 958.0
282 1242.0 984.0
283 1165.0 988.0
284 1164.0 1057.0
285 1163.0 1095.0
286 1165.0 1132.0
287 1166.0 1170.0
288 1166.0 1208.0
289 1165.0 1246.0
290 1165.0 1289.0
291 1167.0 1327.0
292 1088.0 1049.0
293 1107.0 1151.0
294 1108.0 1286.0
295 1087.0 1329.0
296 1049.0 1058.0
297 1049.0 1093.0
298 1049.0 1134.0
299 1051.0 1172.0
300 1048.0 1207.0
301 1050.0 1249.0
302 1052.0 1289.0
303 1050.0 1328.0
304 1050.0 1378.0
305 1019.0 1323.0
306 1021.0 1269.0
307 1019.0 1226.0
308 1014.0 988.0
309 974.0 1172.0
310 934.0 989.0
311 935.0 1058.0
312 936.0 1097.0
313 935.0 1134.0
314 936.0 1175.0
315 936.0 1210.0
316 936.0 1250.0
317 936.0 1287.0
318 935.0 1327.0
319 896.0 1466.0
320 898.0 1043.0
321 899.0 1284.0
322 900.0 1326.0
323 860.0 1327.0
324 859.0 1371.0
325 861.0 1533.0
326 860.0 1683.0
327 859.0 1325.0
328 883.0 1876.0
329 817.0 1458.0
330 816.0 1496.0
331 817.0 1539.0
332 819.0 1568.0
333 816.0 1117.0
334 815.0 1648.0
335 816.0 1684.0
336 817.0 1807.0
337 788.0 1357.0
338 768.0 1195.0
339 777.0 990.0
340 730.0 1139.0
341 695.0 913.0
342 702.0 991.0
343 703.0 1058.0
344 699.0 1095.0
345 700.0 1137.0
346 701.0 1176.0
347 699.0 1215.0
348 701.0 1252.0
349 702.0 1291.0
350 702.0 1325.0
351 642.0 943.0
352 602.0 945.0
353 564.0 945.0
354 525.0 943.0
355 542.0 993.0
356 640.0 1059.0
357 583.0 1058.0
358 585.0 1098.0
359 585.0 1138.0
360 641.0 1135.0
361 585.0 1176.0
362 584.0 1215.0
363 586.0 1254.0
364 645.0 1250.0
365 623.0 1290.0
366 586.0 1289.0
367 585.0 1340.0
368 540.0 1375.0
369 473.0 1342.0
370 406.0 1255.0
371 414.0 1079.0
372 354.0 1056.0
373 354.0 1100.0
374 354.0 1141.0
375 354.0 1179.0
376 353.0 1216.0
377 354.0 1260.0
378 354.0 1292.0
379 354.0 1345.0
380 358.0 1383.0
381 326.0 792.0
382 326.0 1312.0
383 326.0 870.0
384 327.0 909.0
385 315.0 947.0
386 274.0 946.0
387 313.0 995.0
388 316.0 1051.0
389 295.0 1273.0
390 296.0 1383.0
391 234.0 994.0
392 237.0 1062.0
393 238.0 1103.0
394 238.0 1140.0
395 235.0 1179.0
396 237.0 1216.0
397 238.0 1259.0
398 239.0 1295.0
399 241.0 1344.0
400 198.0 1207.0
401 201.0 1141.0
402 200.0 1024.0
403 170.0 996.0
404 166.0 905.0
405 167.0 863.0
406 166.0 826.0
407 166.0 790.0
408 1816.0 1652.0
409 1804.0 1728.0
410 1806.0 1805.0
411 1746.0 1456.0
412 1747.0 1494.0
413 1748.0 1533.0
414 1747.0 1570.0
415 1746.0 1611.0
416 1747.0 1650.0
417 1749.0 1690.0
418 1743.0 1724.0
419 1751.0 1768.0
420 1744.0 1807.0
421 1749.0 1856.0
422 1748.0 1902.0
423 1627.0 1407.0
424 1633.0 1460.0
425 1630.0 1495.0
426 1628.0 1533.0
427 1631.0 1573.0
428 1634.0 1612.0
429 1632.0 1651.0
430 1633.0 1692.0
431 1632.0 1731.0
432 1629.0 1766.0
433 1632.0 1806.0
434 1631.0 1855.0
435 1653.0 1886.0
436 1633.0 1931.0
437 1580.0 1456.0
438 1592.0 1536.0
439 1514.0 1458.0
440 1514.0 1495.0
441 1514.0 1538.0
442 1509.0 1575.0
443 1514.0 1617.0
444 1513.0 1653.0
445 1513.0 1692.0
446 1516.0 1730.0
447 1515.0 1770.0
448 1516.0 1807.0
449 1515.0 1855.0
450 1527.0 1888.0
451 1475.0 1748.0
452 1436.0 1538.0
453 1400.0 1411.0
454 1397.0 1457.0
455 1399.0 1499.0
456 1399.0 1537.0
457 1396.0 1575.0
458 1398.0 1615.0
459 1401.0 1651.0
460 1398.0 1691.0
461 1398.0 1729.0
462 1399.0 1768.0
463 1400.0 1808.0
464 1401.0 1855.0
465 1402.0 1808.0
466 1403.0 1936.0
467 1360.0 1895.0
468 1361.0 1825.0
469 1340.0 1769.0
470 1358.0 1576.0
471 1358.0 1457.0
472 1331.0 1458.0
473 1282.0 1459.0
474 1281.0 1499.0
475 1284.0 1538.0
476 1283.0 1578.0
477 1282.0 1616.0
478 1282.0 1654.0
479 1283.0 1692.0
480 1283.0 1730.0
481 1285.0 1770.0
482 1285.0 1809.0
483 1285.0 1860.0
484 1253.0 1690.0
485 1218.0 1482.0
486 1215.0 1541.0
487 1166.0 1411.0
488 1166.0 1547.0
489 1166.0 1500.0
490 1165.0 1536.0
491 1167.0 1576.0
492 1167.0 1617.0
493 1167.0 1655.0
494 1168.0 1694.0
495 1169.0 1733.0
496 1168.0 1768.0
497 1172.0 1812.0
498 1168.0 1861.0
499 1127.0 1595.0
500 1131.0 1810.0
501 1092.0 1794.0
502 1052.0 1459.0
503 1050.0 1499.0
504 1047.0 1536.0
505 1049.0 1578.0
506 1051.0 1617.0
507 1051.0 1656.0
508 1050.0 1696.0
509 1052.0 1733.0
510 1052.0 1772.0
511 1051.0 1812.0
512 1052.0 1861.0
513 995.0 1636.0
514 967.0 1656.0
515 933.0 1411.0
516 935.0 1460.0
517 934.0 1498.0
518 934.0 1538.0
519 935.0 1580.0
520 935.0 1615.0
521 936.0 1655.0
522 935.0 1692.0
523 936.0 1734.0
524 937.0 1773.0
525 939.0 1814.0
526 880.0 1463.0
527 815.0 1463.0
528 813.0 1418.0
529 818.0 1938.0
530 816.0 1576.0
531 817.0 1617.0
532 819.0 2133.0
533 822.0 2092.0
534 849.0 1729.0
535 823.0 1864.0
536 771.0 1674.0
537 739.0 1522.0
538 703.0 1412.0
539 703.0 1463.0
540 703.0 1504.0
541 702.0 1542.0
542 701.0 1579.0
543 702.0 1619.0
544 702.0 1658.0
545 705.0 1698.0
546 704.0 1864.0
547 674.0 1599.0
548 643.0 1407.0
549 626.0 1483.0
550 646.0 1775.0
551 588.0 1466.0
552 586.0 1504.0
553 586.0 1542.0
554 588.0 1583.0
555 588.0 1621.0
556 587.0 1659.0
557 589.0 1696.0
558 610.0 1912.0
559 591.0 1861.0
560 547.0 1757.0
561 548.0 1520.0
562 510.0 1714.0
563 473.0 1415.0
564 471.0 1469.0
565 473.0 1506.0
566 472.0 1546.0
567 469.0 1583.0
568 470.0 1137.0
569 473.0 1661.0
570 473.0 1699.0
571 475.0 1759.0
572 443.0 1642.0
573 383.0 1601.0
574 326.0 1449.0
575 356.0 1464.0
576 355.0 1506.0
577 356.0 1545.0
578 352.0 1591.0
579 356.0 1624.0
580 357.0 1660.0
581 357.0 1700.0
582 237.0 1417.0
583 240.0 1467.0
584 240.0 1506.0
585 237.0 1544.0
586 241.0 1585.0
587 241.0 1622.0
588 240.0 1662.0
589 241.0 1700.0
590 472.0 1862.0
591 478.0 1939.0
592 427.0 1910.0
593 397.0 1892.0
594 354.0 1860.0
595 326.0 1812.0
596 287.0 1792.0
597 238.0 1756.0
598 238.0 1804.0
599 240.0 1861.0
600 240.0 1942.0
601 1790.0 1996.0
602 1792.0 2058.0
603 1790.0 2096.0
604 1790.0 2233.0
605 1748.0 1975.0
606 1750.0 2016.0
607 1751.0 2057.0
608 1749.0 2096.0
609 1752.0 2134.0
610 1753.0 2174.0
611 1751.0 2213.0
612 1752.0 2249.0
613 1750.0 2289.0
614 1752.0 2329.0
615 1752.0 2376.0
616 1632.0 1980.0
617 1634.0 2020.0
618 1634.0 2055.0
619 1635.0 2096.0
620 1633.0 2133.0
621 1637.0 2174.0
622 1636.0 2212.0
623 1634.0 2251.0
624 1636.0 2290.0
625 1635.0 2327.0
626 1635.0 2416.0
627 1588.0 2247.0
628 1851.0 2771.0
629 1832.0 2829.0
630 1793.0 2791.0
631 1793.0 2579.0
632 1752.0 2459.0
633 1753.0 2498.0
634 1751.0 2539.0
635 1753.0 2580.0
636 1754.0 2615.0
637 1754.0 2655.0
638 1757.0 2695.0
639 1756.0 2733.0
640 1757.0 2771.0
641 1756.0 2813.0
642 1756.0 2858.0
643 1727.0 2825.0
644 1706.0 2755.0
645 1702.0 2713.0
646 1723.0 2503.0
647 1638.0 2461.0
648 1637.0 2500.0
649 1636.0 2542.0
650 1636.0 2578.0
651 1638.0 2615.0
652 1637.0 2655.0
653 1639.0 2699.0
654 1639.0 2733.0
655 1638.0 2776.0
656 1639.0 2811.0
657 1640.0 2859.0
658 1619.0 2892.0
659 1652.0 2911.0
660 1640.0 2941.0
661 1833.0 2997.0
662 1812.0 3115.0
663 1826.0 3176.0
664 1825.0 3212.0
665 1795.0 3253.0
666 1816.0 3295.0
667 1777.0 3293.0
668 1757.0 3251.0
669 1758.0 3214.0
670 1755.0 3176.0
671 1755.0 3136.0
672 1754.0 3095.0
673 1757.0 3062.0
674 1752.0 3022.0
675 1755.0 2984.0
676 1726.0 3002.0
677 1709.0 3157.0
678 1687.0 3013.0
679 1608.0 3002.0
680 1638.0 2985.0
681 1640.0 3024.0
682 1640.0 3063.0
683 1639.0 3101.0
684 1643.0 3141.0
685 1642.0 3180.0
686 1641.0 3217.0
687 1641.0 3254.0
688 1730.0 3333.0
689 1730.0 3441.0
690 1681.0 3358.0
691 1613.0 3360.0
692 1585.0 3331.0
693 1587.0 3441.0
694 1517.0 3333.0
695 1517.0 1979.0
696 1514.0 2017.0
697 1516.0 2057.0
698 1516.0 2093.0
699 1517.0 2133.0
700 1515.0 2172.0
701 1516.0 2213.0
702 1520.0 2251.0
703 1518.0 2290.0
704 1519.0 2330.0
705 1520.0 2378.0
706 1489.0 2058.0
707 1459.0 2135.0
708 1460.0 2172.0
709 1440.0 2211.0
710 1432.0 2021.0
711 1400.0 1980.0
712 1399.0 2017.0
713 1401.0 2058.0
714 1403.0 2094.0
715 1403.0 2135.0
716 1404.0 2177.0
717 1403.0 2216.0
718 1403.0 2251.0
719 1403.0 2291.0
720 1404.0 2328.0
721 1517.0 2462.0
722 1518.0 2505.0
723 1519.0 2542.0
724 1519.0 2581.0
725 1518.0 2621.0
726 1519.0 2659.0
727 1519.0 2695.0
728 1520.0 2733.0
729 1521.0 2775.0
730 1523.0 2810.0
731 1521.0 2861.0
732 1492.0 2736.0
733 1473.0 2677.0
734 1451.0 2532.0
735 1454.0 2500.0
736 1403.0 2417.0
737 1402.0 2466.0
738 1405.0 2503.0
739 1403.0 2544.0
740 1403.0 2583.0
741 1404.0 2620.0
742 1403.0 2658.0
743 1405.0 2699.0
744 1405.0 2738.0
745 1406.0 2777.0
746 1405.0 2813.0
747 1591.0 3121.0
748 1593.0 3219.0
749 1419.0 3034.0
750 1554.0 2939.0
751 1514.0 2938.0
752 1477.0 2941.0
753 1434.0 2940.0
754 1402.0 2938.0
755 1552.0 3092.0
756 1515.0 3093.0
757 1476.0 3094.0
758 1439.0 3097.0
759 1398.0 3092.0
760 1556.0 3160.0
761 1515.0 3160.0
762 1476.0 3164.0
763 1440.0 3160.0
764 1396.0 3161.0
765 1555.0 3200.0
766 1514.0 3197.0
767 1476.0 3198.0
768 1435.0 3198.0
769 1399.0 3200.0
770 1352.0 1988.0
771 1364.0 2097.0
772 1365.0 2155.0
773 1364.0 2290.0
774 1345.0 2331.0
775 1346.0 2249.0
776 1286.0 2380.0
777 1323.0 2133.0
778 1284.0 1980.0
779 1284.0 2015.0
780 1286.0 2056.0
781 1286.0 2096.0
782 1284.0 2135.0
783 1286.0 2173.0
784 1290.0 2217.0
785 1259.0 2076.0
786 1369.0 2559.0
787 1327.0 2598.0
788 1368.0 2736.0
789 1351.0 2773.0
790 1232.0 2463.0
791 1259.0 2481.0
792 1291.0 2464.0
793 1288.0 2500.0
794 1289.0 2540.0
795 1287.0 2581.0
796 1290.0 2619.0
797 1289.0 2659.0
798 1290.0 2699.0
799 1291.0 2737.0
800 1321.0 2863.0
801 1235.0 2891.0
802 1272.0 2909.0
803 1320.0 2940.0
804 1293.0 2985.0
805 1295.0 3028.0
806 1292.0 3066.0
807 1296.0 3106.0
808 1266.0 3124.0
809 1295.0 3142.0
810 1331.0 3140.0
811 1362.0 3084.0
812 1293.0 3179.0
813 1295.0 3219.0
814 1294.0 3255.0
815 1345.0 3337.0
816 1297.0 3335.0
817 1248.0 3396.0
818 1210.0 2062.0
819 1167.0 1939.0
820 1169.0 1984.0
821 1171.0 2022.0
822 1171.0 2060.0
823 1171.0 2098.0
824 1172.0 2138.0
825 1170.0 2176.0
826 1172.0 2217.0
827 1174.0 2339.0
828 1132.0 1991.0
829 1104.0 1994.0
830 1150.0 2291.0
831 1116.0 2313.0
832 1118.0 2345.0
833 1105.0 2274.0
834 1104.0 2235.0
835 1064.0 1938.0
836 1025.0 1935.0
837 986.0 1934.0
838 947.0 1934.0
839 911.0 1936.0
840 1005.0 1975.0
841 1062.0 2089.0
842 1026.0 2089.0
843 988.0 2090.0
844 948.0 2089.0
845 913.0 2085.0
846 1063.0 2236.0
847 1028.0 2236.0
848 992.0 2238.0
849 947.0 2237.0
850 911.0 2232.0
851 1065.0 2272.0
852 1029.0 2274.0
853 992.0 2275.0
854 952.0 2279.0
855 918.0 2276.0
856 1045.0 2380.0
857 941.0 2343.0
858 820.0 1846.0
859 819.0 1985.0
860 819.0 2021.0
861 820.0 2058.0
862 820.0 2095.0
863 821.0 2134.0
864 823.0 2179.0
865 822.0 2214.0
866 781.0 2197.0
867 733.0 2017.0
868 705.0 1933.0
869 706.0 1985.0
870 703.0 2020.0
871 705.0 2060.0
872 705.0 2097.0
873 708.0 2224.0
874 708.0 2182.0
875 708.0 2217.0
876 593.0 1987.0
877 592.0 2019.0
878 589.0 2058.0
879 591.0 2099.0
880 591.0 2142.0
881 591.0 2177.0
882 593.0 2217.0
883 516.0 2045.0
884 504.0 2103.0
885 475.0 1984.0
886 473.0 2026.0
887 473.0 2063.0
888 475.0 2103.0
889 474.0 2141.0
890 475.0 2179.0
891 475.0 2219.0
892 446.0 2066.0
893 416.0 2181.0
894 357.0 1985.0
895 357.0 2025.0
896 360.0 2066.0
897 359.0 2104.0
898 360.0 2141.0
899 358.0 2180.0
900 359.0 2222.0
901 242.0 1987.0
902 242.0 2028.0
903 241.0 2064.0
904 245.0 2105.0
905 244.0 2146.0
906 241.0 2182.0
907 243.0 2220.0
908 1171.0 2418.0
909 1170.0 2466.0
910 1172.0 2505.0
911 1171.0 2544.0
912 1173.0 2583.0
913 1171.0 2620.0
914 1172.0 2661.0
915 1176.0 2719.0
916 1172.0 2738.0
917 1175.0 2787.0
918 1173.0 2862.0
919 1177.0 2943.0
920 1177.0 2990.0
921 1177.0 3025.0
922 1178.0 3068.0
923 1178.0 3105.0
924 1177.0 3143.0
925 1179.0 3186.0
926 1178.0 3223.0
927 1178.0 3264.0
928 1145.0 2679.0
929 1113.0 2467.0
930 1114.0 2503.0
931 1113.0 2539.0
932 1114.0 2600.0
933 1116.0 2640.0
934 1114.0 2680.0
935 1117.0 2730.0
936 1112.0 2766.0
937 1118.0 2806.0
938 1117.0 2863.0
939 1087.0 2698.0
940 1099.0 3027.0
941 1101.0 3064.0
942 1102.0 3104.0
943 1057.0 2466.0
944 1057.0 2505.0
945 1057.0 2545.0
946 1057.0 2583.0
947 1056.0 2626.0
948 1059.0 2660.0
949 1059.0 2697.0
950 1061.0 2737.0
951 1060.0 2865.0
952 1059.0 2988.0
953 1062.0 3032.0
954 1061.0 3068.0
955 1062.0 3107.0
956 1062.0 3144.0
957 1063.0 3182.0
958 1062.0 3225.0
959 1066.0 3261.0
960 1064.0 3339.0
961 1019.0 2448.0
962 982.0 2528.0
963 972.0 2700.0
964 1002.0 2786.0
965 974.0 3051.0
966 1005.0 3130.0
967 941.0 2418.0
968 939.0 2464.0
969 942.0 2505.0
970 942.0 2546.0
971 943.0 2586.0
972 943.0 2621.0
973 942.0 2662.0
974 942.0 2701.0
975 943.0 2741.0
976 945.0 2860.0
977 946.0 2940.0
978 946.0 2989.0
979 945.0 3030.0
980 948.0 3068.0
981 947.0 3108.0
982 948.0 3148.0
983 948.0 3182.0
984 948.0 3222.0
985 950.0 3261.0
986 914.0 2768.0
987 938.0 2910.0
988 931.0 3299.0
989 910.0 3334.0
990 912.0 3441.0
991 880.0 2903.0
992 891.0 3066.0
993 869.0 3009.0
994 842.0 2808.0
995 821.0 2341.0
996 618.0 2295.0
997 628.0 2381.0
998 821.0 2415.0
999 783.0 2417.0
1000 743.0 2420.0
1001 708.0 2422.0
1002 668.0 2421.0
1003 823.0 2571.0
1004 784.0 2573.0
1005 747.0 2574.0
1006 707.0 2578.0
1007 669.0 2575.0
1008 630.0 2626.0
1009 824.0 2641.0
1010 783.0 2642.0
1011 747.0 2644.0
1012 707.0 2644.0
1013 670.0 2646.0
1014 823.0 2682.0
1015 786.0 2681.0
1016 748.0 2680.0
1017 707.0 2681.0
1018 671.0 2683.0
1019 727.0 2712.0
1020 755.0 2711.0
1021 788.0 2728.0
1022 766.0 2759.0
1023 591.0 2347.0
1024 592.0 2423.0
1025 592.0 2473.0
1026 593.0 2509.0
1027 593.0 2549.0
1028 594.0 2588.0
1029 596.0 2624.0
1030 595.0 2667.0
1031 598.0 2705.0
1032 554.0 2585.0
1033 537.0 2743.0
1034 477.0 2346.0
1035 478.0 2423.0
1036 478.0 2475.0
1037 479.0 2512.0
1038 478.0 2550.0
1039 480.0 2590.0
1040 481.0 2628.0
1041 480.0 2670.0
1042 481.0 2710.0
1043 440.0 2472.0
1044 440.0 2630.0
1045 441.0 2706.0
1046 399.0 2471.0
1047 400.0 2628.0
1048 404.0 2712.0
1049 399.0 2319.0
1050 358.0 2346.0
1051 363.0 2471.0
1052 362.0 2512.0
1053 362.0 2550.0
1054 361.0 2589.0
1055 364.0 2629.0
1056 363.0 2668.0
1057 363.0 2706.0
1058 273.0 2590.0
1059 307.0 2631.0
1060 279.0 2768.0
1061 245.0 2348.0
1062 246.0 2425.0
1063 246.0 2473.0
1064 245.0 2518.0
1065 246.0 2552.0
1066 247.0 2675.0
1067 247.0 2627.0
1068 248.0 2668.0
1069 247.0 2705.0
1070 247.0 2738.0
1071 277.0 2761.0
1072 230.0 2795.0
1073 805.0 2823.0
1074 748.0 2836.0
1075 709.0 2863.0
1076 826.0 2985.0
1077 827.0 3025.0
1078 826.0 3151.0
1079 828.0 3104.0
1080 829.0 3143.0
1081 829.0 2700.0
1082 829.0 3217.0
1083 711.0 2942.0
1084 712.0 2987.0
1085 715.0 3031.0
1086 710.0 3069.0
1087 712.0 3106.0
1088 713.0 3148.0
1089 715.0 3185.0
1090 714.0 3218.0
1091 714.0 3257.0
1092 672.0 2993.0
1093 647.0 3015.0
1094 685.0 3052.0
1095 273.0 3149.0
1096 771.0 3277.0
1097 831.0 3414.0
1098 760.0 3376.0
1099 663.0 3343.0
1100 664.0 3452.0
1101 596.0 2865.0
1102 627.0 3088.0
1103 629.0 3242.0
1104 594.0 2990.0
1105 597.0 3028.0
1106 595.0 3069.0
1107 599.0 3106.0
1108 598.0 3147.0
1109 598.0 3185.0
1110 598.0 3225.0
1111 599.0 3340.0
1112 509.0 3034.0
1113 561.0 3070.0
1114 561.0 3166.0
1115 541.0 3194.0
1116 521.0 3245.0
1117 571.0 3296.0
1118 599.0 3341.0
1119 558.0 3379.0
1120 532.0 3369.0
1121 485.0 3418.0
1122 522.0 3445.0
1123 345.0 2917.0
1124 403.0 2865.0
1125 443.0 2898.0
1126 460.0 2837.0
1127 489.0 2867.0
1128 493.0 2946.0
1129 440.0 2944.0
1130 479.0 2992.0
1131 481.0 3031.0
1132 481.0 3072.0
1133 483.0 3109.0
1134 479.0 3151.0
1135 481.0 3185.0
1136 484.0 3223.0
1137 485.0 3259.0
1138 470.0 3344.0
1139 443.0 3050.0
1140 443.0 3091.0
1141 454.0 3174.0
1142 445.0 3247.0
1143 402.0 3021.0
1144 402.0 3071.0
1145 402.0 3153.0
1146 403.0 3226.0
1147 342.0 2911.0
1148 365.0 2992.0
1149 364.0 3033.0
1150 365.0 3070.0
1151 365.0 3111.0
1152 365.0 3000.0
1153 366.0 3187.0
1154 365.0 3229.0
1155 367.0 3265.0
1156 367.0 3342.0
1157 368.0 3381.0
1158 311.0 3185.0
1159 246.0 2869.0
1160 248.0 2944.0
1161 247.0 2994.0
1162 247.0 3041.0
1163 250.0 3074.0
1164 252.0 3109.0
1165 253.0 3153.0
1166 251.0 3191.0
1167 250.0 3229.0
1168 253.0 3270.0
1169 213.0 3273.0
1170 221.0 3313.0
1171 263.0 3346.0
1172 253.0 3386.0
1173 215.0 3385.0
NODE_SCORES
1 0
2 15
3 56
4 97
5 38
6 79
7 20
8 61
9 2
10 43
11 84
12 25
13 66
14 7
15 48
16 89
17 30
18 71
19 12
20 53
21 94
22 35
23 76
24 17
25 58
26 99
27 40
28 81
29 22
30 63
31 4
32 45
33 86
34 27
35 68
36 9
37 50
38 91
39 32
40 73
41 14
42 55
43 96
44 37
45 78
46 19
47 60
48 1
49 42
50 83
51 24
52 65
53 6
54 47
55 88
56 29
57 70
58 11
59 52
60 93
61 34
62 75
63 16
64 57
65 98
66 39
67 80
68 21
69 62
70 3
71 44
72 85
73 26
74 67
75 8
76 49
77 90
78 31
79 72
80 13
81 54
82 95
83 36
84 77
85 18
86 59
87 100
88 41
89 82
90 23
91 64
92 5
93 46
94 87
95 28
96 69
97 10
98 51
99 92
100 33
101 74
102 15
103 56
104 97
105 38
106 79
107 20
108 61
109 2
110 43
111 84
112 25
113 66
114 7
115 48
116 89
117 30
118 71
119 12
120 53
121 94
122 35
123 76
124 17
125 58
126 99
127 40
128 81
129 22
130 63
131 4
132 45
133 86
134 27
135 68
136 9
137 50
138 91
139 32
140 73
141 14
142 55
143 96
144 37
145 78
146 19
147 60
148 1
149 42
150 83
151 24
152 65
153 6
154 47
155 88
156 29
157 70
158 11
159 52
160 93
161 34
162 75
163 16
164 57
165 98
166 39
167 80
168 21
169 62
170 3
171 44
172 85
173 26
174 67
175 8
176 49
177 90
178 31
179 72
180 13
181 54
182 95
183 36
184 77
185 18
186 59
187 100
188 41
189 82
190 23
191 64
192 5
193 46
194 87
195 28
196 69
197 10
198 51
199 92
200 33
201 74
202 15
203 56
204 97
205 38
206 79
207 20
208 61
209 2
210 43
211 84
212 25
213 66
214 7
215 48
216 89
217 30
218 71
219 12
220 53
221 94
222 35
223 76
224 17
225 58
226 99
227 40
228 81
229 22
230 63
231 4
232 45
233 86
234 27
235 68
236 9
237 50
238 91
239 32
240 73
241 14
242 55
243 96
244 37
245 78
246 19
247 60
248 1
249 42
250 83
251 24
252 65
253 6
254 47
255 88
256 29
257 70
258 11
259 52
260 93
261 34
262 75
263 16
264 57
265 98
266 39
267 80
268 21
269 62
270 3
271 44
272 85
273 26
274 67
275 8
276 49
277 90
278 31
279 72
280 13
281 54
282 95
283 36
284 77
285 18
286 59
287 100
288 41
289 82
290 23
291 64
292 5
293 46
294 87
295 28
296 69
297 10
298 51
299 92
300 33
301 74
302 15
303 56
304 97
305 38
306 79
307 20
308 61
309 2
310 43
311 84
312 25
313 66
314 7
315 48
316 89
317 30
318 71
319 12
320 53
321 94
322 35
323 76
324 17
325 58
326 99
327 40
328 81
329 22
330 63
331 4
332 45
333 86
334 27
335 68
336 9
337 50
338 91
339 32
340 73
341 14
342 55
343 96
344 37
345 78
346 19
347 60
348 1
349 42
350 83
351 24
352 65
353 6
354 47
355 88
356 29
357 70
358 11
359 52
360 93
361 34
362 75
363 16
364 57
365 98
366 39
367 80
368 21
369 62
370 3
371 44
372 85
373 26
374 67
375 8
376 49
377 90
378 31
379 72
380 13
381 54
382 95
383 36
384 77
385 18
386 59
387 100
388 41
389 82
390 23
391 64
392 5
393 46
394 87
395 28
396 69
397 10
398 51
399 92
400 33
401 74
402 15
403 56
404 97
405 38
406 79
407 20
408 61
409 2
410 43
411 84
412 25
413 66
414 7
415 48
416 89
417 30
418 71
419 12
420 53
421 94
422 35
423 76
424 17
425 58
426 99
427 40
428 81
429 22
430 63
431 4
432 45
433 86
434 27
435 68
436 9
437 50
438 91
439 32
440 73
441 14
442 55
443 96
444 37
445 78
446 19
447 60
448 1
449 42
450 83
451 24
452 65
453 6
454 47
455 88
456 29
457 70
458 11
459 52
460 93
461 34
462 75
463 16
464 57
465 98
466 39
467 80
468 21
469 62
470 3
471 44
472 85
473 26
474 67
475 8
476 49
477 90
478 31
479 72
480 13
481 54
482 95
483 36
484 77
485 18
486 59
487 100
488 41
489 82
490 23
491 64
492 5
493 46
494 87
495 28
496 69
497 10
498 51
499 92
500 33
501 74
502 15
503 56
504 97
505 38
506 79
507 20
508 61
509 2
510 43
511 84
512 25
513 66
514 7
515 48
516 89
517 30
518 71
519 12
520 53
521 94
522 35
523 76
524 17
525 58
526 99
527 40
528 81
529 22
530 63
531 4
532 45
533 86
534 27
535 68
536 9
537 50
538 91
539 32
540 73
541 14
542 55
543 96
544 37
545 78
546 19
547 60
548 1
549 42
550 83
551 24
552 65
553 6
554 47
555 88
556 29
557 70
558 11
559 52
560 93
561 34
562 75
563 16
564 57
565 98
566 39
567 80
568 21
569 62
570 3
571 44
572 85
573 26
574 67
575 8
576 49
577 90
578 31
579 72
580 13
581 54
582 95
583 36
584 77
585 18
586 59
587 100
588 41
589 82
590 23
591 64
592 5
593 46
594 87
595 28
596 69
597 10
598 51
599 92
600 33
601 74
602 15
603 56
604 97
605 38
606 79
607 20
608 61
609 2
610 43
611 84
612 25
613 66
614 7
615 48
616 89
617 30
618 71
619 12
620 53
621 94
622 35
623 76
624 17
625 58
626 99
627 40
628 81
629 22
630 63
631 4
632 45
633 86
634 27
635 68
636 9
637 50
638 91
639 32
640 73
641 14
642 55
643 96
644 37
645 78
646 19
647 60
648 1
649 42
650 83
651 24
652 65
653 6
654 47
655 88
656 29
657 70
658 11
659 52
660 93
661 34
662 75
663 16
664 57
665 98
666 39
667 80
668 21
669 62
670 3
671 44
672 85
673 26
674 67
675 8
676 49
677 90
678 31
679 72
680 13
681 54
682 95
683 36
684 77
685 18
686 59
687 100
688 41
689 82
690 23
691 64
692 5
693 46
694 87
695 28
696 69
697 10
698 51
699 92
700 33
701 74
702 15
703 56
704 97
705 38
706 79
707 20
708 61
709 2
710 43
711 84
712 25
713 66
714 7
715 48
716 89
717 30
718 71
719 12
720 53
721 94
722 35
723 76
724 17
725 58
726 99
727 40
728 81
729 22
730 63
731 4
732 45
733 86
734 27
735 68
736 9
737 50
738 91
739 32
740 73
741 14
742 55
743 96
744 37
745 78
746 19
747 60
748 1
749 42
750 83
751 24
752 65
753 6
754 47
755 88
756 29
757 70
758 11
759 52
760 93
761 34
762 75
763 16
764 57
765 98
766 39
767 80
768 21
769 62
770 3
771 44
772 85
773 26
774 67
775 8
776 49
777 90
778 31
779 72
780 13
781 54
782 95
783 36
784 77
785 18
786 59
787 100
788 41
789 82
790 23
791 64
792 5
793 46
794 87
795 28
796 69
797 10
798 51
799 92
800 33
801 74
802 15
803 56
804 97
805 38
806 79
807 20
808 61
809 2
810 43
811 84
812 25
813 66
814 7
815 48
816 89
817 30
818 71
819 12
820 53
821 94
822 35
823 76
824 17
825 58
826 99
827 40
828 81
829 22
830 63
831 4
832 45
833 86
834 27
835 68
836 9
837 50
838 91
839 32
840 73
841 14
842 55
843 96
844 37
845 78
846 19
847 60
848 1
849 42
850 83
851 24
852 65
853 6
854 47
855 88
856 29
857 70
858 11
859 52
860 93
861 34
862 75
863 16
864 57
865 98
866 39
867 80
868 21
869 62
870 3
871 44
872 85
873 26
874 67
875 8
876 49
877 90
878 31
879 72
880 13
881 54
882 95
883 36
884 77
885 18
886 59
887 100
888 41
889 82
890 23
891 64
892 5
893 46
894 87
895 28
896 69
897 10
898 51
899 92
900 33
901 74
902 15
903 56
904 97
905 38
906 79
907 20
908 61
909 2
910 43
911 84
912 25
913 66
914 7
915 48
916 89
917 30
918 71
919 12
920 53
921 94
922 35
923 76
924 17
925 58
926 99
927 40
928 81
929 22
930 63
931 4
932 45
933 86
934 27
935 68
936 9
937 50
938 91
939 32
940 73
941 14
942 55
943 96
944 37
945 78
946 19
947 60
948 1
949 42
950 83
951 24
952 65
953 6
954 47
955 88
956 29
957 70
958 11
959 52
960 93
961 34
962 75
963 16
964 57
965 98
966 39
967 80
968 21
969 62
970 3
971 44
972 85
973 26
974 67
975 8
976 49
977 90
978 31
979 72
980 13
981 54
982 95
983 36
984 77
985 18
986 59
987 100
988 41
989 82
990 23
991 64
992 5
993 46
994 87
995 28
996 69
997 10
998 51
999 92
1000 33
1001 74
1002 15
1003 56
1004 97
1005 38
1006 79
1007 20
1008 61
1009 2
1010 43
1011 84
1012 25
1013 66
1014 7
1015 48
1016 89
1017 30
1018 71
1019 12
1020 53
1021 94
1022 35
1023 76
1024 17
1025 58
1026 99
1027 40
1028 81
1029 22
1030 63
1031 4
1032 45
1033 86
1034 27
1035 68
1036 9
1037 50
1038 91
1039 32
1040 73
1041 14
1042 55
1043 96
1044 37
1045 78
1046 19
1047 60
1048 1
1049 42
1050 83
1051 24
1052 65
1053 6
1054 47
1055 88
1056 29
1057 70
1058 11
1059 52
1060 93
1061 34
1062 75
1063 16
1064 57
1065 98
1066 39
1067 80
1068 21
1069 62
1070 3
1071 44
1072 85
1073 26
1074 67
1075 8
1076 49
1077 90
1078 31
1079 72
1080 13
1081 54
1082 95
1083 36
1084 77
1085 18
1086 59
1087 100
1088 41
1089 82
1090 23
1091 64
1092 5
1093 46
1094 87
1095 28
1096 69
1097 10
1098 51
1099 92
1100 33
1101 74
1102 15
1103 56
1104 97
1105 38
1106 79
1107 20
1108 61
1109 2
1110 43
1111 84
1112 25
1113 66
1114 7
1115 48
1116 89
1117 30
1118 71
1119 12
1120 53
1121 94
1122 35
1123 76
1124 17
1125 58
1126 99
1127 40
1128 81
1129 22
1130 63
1131 4
1132 45
1133 86
1134 27
1135 68
1136 9
1137 50
1138 91
1139 32
1140 73
1141 14
1142 55
1143 96
1144 37
1145 78
1146 19
1147 60
1148 1
1149 42
1150 83
1151 24
1152 65
1153 6
1154 47
1155 88
1156 29
1157 70
1158 11
1159 52
1160 93
1161 34
1162 75
1163 16
1164 57
1165 98
1166 39
1167 80
1168 21
1169 62
1170 3
1171 44
1172 85
1173 26
