# Supplementary material for: A clustering metaheuristic for large orienteering problems
Source: PLoS One. 2022 Jul 22;17(7):e0271751. doi: 10.1371/journal.pone.0271751 (PMC9307188; doi:10.1371/journal.pone.0271751)
Supplement: S2 Data — (ZIP) [file pone.0271751.s002.zip › OP_instances/OP_RandomUtilities/gil262]

BUDGET: 1189.0
NODE_COORDINATES
1 -99.0 -97.0
2 -59.0 50.0
3 0.0 14.0
4 -17.0 -66.0
5 -69.0 -19.0
6 31.0 12.0
7 5.0 -41.0
8 -12.0 10.0
9 -64.0 70.0
10 -12.0 85.0
11 -18.0 64.0
12 -77.0 -16.0
13 -53.0 88.0
14 83.0 -24.0
15 24.0 41.0
16 17.0 21.0
17 42.0 96.0
18 -65.0 0.0
19 -47.0 -26.0
20 85.0 36.0
21 -35.0 -54.0
22 54.0 -21.0
23 64.0 -17.0
24 55.0 89.0
25 17.0 -25.0
26 -61.0 66.0
27 -61.0 26.0
28 17.0 -72.0
29 79.0 38.0
30 -62.0 -2.0
31 -90.0 -68.0
32 52.0 66.0
33 -54.0 -50.0
34 8.0 -84.0
35 37.0 -90.0
36 -83.0 49.0
37 35.0 -1.0
38 7.0 59.0
39 12.0 48.0
40 57.0 95.0
41 92.0 28.0
42 -3.0 97.0
43 -7.0 52.0
44 42.0 -15.0
45 77.0 -43.0
46 59.0 -49.0
47 25.0 91.0
48 69.0 -19.0
49 -82.0 -14.0
50 74.0 -70.0
51 69.0 59.0
52 29.0 33.0
53 -97.0 9.0
54 -58.0 9.0
55 28.0 93.0
56 7.0 73.0
57 -28.0 73.0
58 -76.0 55.0
59 41.0 42.0
60 92.0 40.0
61 -84.0 -29.0
62 -12.0 42.0
63 51.0 -45.0
64 -37.0 46.0
65 -97.0 35.0
66 14.0 89.0
67 60.0 58.0
68 -63.0 -75.0
69 -18.0 34.0
70 -46.0 -82.0
71 -86.0 -79.0
72 -43.0 -30.0
73 -44.0 7.0
74 -3.0 -20.0
75 36.0 41.0
76 -30.0 -94.0
77 79.0 -62.0
78 51.0 70.0
79 -61.0 -26.0
80 6.0 94.0
81 -19.0 -62.0
82 -20.0 51.0
83 -81.0 37.0
84 7.0 31.0
85 52.0 12.0
86 83.0 -91.0
87 -7.0 -92.0
88 82.0 -74.0
89 -70.0 85.0
90 -83.0 -30.0
91 71.0 -61.0
92 85.0 11.0
93 66.0 -48.0
94 78.0 -87.0
95 9.0 -79.0
96 -36.0 4.0
97 66.0 39.0
98 92.0 -17.0
99 -46.0 -79.0
100 -30.0 -63.0
101 -42.0 63.0
102 20.0 42.0
103 15.0 98.0
104 1.0 -17.0
105 64.0 20.0
106 -96.0 85.0
107 93.0 -29.0
108 -40.0 -84.0
109 86.0 35.0
110 91.0 36.0
111 62.0 -8.0
112 -24.0 4.0
113 11.0 96.0
114 -53.0 62.0
115 -28.0 -71.0
116 7.0 -4.0
117 95.0 -9.0
118 -3.0 17.0
119 53.0 -90.0
120 58.0 -19.0
121 -83.0 84.0
122 -1.0 49.0
123 -4.0 17.0
124 -82.0 -3.0
125 -43.0 47.0
126 6.0 -6.0
127 70.0 99.0
128 68.0 -29.0
129 -94.0 -30.0
130 -94.0 -20.0
131 -21.0 77.0
132 64.0 37.0
133 -70.0 -19.0
134 88.0 65.0
135 2.0 29.0
136 33.0 57.0
137 -70.0 6.0
138 -38.0 -56.0
139 -80.0 -95.0
140 -5.0 -39.0
141 8.0 -22.0
142 -61.0 -76.0
143 76.0 -22.0
144 49.0 -71.0
145 -30.0 -68.0
146 1.0 34.0
147 77.0 79.0
148 -58.0 64.0
149 82.0 -97.0
150 -80.0 55.0
151 81.0 -86.0
152 39.0 -49.0
153 -67.0 72.0
154 -25.0 -89.0
155 -44.0 -95.0
156 32.0 -68.0
157 -17.0 49.0
158 93.0 49.0
159 99.0 81.0
160 10.0 -49.0
161 63.0 -41.0
162 38.0 39.0
163 -28.0 39.0
164 -2.0 -47.0
165 38.0 8.0
166 -42.0 -6.0
167 -67.0 88.0
168 19.0 93.0
169 40.0 27.0
170 -61.0 56.0
171 43.0 33.0
172 -18.0 -39.0
173 -69.0 19.0
174 75.0 -18.0
175 31.0 85.0
176 25.0 58.0
177 -16.0 36.0
178 91.0 15.0
179 60.0 -39.0
180 49.0 -47.0
181 42.0 33.0
182 16.0 -81.0
183 -78.0 53.0
184 53.0 -80.0
185 -46.0 -26.0
186 -25.0 -54.0
187 69.0 -46.0
188 0.0 -78.0
189 -84.0 74.0
190 -16.0 16.0
191 -63.0 -14.0
192 51.0 -77.0
193 -39.0 61.0
194 5.0 97.0
195 -55.0 39.0
196 70.0 -14.0
197 0.0 95.0
198 -45.0 7.0
199 38.0 -24.0
200 50.0 -37.0
201 59.0 71.0
202 -73.0 -96.0
203 -29.0 72.0
204 -47.0 12.0
205 -88.0 -61.0
206 -88.0 36.0
207 -46.0 -3.0
208 26.0 -37.0
209 -39.0 -67.0
210 92.0 27.0
211 -80.0 -31.0
212 93.0 -50.0
213 -20.0 -5.0
214 -22.0 73.0
215 -4.0 -7.0
216 54.0 -48.0
217 -70.0 39.0
218 54.0 -82.0
219 29.0 41.0
220 -87.0 51.0
221 -96.0 -36.0
222 49.0 8.0
223 -5.0 54.0
224 -26.0 43.0
225 -11.0 60.0
226 40.0 61.0
227 82.0 35.0
228 -92.0 12.0
229 -93.0 -86.0
230 -66.0 63.0
231 -72.0 -87.0
232 -57.0 -84.0
233 23.0 52.0
234 -56.0 -62.0
235 -19.0 59.0
236 63.0 -14.0
237 -13.0 38.0
238 -19.0 87.0
239 44.0 -84.0
240 98.0 -17.0
241 -16.0 62.0
242 3.0 66.0
243 26.0 22.0
244 -38.0 -81.0
245 70.0 80.0
246 17.0 -35.0
247 96.0 -83.0
248 -77.0 80.0
249 -14.0 44.0
250 -33.0 33.0
251 33.0 -33.0
252 70.0 0.0
253 -50.0 60.0
254 -50.0 -60.0
255 75.0 0.0
256 0.0 75.0
257 -75.0 0.0
258 0.0 -75.0
259 40.0 80.0
260 40.0 -80.0
261 -60.0 20.0
262 -60.0 -20.0
NODE_SCORES
1 0
2 15
3 56
4 97
5 38
6 79
7 20
8 61
9 2
10 43
11 84
12 25
13 66
14 7
15 48
16 89
17 30
18 71
19 12
20 53
21 94
22 35
23 76
24 17
25 58
26 99
27 40
28 81
29 22
30 63
31 4
32 45
33 86
34 27
35 68
36 9
37 50
38 91
39 32
40 73
41 14
42 55
43 96
44 37
45 78
46 19
47 60
48 1
49 42
50 83
51 24
52 65
53 6
54 47
55 88
56 29
57 70
58 11
59 52
60 93
61 34
62 75
63 16
64 57
65 98
66 39
67 80
68 21
69 62
70 3
71 44
72 85
73 26
74 67
75 8
76 49
77 90
78 31
79 72
80 13
81 54
82 95
83 36
84 77
85 18
86 59
87 100
88 41
89 82
90 23
91 64
92 5
93 46
94 87
95 28
96 69
97 10
98 51
99 92
100 33
101 74
102 15
103 56
104 97
105 38
106 79
107 20
108 61
109 2
110 43
111 84
112 25
113 66
114 7
115 48
116 89
117 30
118 71
119 12
120 53
121 94
122 35
123 76
124 17
125 58
126 99
127 40
128 81
129 22
130 63
131 4
132 45
133 86
134 27
135 68
136 9
137 50
138 91
139 32
140 73
141 14
142 55
143 96
144 37
145 78
146 19
147 60
148 1
149 42
150 83
151 24
152 65
153 6
154 47
155 88
156 29
157 70
158 11
159 52
160 93
161 34
162 75
163 16
164 57
165 98
166 39
167 80
168 21
169 62
170 3
171 44
172 85
173 26
174 67
175 8
176 49
177 90
178 31
179 72
180 13
181 54
182 95
183 36
184 77
185 18
186 59
187 100
188 41
189 82
190 23
191 64
192 5
193 46
194 87
195 28
196 69
197 10
198 51
199 92
200 33
201 74
202 15
203 56
204 97
205 38
206 79
207 20
208 61
209 2
210 43
211 84
212 25
213 66
214 7
215 48
216 89
217 30
218 71
219 12
220 53
221 94
222 35
223 76
224 17
225 58
226 99
227 40
228 81
229 22
230 63
231 4
232 45
233 86
234 27
235 68
236 9
237 50
238 91
239 32
240 73
241 14
242 55
243 96
244 37
245 78
246 19
247 60
248 1
249 42
250 83
251 24
252 65
253 6
254 47
255 88
256 29
257 70
258 11
259 52
260 93
261 34
262 75
