# Supplementary material for: A clustering metaheuristic for large orienteering problems
Source: PLoS One. 2022 Jul 22;17(7):e0271751. doi: 10.1371/journal.pone.0271751 (PMC9307188; doi:10.1371/journal.pone.0271751)
Supplement: S2 Data — (ZIP) [file pone.0271751.s002.zip › OP_instances/OP_RandomUtilities/d493]

BUDGET: 17501.0
NODE_COORDINATES
1 0.0 0.0
2 1116.3 1555.2
3 1357.6 1479.0
4 1148.1 1771.1
5 1186.2 1796.5
6 1205.2 1885.4
7 1237.0 1993.4
8 1300.5 2006.1
9 1160.8 2025.1
10 1173.5 2037.8
11 1224.3 2050.5
12 1351.3 2241.0
13 1732.3 2133.1
14 1745.0 2190.2
15 1764.0 2291.8
16 1764.0 2342.6
17 1732.3 2393.4
18 1745.0 2418.8
19 1649.7 2431.5
20 1757.7 2520.4
21 2297.4 1771.1
22 2214.9 1428.2
23 2227.6 1339.3
24 2183.1 1320.3
25 2614.9 1110.7
26 2507.0 1161.5
27 2348.2 952.0
28 2221.2 1009.1
29 2208.5 1085.3
30 2202.2 1136.1
31 2214.9 1174.2
32 2024.4 1123.4
33 2043.4 1301.2
34 1948.2 1307.6
35 1941.8 1390.1
36 1846.6 1415.5
37 1757.7 1364.7
38 1802.1 1352.0
39 1833.9 1263.1
40 1732.3 1250.4
41 2043.4 1580.6
42 2049.8 1745.7
43 1999.0 1802.9
44 1960.9 1815.6
45 2056.1 1821.9
46 2011.7 1828.3
47 2043.4 1853.7
48 1846.6 1783.8
49 1821.2 1828.3
50 1846.6 1866.4
51 1814.8 1650.5
52 1668.8 1809.2
53 1859.3 2164.8
54 1986.3 2133.1
55 2011.7 2177.5
56 1948.2 2196.6
57 1891.0 2247.4
58 2011.7 2272.8
59 2037.1 2304.5
60 2056.1 2355.3
61 1897.4 2412.5
62 1897.4 2456.9
63 1916.4 2469.6
64 2056.1 2469.6
65 2157.7 2139.4
66 1637.0 2698.2
67 1706.9 2704.6
68 1764.0 2749.0
69 1706.9 2774.4
70 1764.0 2799.8
71 1872.0 3066.5
72 1852.9 3003.0
73 1872.0 2996.7
74 1897.4 2996.7
75 2214.9 2971.3
76 2195.8 2939.5
77 2246.6 2888.7
78 1891.0 2869.7
79 2202.2 2844.3
80 1903.7 2818.9
81 1872.0 2818.9
82 2011.7 2761.7
83 1903.7 2698.2
84 1954.5 2583.9
85 2056.1 2577.6
86 2094.2 2564.9
87 2195.8 2476.0
88 2589.5 2990.3
89 2608.6 2990.3
90 2507.0 3003.0
91 2894.3 3047.5
92 2894.3 3003.0
93 2907.0 2971.3
94 3027.7 3047.5
95 2792.7 2812.5
96 2227.6 2812.5
97 2583.2 2799.8
98 2595.9 2774.4
99 2507.0 2774.4
100 2722.9 2755.4
101 2614.9 2749.0
102 2888.0 2730.0
103 3211.8 2730.0
104 3142.0 2717.3
105 2754.6 2698.2
106 2456.2 2698.2
107 2570.5 2622.0
108 2722.9 2622.0
109 3364.2 2622.0
110 2900.7 2615.7
111 3135.6 2603.0
112 2710.2 2596.6
113 2716.5 2545.8
114 2888.0 2533.1
115 2849.9 2514.1
116 2297.4 2514.1
117 2608.6 2495.0
118 3224.5 2488.7
119 2691.1 2476.0
120 2875.3 2437.9
121 2500.6 2418.8
122 2430.8 2399.8
123 2875.3 2399.8
124 3129.3 2368.0
125 2583.2 2368.0
126 2494.3 2368.0
127 2780.0 2361.7
128 2335.5 2355.3
129 2614.9 2317.2
130 2926.1 2304.5
131 2805.4 2291.8
132 2583.2 2291.8
133 2824.5 2285.5
134 2862.6 2279.1
135 2799.1 2260.1
136 2691.1 2260.1
137 2754.6 2253.7
138 2913.4 2253.7
139 2348.2 2241.0
140 2907.0 2234.7
141 3135.6 2234.7
142 2926.1 2228.3
143 3434.1 2202.9
144 2881.6 2190.2
145 2602.2 2190.2
146 2710.2 2164.8
147 2792.7 2145.8
148 2824.5 2133.1
149 2424.4 2107.7
150 2868.9 2101.3
151 3434.1 2101.3
152 2614.9 2088.6
153 3078.5 2082.3
154 2589.5 2075.9
155 2487.9 2063.2
156 2735.6 2063.2
157 3446.8 2044.2
158 3351.5 2031.5
159 2627.6 2018.8
160 2697.5 2006.1
161 2487.9 1993.4
162 2684.8 1974.3
163 2462.5 1968.0
164 3135.6 1968.0
165 3396.0 1968.0
166 2748.3 1961.6
167 2722.9 1961.6
168 3230.9 1955.3
169 2970.5 1942.6
170 2475.2 1936.2
171 2513.3 1923.5
172 2926.1 1917.2
173 2494.3 1910.8
174 2614.9 1904.5
175 2519.7 1891.8
176 2589.5 1891.8
177 3408.7 1891.8
178 3643.6 1891.8
179 2786.4 1885.4
180 2659.4 1885.4
181 2494.3 1879.1
182 2957.8 1879.1
183 3459.5 1879.1
184 3053.1 1866.4
185 2773.7 1866.4
186 2710.2 1866.4
187 3237.2 1853.7
188 3326.1 1853.7
189 2735.6 1847.3
190 2494.3 1834.6
191 3269.0 1834.6
192 3307.1 1834.6
193 3364.2 1834.6
194 2672.1 1828.3
195 3351.5 1821.9
196 3472.2 1821.9
197 2868.9 1815.6
198 2811.8 1809.2
199 3351.5 1802.9
200 3294.4 1796.5
201 2545.1 1796.5
202 3110.2 1777.5
203 3161.0 1777.5
204 3281.7 1777.5
205 3338.8 1758.4
206 2995.9 1758.4
207 3199.1 1720.3
208 3002.3 1720.3
209 2634.0 1720.3
210 2507.0 1707.6
211 2964.2 1707.6
212 3059.4 1707.6
213 3097.5 1707.6
214 3643.6 1707.6
215 2805.4 1701.3
216 2583.2 1694.9
217 3078.5 1694.9
218 2894.3 1688.6
219 3148.3 1682.2
220 3218.2 1663.2
221 3199.1 1663.2
222 2729.2 1663.2
223 2951.5 1650.5
224 2430.8 1644.1
225 2507.0 1631.4
226 3599.2 1631.4
227 3135.6 1625.1
228 3078.5 1625.1
229 3059.4 1625.1
230 2773.7 1625.1
231 2913.4 1618.7
232 3307.1 1618.7
233 3135.6 1606.0
234 3015.0 1606.0
235 2424.4 1599.7
236 2830.8 1593.3
237 3294.4 1593.3
238 3129.3 1580.6
239 3376.9 1567.9
240 2614.9 1567.9
241 2932.4 1548.9
242 3046.2 1547.3
243 3072.2 1547.3
244 3098.2 1547.3
245 3124.2 1547.3
246 3150.2 1547.3
247 3176.2 1547.3
248 3202.2 1547.3
249 3228.2 1547.3
250 3254.2 1547.3
251 3280.2 1547.3
252 3306.2 1547.3
253 3332.2 1547.3
254 3358.2 1547.3
255 2722.9 1536.2
256 3065.7 1524.6
257 3111.2 1524.6
258 3137.2 1524.6
259 3163.2 1524.6
260 3189.2 1524.6
261 3215.2 1524.6
262 3241.2 1524.6
263 3267.2 1524.6
264 3293.2 1524.6
265 3345.2 1524.6
266 2437.1 1523.5
267 2964.2 1510.8
268 2741.9 1504.4
269 2430.8 1504.4
270 3413.5 1498.6
271 2997.5 1492.1
272 2824.5 1485.4
273 3020.2 1479.1
274 3390.7 1479.1
275 3413.5 1472.6
276 2837.2 1466.3
277 2608.6 1466.3
278 2997.5 1466.1
279 3104.7 1466.1
280 3130.7 1466.1
281 3156.7 1466.1
282 3182.7 1466.1
283 3208.7 1466.1
284 3234.7 1466.1
285 3260.7 1466.1
286 3286.7 1466.1
287 3312.7 1466.1
288 3413.5 1446.6
289 3078.7 1446.6
290 3117.7 1443.3
291 3143.7 1443.3
292 3169.7 1443.3
293 3195.7 1443.3
294 3221.7 1443.3
295 3247.7 1443.3
296 3273.7 1443.3
297 2900.7 1440.9
298 2691.1 1440.9
299 2997.5 1440.1
300 3332.2 1440.1
301 2437.1 1434.6
302 3390.7 1433.6
303 3309.5 1427.1
304 3020.2 1427.1
305 2583.2 1421.9
306 3078.7 1420.6
307 3413.5 1420.6
308 3283.5 1417.3
309 3127.5 1417.3
310 2997.5 1414.1
311 3332.2 1414.1
312 3237.2 1409.2
313 3199.1 1409.2
314 3101.5 1407.6
315 3390.7 1407.6
316 3440.4 1402.8
317 2951.5 1402.8
318 3020.2 1401.1
319 3309.5 1401.1
320 3413.5 1394.6
321 3078.7 1394.6
322 3161.0 1390.1
323 2997.5 1388.1
324 3332.2 1388.1
325 2938.8 1383.8
326 2875.3 1383.8
327 3101.5 1381.6
328 3390.7 1381.6
329 3139.9 1375.4
330 3020.2 1375.1
331 3309.5 1375.1
332 3413.5 1368.6
333 3078.7 1368.6
334 2799.1 1364.7
335 3599.2 1364.7
336 3332.2 1362.1
337 2997.5 1362.1
338 3101.5 1355.6
339 3390.7 1355.6
340 3269.0 1352.0
341 2919.7 1352.0
342 2837.2 1352.0
343 3020.2 1349.1
344 3309.5 1349.1
345 2875.3 1345.7
346 3078.7 1342.6
347 3413.5 1342.6
348 3484.9 1339.3
349 2970.5 1339.3
350 2997.5 1336.1
351 3332.2 1336.1
352 2913.4 1333.0
353 3101.5 1329.6
354 3390.7 1329.6
355 3309.5 1323.1
356 3243.6 1323.1
357 3020.2 1323.1
358 2957.8 1320.3
359 3154.7 1320.3
360 3078.7 1316.6
361 3413.5 1316.6
362 3611.9 1313.9
363 3332.2 1310.1
364 2997.5 1310.1
365 3101.5 1303.6
366 3390.7 1303.6
367 3309.5 1297.1
368 3020.2 1297.1
369 2849.9 1294.9
370 2875.3 1294.9
371 2900.7 1294.9
372 3542.0 1294.9
373 3413.5 1290.6
374 3078.7 1290.6
375 3173.7 1288.5
376 3332.2 1284.1
377 2997.5 1284.1
378 3101.5 1277.6
379 3390.7 1277.6
380 3309.5 1271.1
381 3020.2 1271.1
382 2767.3 1269.5
383 3078.7 1264.6
384 3413.5 1264.6
385 2602.2 1263.1
386 3127.5 1261.3
387 3283.5 1261.3
388 3332.2 1258.1
389 2997.5 1258.1
390 2881.6 1256.8
391 2792.7 1256.8
392 2557.8 1256.8
393 3101.5 1251.6
394 3390.7 1251.6
395 3478.5 1250.4
396 3020.2 1245.1
397 2919.7 1244.1
398 2818.1 1244.1
399 2519.7 1244.1
400 3078.7 1238.6
401 3413.5 1238.6
402 3293.2 1235.3
403 3267.2 1235.3
404 3241.2 1235.3
405 3215.2 1235.3
406 3189.2 1235.3
407 3163.2 1235.3
408 3137.2 1235.3
409 2997.5 1232.1
410 3332.2 1232.1
411 2881.6 1225.0
412 3098.2 1212.6
413 3124.2 1212.6
414 3150.2 1212.6
415 3176.2 1212.6
416 3202.2 1212.6
417 3228.2 1212.6
418 3254.2 1212.6
419 3280.2 1212.6
420 3306.2 1212.6
421 3413.5 1212.6
422 2589.5 1212.3
423 2570.5 1212.3
424 2997.5 1206.1
425 3020.2 1199.6
426 3390.7 1199.6
427 3459.5 1199.6
428 3484.9 1199.6
429 2659.4 1193.3
430 3413.5 1186.6
431 2938.8 1180.4
432 2997.5 1180.1
433 3065.7 1154.1
434 3117.7 1154.1
435 3143.7 1154.1
436 3169.7 1154.1
437 3195.7 1154.1
438 3221.7 1154.1
439 3247.7 1154.1
440 3273.7 1154.1
441 3299.7 1154.1
442 3345.2 1154.1
443 2926.1 1142.5
444 3052.7 1131.3
445 3078.7 1131.3
446 3104.7 1131.3
447 3130.7 1131.3
448 3156.7 1131.3
449 3182.7 1131.3
450 3208.7 1131.3
451 3234.7 1131.3
452 3260.7 1131.3
453 3286.7 1131.3
454 3312.7 1131.3
455 3338.7 1131.3
456 3364.7 1131.3
457 2741.9 1129.8
458 2862.6 1123.4
459 3065.8 1098.0
460 3034.0 1091.7
461 2875.3 1079.0
462 2792.7 1040.9
463 2900.7 1028.2
464 2837.2 1021.8
465 2945.1 1015.5
466 2862.6 1009.1
467 2938.8 831.3
468 3072.1 932.9
469 3059.4 952.0
470 3034.0 964.7
471 3065.8 971.0
472 3091.2 990.1
473 3205.5 983.7
474 3408.7 875.8
475 3459.5 920.2
476 3510.3 1015.5
477 3364.2 1015.5
478 3383.3 1028.2
479 3497.6 1028.2
480 3396.0 1053.6
481 3294.4 1053.6
482 3516.6 1072.6
483 3218.2 1098.0
484 3567.4 1104.4
485 3554.7 1123.4
486 3396.0 1123.4
487 3548.4 1142.5
488 3529.3 1155.2
489 3408.7 1161.5
490 3472.2 1174.2
491 3694.4 1301.2
492 3745.2 1275.8
493 3745.2 1021.8
NODE_SCORES
1 0
2 15
3 56
4 97
5 38
6 79
7 20
8 61
9 2
10 43
11 84
12 25
13 66
14 7
15 48
16 89
17 30
18 71
19 12
20 53
21 94
22 35
23 76
24 17
25 58
26 99
27 40
28 81
29 22
30 63
31 4
32 45
33 86
34 27
35 68
36 9
37 50
38 91
39 32
40 73
41 14
42 55
43 96
44 37
45 78
46 19
47 60
48 1
49 42
50 83
51 24
52 65
53 6
54 47
55 88
56 29
57 70
58 11
59 52
60 93
61 34
62 75
63 16
64 57
65 98
66 39
67 80
68 21
69 62
70 3
71 44
72 85
73 26
74 67
75 8
76 49
77 90
78 31
79 72
80 13
81 54
82 95
83 36
84 77
85 18
86 59
87 100
88 41
89 82
90 23
91 64
92 5
93 46
94 87
95 28
96 69
97 10
98 51
99 92
100 33
101 74
102 15
103 56
104 97
105 38
106 79
107 20
108 61
109 2
110 43
111 84
112 25
113 66
114 7
115 48
116 89
117 30
118 71
119 12
120 53
121 94
122 35
123 76
124 17
125 58
126 99
127 40
128 81
129 22
130 63
131 4
132 45
133 86
134 27
135 68
136 9
137 50
138 91
139 32
140 73
141 14
142 55
143 96
144 37
145 78
146 19
147 60
148 1
149 42
150 83
151 24
152 65
153 6
154 47
155 88
156 29
157 70
158 11
159 52
160 93
161 34
162 75
163 16
164 57
165 98
166 39
167 80
168 21
169 62
170 3
171 44
172 85
173 26
174 67
175 8
176 49
177 90
178 31
179 72
180 13
181 54
182 95
183 36
184 77
185 18
186 59
187 100
188 41
189 82
190 23
191 64
192 5
193 46
194 87
195 28
196 69
197 10
198 51
199 92
200 33
201 74
202 15
203 56
204 97
205 38
206 79
207 20
208 61
209 2
210 43
211 84
212 25
213 66
214 7
215 48
216 89
217 30
218 71
219 12
220 53
221 94
222 35
223 76
224 17
225 58
226 99
227 40
228 81
229 22
230 63
231 4
232 45
233 86
234 27
235 68
236 9
237 50
238 91
239 32
240 73
241 14
242 55
243 96
244 37
245 78
246 19
247 60
248 1
249 42
250 83
251 24
252 65
253 6
254 47
255 88
256 29
257 70
258 11
259 52
260 93
261 34
262 75
263 16
264 57
265 98
266 39
267 80
268 21
269 62
270 3
271 44
272 85
273 26
274 67
275 8
276 49
277 90
278 31
279 72
280 13
281 54
282 95
283 36
284 77
285 18
286 59
287 100
288 41
289 82
290 23
291 64
292 5
293 46
294 87
295 28
296 69
297 10
298 51
299 92
300 33
301 74
302 15
303 56
304 97
305 38
306 79
307 20
308 61
309 2
310 43
311 84
312 25
313 66
314 7
315 48
316 89
317 30
318 71
319 12
320 53
321 94
322 35
323 76
324 17
325 58
326 99
327 40
328 81
329 22
330 63
331 4
332 45
333 86
334 27
335 68
336 9
337 50
338 91
339 32
340 73
341 14
342 55
343 96
344 37
345 78
346 19
347 60
348 1
349 42
350 83
351 24
352 65
353 6
354 47
355 88
356 29
357 70
358 11
359 52
360 93
361 34
362 75
363 16
364 57
365 98
366 39
367 80
368 21
369 62
370 3
371 44
372 85
373 26
374 67
375 8
376 49
377 90
378 31
379 72
380 13
381 54
382 95
383 36
384 77
385 18
386 59
387 100
388 41
389 82
390 23
391 64
392 5
393 46
394 87
395 28
396 69
397 10
398 51
399 92
400 33
401 74
402 15
403 56
404 97
405 38
406 79
407 20
408 61
409 2
410 43
411 84
412 25
413 66
414 7
415 48
416 89
417 30
418 71
419 12
420 53
421 94
422 35
423 76
424 17
425 58
426 99
427 40
428 81
429 22
430 63
431 4
432 45
433 86
434 27
435 68
436 9
437 50
438 91
439 32
440 73
441 14
442 55
443 96
444 37
445 78
446 19
447 60
448 1
449 42
450 83
451 24
452 65
453 6
454 47
455 88
456 29
457 70
458 11
459 52
460 93
461 34
462 75
463 16
464 57
465 98
466 39
467 80
468 21
469 62
470 3
471 44
472 85
473 26
474 67
475 8
476 49
477 90
478 31
479 72
480 13
481 54
482 95
483 36
484 77
485 18
486 59
487 100
488 41
489 82
490 23
491 64
492 5
493 46
