# Supplementary material for: A clustering metaheuristic for large orienteering problems
Source: PLoS One. 2022 Jul 22;17(7):e0271751. doi: 10.1371/journal.pone.0271751 (PMC9307188; doi:10.1371/journal.pone.0271751)
Supplement: S2 Data — (ZIP) [file pone.0271751.s002.zip › OP_instances/OP_RandomUtilities/u574]

BUDGET: 18453.0
NODE_COORDINATES
1 629.57 680.86
2 756.5 772.7
3 781.89 772.7
4 807.3 772.7
5 1010.51 899.71
6 1035.9 874.3
7 1090.61 921.19
8 1090.61 971.99
9 1090.61 997.4
10 1112.11 1001.31
11 1239.1 1102.89
12 1366.09 1001.31
13 1467.7 975.9
14 1598.59 997.4
15 1700.2 1149.8
16 1700.2 1175.2
17 1636.7 1226.0
18 1598.59 1251.41
19 1543.91 1306.09
20 1531.19 1229.9
21 1645.51 1306.09
22 1649.39 1378.4
23 1624.0 1429.2
24 1624.0 1454.61
25 1598.59 1505.39
26 1543.91 1509.3
27 1518.5 1433.11
28 1370.0 1505.39
29 1340.7 1509.3
30 1391.5 1433.11
31 1416.89 1306.09
32 1455.0 1280.7
33 1408.11 1226.0
34 1370.0 1251.41
35 1344.61 1251.41
36 1217.6 1353.01
37 1166.8 1353.01
38 1154.1 1276.8
39 1090.61 1314.9
40 1065.2 1327.6
41 1039.8 1353.01
42 1035.9 1306.09
43 1023.2 1280.7
44 883.5 1102.89
45 858.11 1064.8
46 811.19 1048.2
47 705.7 1001.31
48 633.4 921.19
49 633.4 997.4
50 654.9 1026.7
51 658.81 1048.2
52 658.81 1073.59
53 654.9 1102.89
54 756.5 1153.69
55 760.39 1175.2
56 861.99 1302.21
57 760.39 1276.8
58 658.81 1353.01
59 709.61 1530.8
60 735.0 1581.6
61 620.7 1683.2
62 658.81 1734.0
63 658.81 1784.8
64 608.01 1797.5
65 654.9 1890.29
66 705.7 1915.7
67 756.5 1915.7
68 756.5 1890.29
69 781.89 1890.29
70 836.6 1886.41
71 781.89 1839.49
72 756.5 1788.69
73 781.89 1763.3
74 807.3 1763.3
75 781.89 1712.5
76 756.5 1661.7
77 807.3 1661.7
78 832.7 1585.51
79 896.19 1420.39
80 959.71 1344.2
81 963.59 1403.81
82 963.59 1454.61
83 1010.51 1483.91
84 1035.9 1483.91
85 1137.5 1534.71
86 1137.5 1483.91
87 1213.69 1458.5
88 1268.4 1505.39
89 1268.4 1556.19
90 1315.29 1585.51
91 1366.09 1585.51
92 1370.0 1632.4
93 1344.61 1632.4
94 1344.61 1683.2
95 1319.2 1784.8
96 1141.41 1937.21
97 1039.8 1911.8
98 1010.51 1903.01
99 1061.31 1839.49
100 1112.11 1864.9
101 1112.11 1814.1
102 1188.3 1788.69
103 1213.69 1788.69
104 1239.1 1763.3
105 1213.69 1712.5
106 1239.1 1712.5
107 1213.69 1661.7
108 1166.8 1632.4
109 1192.21 1581.6
110 1166.8 1568.91
111 1061.31 1661.7
112 1039.8 1632.4
113 963.59 1708.59
114 938.2 1759.39
115 874.71 1784.8
116 883.5 1814.1
117 908.91 1814.1
118 959.71 1788.69
119 985.1 1788.69
120 985.1 1763.3
121 1014.39 1759.39
122 1014.39 1784.8
123 989.0 1835.61
124 938.2 1962.6
125 887.4 1949.9
126 861.99 1937.21
127 709.61 2064.2
128 595.29 2165.8
129 491.99 2214.8
130 514.49 2297.3
131 870.8 2042.7
132 912.79 2013.4
133 912.79 2064.2
134 997.79 2182.4
135 1035.9 2118.91
136 1035.9 2093.5
137 1086.7 2080.8
138 1099.39 2055.39
139 1112.11 2030.0
140 1141.41 2089.61
141 1188.3 2144.3
142 1264.49 2118.91
143 1289.9 2144.3
144 1353.4 2106.19
145 1302.6 2004.61
146 1391.5 2080.8
147 1442.3 2042.7
148 1467.7 2042.7
149 1493.11 2042.7
150 1522.4 2026.09
151 1518.5 2118.91
152 1569.3 2042.7
153 1569.3 1890.29
154 1594.71 1814.1
155 1573.2 1784.8
156 1522.4 1835.61
157 1496.99 1886.41
158 1471.6 1886.41
159 1446.19 1886.41
160 1493.11 1814.1
161 1467.7 1788.69
162 1493.11 1788.69
163 1518.5 1788.69
164 1543.91 1737.89
165 1594.71 1610.9
166 1763.69 1784.8
167 1700.2 1784.8
168 1645.51 1941.09
169 1721.7 1991.89
170 1772.5 1966.5
171 1797.89 1966.5
172 1836.0 1966.5
173 1861.41 1890.29
174 1886.8 1890.29
175 1848.69 1814.1
176 1874.1 1814.1
177 1899.49 1814.1
178 1950.29 1788.69
179 1975.7 1788.69
180 1975.7 1839.49
181 2001.09 1839.49
182 2051.89 1839.49
183 2051.89 1788.69
184 2026.5 1737.89
185 2077.3 1712.5
186 2128.11 1687.11
187 2204.3 1737.89
188 2204.3 1788.69
189 2382.11 1636.31
190 2445.61 1585.51
191 2483.69 1585.51
192 2525.7 1581.6
193 2474.9 1556.19
194 2449.49 1556.19
195 2386.0 1530.8
196 2360.61 1530.8
197 2382.11 1471.19
198 2360.61 1403.81
199 2335.2 1403.81
200 2293.2 1356.89
201 2331.31 1331.5
202 2297.11 1276.8
203 2246.31 1276.8
204 2195.51 1353.01
205 2157.4 1403.81
206 2157.4 1429.2
207 2208.2 1480.0
208 2081.19 1606.99
209 2030.39 1657.79
210 1954.2 1734.0
211 1903.4 1708.59
212 1827.21 1632.4
213 1776.41 1734.0
214 1772.5 1712.5
215 1747.11 1636.31
216 1772.5 1534.71
217 1772.5 1509.3
218 1747.11 1433.11
219 1696.31 1382.3
220 1772.5 1306.09
221 1772.5 1255.29
222 1759.8 1229.9
223 1899.49 1280.7
224 1924.9 1280.7
225 1950.29 1280.7
226 1966.89 1327.6
227 1941.5 1340.29
228 1928.81 1403.81
229 1903.4 1403.81
230 1878.01 1403.81
231 1903.4 1480.0
232 1966.89 1606.99
233 1937.6 1610.9
234 1975.7 1534.71
235 2026.5 1483.91
236 2005.0 1454.61
237 2051.89 1458.5
238 2128.11 1509.3
239 2128.11 1458.5
240 2081.19 1403.81
241 2005.0 1353.01
242 2077.3 1280.7
243 2140.8 1280.7
244 2191.6 1229.9
245 2229.71 1229.9
246 2255.1 1229.9
247 2293.2 1229.9
248 2356.7 1280.7
249 2356.7 1331.5
250 2407.5 1369.61
251 2509.1 1382.3
252 2521.8 1356.89
253 2534.49 1382.3
254 2585.29 1331.5
255 2813.91 1483.91
256 2851.99 1458.5
257 2792.4 1530.8
258 2766.99 1530.8
259 2737.7 1572.79
260 2763.11 1585.51
261 2792.4 1581.6
262 2678.11 1695.9
263 2665.41 1759.39
264 2737.7 1826.8
265 2788.5 1788.69
266 2868.59 1861.0
267 2915.51 1864.9
268 2944.8 1886.41
269 2995.61 1975.29
270 2894.0 1975.29
271 2817.79 1975.29
272 2728.91 1937.21
273 2728.91 1886.41
274 2652.7 1873.69
275 2623.4 1877.6
276 2614.61 1835.61
277 2585.29 1814.1
278 2589.2 1784.8
279 2538.4 1810.2
280 2513.01 1784.8
281 2386.0 1861.0
282 2259.0 1962.6
283 2220.9 1937.21
284 2182.79 1924.49
285 2005.0 1937.21
286 1979.61 2038.81
287 1954.2 2038.81
288 1916.09 2076.89
289 1852.6 2140.39
290 1827.21 2165.8
291 1814.49 2229.3
292 1874.1 2156.99
293 1950.29 2093.5
294 2001.09 2093.5
295 2051.89 2118.91
296 2081.19 2115.0
297 2081.19 2191.19
298 2153.5 2195.1
299 2229.71 2258.59
300 2331.31 2144.3
301 2309.8 2140.39
302 2259.0 2140.39
303 2233.59 2140.39
304 2208.2 2140.39
305 2144.71 2089.61
306 2166.19 2080.8
307 2229.71 2042.7
308 2255.1 2042.7
309 2356.7 2068.11
310 2436.8 2140.39
311 2382.11 2144.3
312 2407.5 2068.11
313 2432.89 2055.39
314 2432.89 2030.0
315 2436.8 2026.09
316 2483.69 2042.7
317 2509.1 2042.7
318 2563.81 2102.3
319 2538.4 2165.8
320 2585.29 2106.19
321 2661.5 2068.11
322 2661.5 2042.7
323 2703.5 2076.89
324 2661.5 2144.3
325 2686.89 2144.3
326 2716.19 2140.39
327 2813.91 2245.9
328 2813.91 2118.91
329 2843.2 2115.0
330 2902.79 2195.1
331 3017.11 2195.1
332 2979.0 2106.19
333 3017.11 2042.7
334 3042.5 2042.7
335 3055.2 2106.19
336 3080.61 2106.19
337 3131.41 2118.91
338 3194.9 2042.7
339 3220.29 2042.7
340 3220.29 2068.11
341 3258.4 2093.5
342 3224.2 2115.0
343 3433.5 2345.29
344 3516.0 2322.79
345 3360.0 1991.89
346 3410.8 1979.2
347 3398.11 1915.7
348 3436.19 1852.21
349 3401.99 1835.61
350 3360.0 1788.69
351 3398.11 1788.69
352 3398.11 1712.5
353 3372.7 1598.2
354 3398.11 1598.2
355 3423.5 1585.51
356 3423.5 1483.91
357 3376.6 1403.81
358 3351.19 1454.61
359 3300.41 1530.8
360 3300.41 1581.6
361 3249.61 1632.4
362 3271.09 1661.7
363 3296.5 1661.7
364 3325.8 1708.59
365 3275.0 1734.0
366 3300.41 1784.8
367 3338.5 1835.61
368 3325.8 1861.0
369 3338.5 1911.8
370 3300.41 1988.01
371 3300.41 2038.81
372 3233.01 2017.3
373 3207.6 1953.81
374 3233.01 1941.09
375 3233.01 1877.6
376 3233.01 1801.41
377 3173.4 1810.2
378 3173.4 1886.41
379 3093.3 1966.5
380 3131.41 1915.7
381 3106.0 1864.9
382 3093.3 1788.69
383 3046.41 1721.31
384 3008.3 1734.0
385 3021.0 1784.8
386 2944.8 1759.39
387 2894.0 1784.8
388 2868.59 1784.8
389 2843.2 1784.8
390 2864.71 1737.89
391 2890.1 1610.9
392 2940.9 1560.1
393 2991.7 1534.71
394 3046.41 1480.0
395 2915.51 1407.7
396 2864.71 1344.2
397 2890.1 1344.2
398 2940.9 1306.09
399 2940.9 1268.01
400 3004.39 1229.9
401 3042.5 1204.49
402 3033.69 1276.8
403 3055.2 1356.89
404 3106.0 1356.89
405 3148.01 1454.61
406 3109.9 1581.6
407 3169.49 1598.2
408 3169.49 1560.1
409 3169.49 1534.71
410 3194.9 1509.3
411 3233.01 1509.3
412 3275.0 1403.81
413 3224.2 1378.4
414 3198.81 1378.4
415 3194.9 1356.89
416 3182.21 1331.5
417 3194.9 1268.01
418 3173.4 1251.41
419 3122.6 1226.0
420 3144.1 1204.49
421 3169.49 1179.1
422 3207.6 1166.41
423 3245.7 1153.69
424 3271.09 1153.69
425 3249.61 1226.0
426 3283.81 1280.7
427 3309.2 1217.21
428 3347.3 1204.49
429 3452.79 1111.7
430 3325.8 997.4
431 3300.41 997.4
432 3275.0 1022.79
433 3224.2 997.4
434 3245.7 950.51
435 3309.2 772.7
436 3347.3 772.7
437 3491.99 683.01
438 3536.99 683.01
439 3564.0 710.0
440 3463.44 683.01
441 3122.6 921.19
442 3021.0 971.99
443 3067.89 1001.31
444 3093.3 1001.31
445 3144.1 1001.31
446 3173.4 1048.2
447 3097.21 1022.79
448 3021.0 1073.59
449 2995.61 1149.8
450 2940.9 1090.2
451 2902.79 1026.7
452 2928.2 963.2
453 2966.31 874.3
454 2855.9 971.99
455 2868.59 997.4
456 2894.0 1099.0
457 2792.4 1149.8
458 2830.51 1213.3
459 2805.1 1213.3
460 2843.2 1276.8
461 2830.51 1327.6
462 2805.1 1327.6
463 2792.4 1276.8
464 2699.61 1293.4
465 2699.61 1217.21
466 2640.0 1175.2
467 2661.5 1090.2
468 2716.19 1073.59
469 2665.41 1048.2
470 2589.2 1099.0
471 2572.6 1026.7
472 2576.5 946.6
473 2551.09 1022.79
474 2500.29 1099.0
475 2538.4 1200.61
476 2513.01 1200.61
477 2382.11 1052.11
478 2394.8 1026.7
479 2394.8 1001.31
480 2420.2 975.9
481 2432.89 899.71
482 2496.41 836.19
483 2534.49 823.5
484 2559.9 823.5
485 2610.7 836.19
486 2737.7 823.5
487 2763.11 823.5
488 2788.5 823.5
489 2839.3 823.5
490 2884.61 676.6
491 2889.61 671.6
492 2886.68 674.51
493 2630.61 676.6
494 2632.7 674.51
495 2635.61 671.6
496 2659.12 606.8
497 2409.71 683.01
498 2293.26 680.86
499 2290.35 677.95
500 2223.42 680.86
501 2220.51 677.95
502 2172.62 680.86
503 2169.71 677.95
504 2093.5 677.95
505 2096.41 680.86
506 2318.59 874.3
507 2347.89 908.5
508 2284.39 870.39
509 2259.0 870.39
510 2246.31 895.8
511 2170.1 883.11
512 2233.59 921.19
513 2331.31 1026.7
514 2360.61 1022.79
515 2398.69 1073.59
516 2373.3 1099.0
517 2386.0 1124.39
518 2347.89 1149.8
519 2309.8 1149.8
520 2182.79 1073.59
521 2195.51 1149.8
522 2131.99 1149.8
523 2068.5 1149.8
524 2030.39 1149.8
525 1912.21 1153.69
526 1928.81 1022.79
527 1903.4 1022.79
528 1852.6 1073.59
529 1721.7 1001.31
530 1772.5 1001.31
531 1823.3 1014.0
532 1823.3 988.59
533 1861.41 950.51
534 1928.81 895.8
535 1865.29 921.19
536 1747.11 899.71
537 1747.11 874.3
538 1747.11 848.91
539 1747.11 823.5
540 1747.11 798.11
541 1700.2 794.2
542 1700.2 819.61
543 1649.39 794.2
544 1649.39 870.39
545 1624.0 895.8
546 1518.5 899.71
547 1531.19 874.3
548 1543.91 848.91
549 1522.4 819.61
550 1471.6 870.39
551 1420.8 857.7
552 1395.39 845.0
553 1395.39 895.8
554 1344.61 895.8
555 1217.6 908.5
556 1166.8 870.39
557 1141.41 857.7
558 1137.5 899.71
559 1217.6 819.61
560 1154.1 794.2
561 1065.2 768.81
562 1039.8 781.5
563 1014.39 794.2
564 826.41 680.86
565 823.5 677.95
566 750.21 680.86
567 747.3 677.95
568 667.66 680.86
569 664.75 677.95
570 652.7 606.8
571 491.99 755.0
572 491.99 710.0
573 519.0 683.01
574 626.64 677.95
NODE_SCORES
1 0
2 15
3 56
4 97
5 38
6 79
7 20
8 61
9 2
10 43
11 84
12 25
13 66
14 7
15 48
16 89
17 30
18 71
19 12
20 53
21 94
22 35
23 76
24 17
25 58
26 99
27 40
28 81
29 22
30 63
31 4
32 45
33 86
34 27
35 68
36 9
37 50
38 91
39 32
40 73
41 14
42 55
43 96
44 37
45 78
46 19
47 60
48 1
49 42
50 83
51 24
52 65
53 6
54 47
55 88
56 29
57 70
58 11
59 52
60 93
61 34
62 75
63 16
64 57
65 98
66 39
67 80
68 21
69 62
70 3
71 44
72 85
73 26
74 67
75 8
76 49
77 90
78 31
79 72
80 13
81 54
82 95
83 36
84 77
85 18
86 59
87 100
88 41
89 82
90 23
91 64
92 5
93 46
94 87
95 28
96 69
97 10
98 51
99 92
100 33
101 74
102 15
103 56
104 97
105 38
106 79
107 20
108 61
109 2
110 43
111 84
112 25
113 66
114 7
115 48
116 89
117 30
118 71
119 12
120 53
121 94
122 35
123 76
124 17
125 58
126 99
127 40
128 81
129 22
130 63
131 4
132 45
133 86
134 27
135 68
136 9
137 50
138 91
139 32
140 73
141 14
142 55
143 96
144 37
145 78
146 19
147 60
148 1
149 42
150 83
151 24
152 65
153 6
154 47
155 88
156 29
157 70
158 11
159 52
160 93
161 34
162 75
163 16
164 57
165 98
166 39
167 80
168 21
169 62
170 3
171 44
172 85
173 26
174 67
175 8
176 49
177 90
178 31
179 72
180 13
181 54
182 95
183 36
184 77
185 18
186 59
187 100
188 41
189 82
190 23
191 64
192 5
193 46
194 87
195 28
196 69
197 10
198 51
199 92
200 33
201 74
202 15
203 56
204 97
205 38
206 79
207 20
208 61
209 2
210 43
211 84
212 25
213 66
214 7
215 48
216 89
217 30
218 71
219 12
220 53
221 94
222 35
223 76
224 17
225 58
226 99
227 40
228 81
229 22
230 63
231 4
232 45
233 86
234 27
235 68
236 9
237 50
238 91
239 32
240 73
241 14
242 55
243 96
244 37
245 78
246 19
247 60
248 1
249 42
250 83
251 24
252 65
253 6
254 47
255 88
256 29
257 70
258 11
259 52
260 93
261 34
262 75
263 16
264 57
265 98
266 39
267 80
268 21
269 62
270 3
271 44
272 85
273 26
274 67
275 8
276 49
277 90
278 31
279 72
280 13
281 54
282 95
283 36
284 77
285 18
286 59
287 100
288 41
289 82
290 23
291 64
292 5
293 46
294 87
295 28
296 69
297 10
298 51
299 92
300 33
301 74
302 15
303 56
304 97
305 38
306 79
307 20
308 61
309 2
310 43
311 84
312 25
313 66
314 7
315 48
316 89
317 30
318 71
319 12
320 53
321 94
322 35
323 76
324 17
325 58
326 99
327 40
328 81
329 22
330 63
331 4
332 45
333 86
334 27
335 68
336 9
337 50
338 91
339 32
340 73
341 14
342 55
343 96
344 37
345 78
346 19
347 60
348 1
349 42
350 83
351 24
352 65
353 6
354 47
355 88
356 29
357 70
358 11
359 52
360 93
361 34
362 75
363 16
364 57
365 98
366 39
367 80
368 21
369 62
370 3
371 44
372 85
373 26
374 67
375 8
376 49
377 90
378 31
379 72
380 13
381 54
382 95
383 36
384 77
385 18
386 59
387 100
388 41
389 82
390 23
391 64
392 5
393 46
394 87
395 28
396 69
397 10
398 51
399 92
400 33
401 74
402 15
403 56
404 97
405 38
406 79
407 20
408 61
409 2
410 43
411 84
412 25
413 66
414 7
415 48
416 89
417 30
418 71
419 12
420 53
421 94
422 35
423 76
424 17
425 58
426 99
427 40
428 81
429 22
430 63
431 4
432 45
433 86
434 27
435 68
436 9
437 50
438 91
439 32
440 73
441 14
442 55
443 96
444 37
445 78
446 19
447 60
448 1
449 42
450 83
451 24
452 65
453 6
454 47
455 88
456 29
457 70
458 11
459 52
460 93
461 34
462 75
463 16
464 57
465 98
466 39
467 80
468 21
469 62
470 3
471 44
472 85
473 26
474 67
475 8
476 49
477 90
478 31
479 72
480 13
481 54
482 95
483 36
484 77
485 18
486 59
487 100
488 41
489 82
490 23
491 64
492 5
493 46
494 87
495 28
496 69
497 10
498 51
499 92
500 33
501 74
502 15
503 56
504 97
505 38
506 79
507 20
508 61
509 2
510 43
511 84
512 25
513 66
514 7
515 48
516 89
517 30
518 71
519 12
520 53
521 94
522 35
523 76
524 17
525 58
526 99
527 40
528 81
529 22
530 63
531 4
532 45
533 86
534 27
535 68
536 9
537 50
538 91
539 32
540 73
541 14
542 55
543 96
544 37
545 78
546 19
547 60
548 1
549 42
550 83
551 24
552 65
553 6
554 47
555 88
556 29
557 70
558 11
559 52
560 93
561 34
562 75
563 16
564 57
565 98
566 39
567 80
568 21
569 62
570 3
571 44
572 85
573 26
574 67
