# Supplementary material for: A clustering metaheuristic for large orienteering problems
Source: PLoS One. 2022 Jul 22;17(7):e0271751. doi: 10.1371/journal.pone.0271751 (PMC9307188; doi:10.1371/journal.pone.0271751)
Supplement: S2 Data — (ZIP) [file pone.0271751.s002.zip › OP_instances/OP_RandomUtilities/u724]

BUDGET: 20955.0
NODE_COORDINATES
1 605.61 796.6
2 681.8 1025.2
3 605.61 1152.21
4 605.61 1253.81
5 656.41 1736.41
6 808.81 2041.19
7 726.25 1825.29
8 758.01 1863.4
9 783.4 1736.41
10 808.81 1736.41
11 758.01 1101.41
12 758.01 796.6
13 758.01 821.99
14 872.3 733.11
15 885.0 2066.6
16 872.3 1787.21
17 935.8 1965.0
18 910.39 707.7
19 935.8 1812.6
20 935.8 1761.8
21 935.8 1177.6
22 986.6 1380.8
23 1011.99 898.2
24 986.6 1203.01
25 986.6 1152.21
26 986.6 821.99
27 1011.99 796.6
28 986.6 923.59
29 1062.79 1126.8
30 1113.59 1431.6
31 1139.0 1482.4
32 1189.8 949.0
33 1189.8 1253.81
34 1240.61 1507.79
35 1291.41 1355.39
36 1266.0 1253.81
37 1189.8 1101.41
38 1189.8 1380.8
39 1113.59 1152.21
40 1113.59 821.99
41 1189.8 707.7
42 1151.7 733.11
43 1113.59 923.59
44 1113.59 1101.41
45 1113.59 1228.4
46 1113.59 949.0
47 1113.59 1406.19
48 1139.0 860.1
49 1189.8 733.11
50 1240.61 1711.0
51 1266.0 1736.41
52 1291.41 1863.4
53 1278.69 2047.56
54 1285.06 2053.91
55 1291.41 2041.19
56 1329.49 1958.65
57 1291.41 1965.0
58 1323.14 1952.3
59 1316.8 1787.21
60 1342.21 1863.4
61 1329.49 1945.96
62 1335.86 1952.3
63 1164.39 2244.39
64 1164.39 2091.99
65 1189.8 1584.0
66 1215.2 1711.0
67 1164.39 1634.8
68 1164.39 1787.21
69 1189.8 1863.4
70 1189.8 2244.39
71 1266.0 2168.2
72 1278.69 2060.25
73 1272.34 2053.91
74 1240.61 2041.19
75 1227.89 1958.65
76 1234.26 1952.3
77 1240.61 1965.0
78 1291.41 1609.39
79 1291.41 1076.0
80 1266.0 707.7
81 1189.8 847.4
82 1139.0 1533.2
83 1113.59 2028.5
84 1088.2 2244.39
85 1088.2 2079.3
86 999.3 2180.9
87 1011.99 1736.41
88 1062.79 1685.61
89 1037.4 1634.8
90 1113.59 1863.4
91 1062.79 771.19
92 1062.79 821.99
93 1024.71 1279.2
94 986.6 1507.79
95 1037.4 872.79
96 1037.4 1482.4
97 1011.99 1609.39
98 961.19 1711.0
99 999.3 733.11
100 1011.99 1901.5
101 1037.4 1914.2
102 1062.79 1736.41
103 1062.79 1609.39
104 1240.61 2244.39
105 1342.21 1939.61
106 1291.41 2168.2
107 1316.8 1584.0
108 1266.0 1685.61
109 1215.2 1787.21
110 1189.8 1965.0
111 1215.2 2041.19
112 1240.61 1863.4
113 1227.89 1945.96
114 1221.54 1952.3
115 1189.8 2091.99
116 1215.2 2168.2
117 1367.6 1634.8
118 1494.61 2244.39
119 1520.0 2028.5
120 1570.8 1812.6
121 1596.19 1812.6
122 1570.8 2244.39
123 1672.4 1939.61
124 1710.51 1996.76
125 1716.86 2003.11
126 1748.59 2015.8
127 1850.2 2142.79
128 1875.61 2244.39
129 1951.8 2091.99
130 1913.69 2079.3
131 1977.21 2244.39
132 1799.39 2168.2
133 1850.2 2219.0
134 1824.8 1634.8
135 1774.0 1736.41
136 1723.2 1761.8
137 1799.39 1507.79
138 1799.39 1456.99
139 1799.39 1228.4
140 1761.31 1228.4
141 1748.59 1431.6
142 1862.89 949.0
143 1786.7 707.7
144 1901.0 898.2
145 1926.41 872.79
146 1774.0 1939.61
147 1774.0 1812.6
148 1748.59 1634.8
149 1748.59 1888.81
150 1672.4 1761.8
151 1672.4 1812.6
152 1723.2 1406.19
153 1723.2 1330.0
154 1723.2 999.8
155 1710.51 733.11
156 1697.79 821.99
157 1723.2 1152.21
158 1672.4 1076.0
159 1646.99 1304.61
160 1723.2 1076.0
161 1748.59 898.2
162 1723.2 1203.01
163 1799.39 796.6
164 1748.59 733.11
165 1799.39 999.8
166 1824.8 987.11
167 1723.2 1990.39
168 1697.79 1939.61
169 1704.14 2003.11
170 1710.51 2009.45
171 1646.99 2244.39
172 1774.0 1965.0
173 1926.41 923.59
174 1913.69 707.7
175 2002.6 923.59
176 1951.8 707.7
177 1926.41 796.6
178 1989.9 707.7
179 1977.21 796.6
180 2028.01 796.6
181 2066.09 733.11
182 2104.2 796.6
183 2028.01 707.7
184 2002.6 872.79
185 2155.0 1253.81
186 2161.35 1266.5
187 2167.7 1272.85
188 2205.8 1558.59
189 2281.99 1761.8
190 2332.79 1558.59
191 2358.2 1126.8
192 2447.11 1584.0
193 2383.59 2142.79
194 2358.2 2066.6
195 2383.59 2015.8
196 2434.39 1406.19
197 2409.0 2015.8
198 2434.39 2053.91
199 2434.39 1355.39
200 2459.8 796.6
201 2459.8 1330.0
202 2421.7 974.39
203 2409.0 872.79
204 2459.8 974.39
205 2485.2 1279.2
206 2536.0 796.6
207 2523.3 1355.39
208 2523.3 1584.0
209 2561.41 1939.61
210 2561.41 2244.39
211 2510.61 2142.79
212 2713.81 2244.39
213 2713.81 2142.79
214 2701.09 2079.3
215 2688.4 1126.8
216 2663.01 1761.8
217 2663.01 1050.61
218 2637.6 1101.41
219 2612.21 1152.21
220 2637.6 1355.39
221 2561.41 1558.59
222 2586.8 1939.61
223 2612.21 1812.6
224 2586.8 1761.8
225 2561.41 1812.6
226 2561.41 1761.8
227 2612.21 999.8
228 2701.09 1291.89
229 2764.61 1126.8
230 2790.0 1152.21
231 2840.8 1126.8
232 2790.0 821.99
233 2739.2 821.99
234 2713.81 872.79
235 2612.21 796.6
236 2434.39 1304.61
237 2497.89 834.71
238 2536.0 872.79
239 2561.41 821.99
240 2612.21 834.71
241 2574.1 949.0
242 2561.41 796.6
243 2561.41 999.8
244 2586.8 1101.41
245 2510.61 1177.6
246 2536.0 1203.01
247 2472.5 1558.59
248 2561.41 2066.6
249 2637.6 2219.0
250 2586.8 2104.71
251 2561.41 2104.71
252 2637.6 2244.39
253 2637.6 2142.79
254 2536.0 1456.99
255 2497.89 1101.41
256 2447.11 1558.59
257 2383.59 1469.71
258 2281.99 1812.6
259 2231.19 2041.19
260 2434.39 2219.0
261 2440.74 2231.7
262 2459.8 2244.39
263 2453.46 2231.7
264 2447.11 2225.35
265 2358.2 1812.6
266 2383.59 1939.61
267 2307.4 2142.79
268 2256.6 2142.79
269 2332.79 1939.61
270 2370.9 1101.41
271 2231.19 2142.79
272 2167.7 2079.3
273 2129.61 2244.39
274 2129.61 2041.19
275 2180.39 2219.0
276 2078.81 2142.79
277 2078.81 2244.39
278 2078.81 2066.6
279 2028.01 2244.39
280 2053.4 2117.4
281 2028.01 2142.79
282 2053.4 2219.0
283 2002.6 2066.6
284 1977.21 2066.6
285 3018.59 2193.59
286 3044.0 2142.79
287 3044.0 2219.0
288 2967.79 2168.2
289 2980.51 2104.71
290 3069.39 2219.0
291 3069.39 2142.79
292 3132.91 2117.4
293 3209.1 1952.3
294 3196.41 2066.6
295 3120.2 2015.8
296 3171.0 1812.6
297 3107.5 1584.0
298 3094.8 1965.0
299 3069.39 2015.8
300 2993.2 1939.61
301 2993.2 2015.8
302 2967.79 2066.6
303 2993.2 898.2
304 3018.59 1050.61
305 3044.0 872.79
306 3069.39 949.0
307 3069.39 796.6
308 3069.39 898.2
309 3120.2 796.6
310 3171.0 923.59
311 3120.2 1050.61
312 3171.0 999.8
313 3145.61 1050.61
314 3120.2 1126.8
315 3145.61 872.79
316 3094.8 1304.61
317 2993.2 949.0
318 2967.79 796.6
319 2993.2 796.6
320 2840.8 872.79
321 2815.41 796.6
322 2802.7 1215.7
323 2828.11 1330.0
324 2790.0 1380.8
325 2802.7 1330.0
326 2891.6 1101.41
327 2866.19 1050.61
328 2853.5 974.39
329 2866.19 1253.81
330 2739.2 796.6
331 2764.61 1279.2
332 2840.8 1279.2
333 2916.99 1253.81
334 2904.3 1025.2
335 2916.99 1406.19
336 2891.6 1342.7
337 2866.19 1342.7
338 2815.41 1431.6
339 2853.5 1456.99
340 2840.8 1761.8
341 2790.0 1634.8
342 2840.8 1685.61
343 2726.5 1939.61
344 2790.0 1939.61
345 2790.0 2015.8
346 2739.2 1825.29
347 2764.61 1507.79
348 2790.0 1431.6
349 2790.0 1584.0
350 2764.61 1761.8
351 2815.41 1761.8
352 2739.2 1571.31
353 2840.8 2117.4
354 2866.19 2142.79
355 2967.79 1126.8
356 3018.59 1126.8
357 3044.0 1050.61
358 3069.39 1304.61
359 3005.9 1228.4
360 3044.0 1380.8
361 3120.2 1177.6
362 3145.61 1253.81
363 3171.0 1177.6
364 3120.2 1380.8
365 3298.01 2168.2
366 3488.5 1157.4
367 3505.18 1167.4
368 3508.5 1194.06
369 3488.5 1260.74
370 3505.18 1240.74
371 3498.5 1220.74
372 3508.5 1197.4
373 3498.5 1170.74
374 3495.18 1160.74
375 3488.5 1127.4
376 3498.5 1120.74
377 3488.5 1097.4
378 3488.5 1094.06
379 3508.5 1077.4
380 3498.5 1057.4
381 3498.5 1050.74
382 3508.5 1037.4
383 3488.5 1020.74
384 3508.5 1000.74
385 3425.0 999.8
386 3488.5 907.4
387 3488.5 927.4
388 3495.18 940.74
389 3495.18 920.74
390 3508.5 900.74
391 3498.5 894.06
392 3508.5 880.74
393 3488.5 860.74
394 3450.41 872.79
395 3348.81 771.19
396 3323.4 707.7
397 3272.6 847.4
398 3221.8 999.8
399 3323.4 974.39
400 3374.2 898.2
401 3298.01 847.4
402 3196.41 796.6
403 3196.41 1266.5
404 3221.8 2168.2
405 3272.6 1101.41
406 3272.6 1025.2
407 3298.01 923.59
408 3272.6 2041.19
409 3298.01 1990.39
410 3348.81 2066.6
411 3399.61 1812.6
412 3361.5 1787.21
413 3336.09 1914.2
414 3361.5 1990.39
415 3399.61 2066.6
416 3272.6 1761.8
417 3234.49 1799.9
418 3272.6 1507.79
419 3298.01 1558.59
420 3247.21 1634.8
421 3405.96 2211.31
422 3410.96 2216.31
423 3405.96 2231.31
424 3395.96 2231.31
425 3495.18 2167.56
426 3498.5 2157.56
427 3498.5 2150.9
428 3498.5 2140.9
429 3488.5 2120.9
430 3505.18 2100.9
431 3498.5 2080.9
432 3488.5 2057.56
433 3488.5 2054.24
434 3498.5 2037.56
435 3488.5 2040.9
436 3498.5 2020.9
437 3495.18 2000.9
438 3508.5 1997.56
439 3498.5 1977.56
440 3498.5 1970.9
441 3495.18 1960.9
442 3508.5 1957.56
443 3488.5 1927.56
444 3498.5 1920.9
445 3488.5 1897.56
446 3488.5 1894.24
447 3508.5 1877.56
448 3498.5 1857.56
449 3498.5 1850.9
450 3508.5 1837.56
451 3488.5 1820.9
452 3508.5 1800.9
453 3437.7 1850.7
454 3348.81 1406.19
455 3348.81 1507.79
456 3348.81 1456.99
457 3323.4 1761.8
458 3323.4 1863.4
459 3323.4 1634.8
460 3374.2 1685.61
461 3399.61 1914.2
462 3412.3 1977.7
463 3399.61 1685.61
464 3399.61 1558.59
465 3425.0 1584.0
466 3323.4 1558.59
467 3298.01 1507.79
468 3221.8 1380.8
469 3272.6 1406.19
470 3323.4 1380.8
471 3348.81 1177.6
472 3348.81 1253.81
473 3272.6 1177.6
474 3247.21 1228.4
475 3171.0 1253.81
476 3145.61 1456.99
477 3171.0 1533.2
478 3044.0 1761.8
479 3005.9 1736.41
480 3018.59 1558.59
481 2993.2 1787.21
482 2942.4 1761.8
483 2993.2 1304.61
484 3044.0 2066.6
485 3044.0 2015.8
486 3120.2 1685.61
487 3120.2 1761.8
488 3069.39 1507.79
489 3069.39 1380.8
490 3018.59 1634.8
491 2967.79 1533.2
492 2891.6 1507.79
493 2916.99 1863.4
494 2891.6 1888.81
495 2891.6 1685.61
496 2866.19 1787.21
497 2840.8 1507.79
498 2815.41 2015.8
499 2840.8 1787.21
500 2891.6 1977.7
501 2916.99 2041.19
502 2891.6 2142.79
503 2866.19 2168.2
504 2891.6 2066.6
505 2916.99 2219.0
506 2815.41 2244.39
507 2815.41 2066.6
508 2790.0 2142.79
509 2739.2 2168.2
510 2764.61 2066.6
511 2663.01 2244.39
512 2612.21 2066.6
513 2637.6 1406.19
514 2637.6 1584.0
515 2536.0 2015.8
516 2536.0 1812.6
517 2510.61 1838.01
518 2485.2 1787.21
519 2510.61 1685.61
520 2485.2 1838.01
521 2485.2 1939.61
522 2510.61 2219.0
523 2383.59 1888.81
524 2332.79 1888.81
525 2447.11 2238.05
526 2485.2 2015.8
527 2459.8 2066.6
528 2358.2 1279.2
529 2294.71 1355.39
530 2281.99 872.79
531 2307.4 1253.81
532 2320.1 1171.25
533 2326.45 1164.9
534 2320.1 872.79
535 2320.1 1158.55
536 2313.75 1164.9
537 2294.71 1228.4
538 2307.4 1050.61
539 2332.79 1177.6
540 2332.79 1304.61
541 2358.2 1330.0
542 2358.2 1634.8
543 2307.4 1634.8
544 2205.8 1761.8
545 2281.99 1558.59
546 2231.19 1228.4
547 2243.91 1279.2
548 2281.99 1634.8
549 2231.19 1177.6
550 2129.61 1507.79
551 2155.0 1304.61
552 2155.0 1177.6
553 2167.7 1260.16
554 2174.04 1266.5
555 2129.61 1685.61
556 2155.0 1634.8
557 2078.81 1609.39
558 2066.09 1152.21
559 2028.01 1253.81
560 2167.7 885.51
561 2193.11 1152.21
562 2180.39 1050.61
563 2205.8 1126.8
564 2205.8 1253.81
565 2231.19 923.59
566 2155.0 1406.19
567 2053.4 1838.01
568 2078.81 1761.8
569 2053.4 1507.79
570 2002.6 1355.39
571 2053.4 1431.6
572 2053.4 1685.61
573 2129.61 1380.8
574 2129.61 1456.99
575 2078.81 1279.2
576 2028.01 1736.41
577 2002.6 1838.01
578 1977.21 1838.01
579 1977.21 1787.21
580 1951.8 1812.6
581 2002.6 1685.61
582 1977.21 1431.6
583 1901.0 1406.19
584 1926.41 1812.6
585 2002.6 1939.61
586 1977.21 1533.2
587 2002.6 1507.79
588 1926.41 1304.61
589 1939.1 1609.39
590 1901.0 1253.81
591 2002.6 1050.61
592 2002.6 1253.81
593 2028.01 999.8
594 1951.8 1253.81
595 2002.6 1177.6
596 2104.2 999.8
597 2028.01 1152.21
598 2002.6 999.8
599 1913.69 1152.21
600 1977.21 999.8
601 1850.2 1177.6
602 1850.2 1812.6
603 1875.61 2015.8
604 1862.89 1888.81
605 1850.2 1076.0
606 1850.2 1304.61
607 1850.2 1406.19
608 1799.39 1330.0
609 1723.2 1101.41
610 1672.4 872.79
611 1634.3 733.11
612 1570.8 796.6
613 1583.5 733.11
614 1596.19 847.4
615 1596.19 1126.8
616 1596.19 1177.6
617 1596.19 923.59
618 1570.8 1076.0
619 1596.19 1355.39
620 1672.4 847.4
621 1621.6 1431.6
622 1570.8 999.8
623 1596.19 949.0
624 1570.8 1253.81
625 1532.7 1228.4
626 1443.81 1456.99
627 1494.61 1203.01
628 1545.39 847.4
629 1520.0 1431.6
630 1596.19 898.2
631 1672.4 707.7
632 1672.4 821.99
633 1570.8 1203.01
634 1570.8 1482.4
635 1596.19 1482.4
636 1672.4 1203.01
637 1596.19 1406.19
638 1646.99 1380.8
639 1545.39 1787.21
640 1520.0 1761.8
641 1545.39 1812.6
642 1494.61 1558.59
643 1545.39 1685.61
644 1545.39 1558.59
645 1469.2 1634.8
646 1469.2 1558.59
647 1443.81 1761.8
648 1494.61 1812.6
649 1520.0 2142.79
650 1545.39 2244.39
651 1494.61 1888.81
652 1443.81 1685.61
653 1443.81 1888.81
654 1469.2 974.39
655 1545.39 733.11
656 1494.61 847.4
657 1494.61 1126.8
658 1494.61 1177.6
659 1532.7 872.79
660 1545.39 1304.61
661 1494.61 1076.0
662 1494.61 949.0
663 1494.61 1304.61
664 1443.81 1330.0
665 1443.81 1050.61
666 1367.6 1304.61
667 1393.01 1431.6
668 1393.01 898.2
669 1367.6 1152.21
670 1342.21 999.8
671 1316.8 733.11
672 1291.41 1126.8
673 1443.81 796.6
674 1507.3 733.11
675 1443.81 847.4
676 1367.6 1482.4
677 1367.6 1203.01
678 1418.4 860.1
679 1367.6 1330.0
680 1367.6 923.59
681 1367.6 1101.41
682 1367.6 821.99
683 1469.2 707.7
684 1240.61 974.39
685 1189.8 821.99
686 1151.7 1279.2
687 1062.79 1507.79
688 1062.79 1279.2
689 1088.2 1317.3
690 1062.79 923.59
691 986.6 1456.99
692 961.19 1406.19
693 859.61 1279.2
694 859.61 1025.2
695 935.8 1584.0
696 897.7 1418.91
697 859.61 1152.21
698 808.81 1330.0
699 859.61 1533.2
700 834.2 1939.61
701 808.81 1863.4
702 758.01 1660.2
703 758.01 1279.2
704 758.01 1177.6
705 681.8 1787.21
706 681.8 1838.01
707 707.21 1939.61
708 732.6 1939.61
709 783.4 1888.81
710 758.01 1787.21
711 732.6 1584.0
712 681.8 1355.39
713 681.8 1279.2
714 656.41 1838.01
715 681.8 999.8
716 713.55 1825.29
717 719.9 1831.64
718 681.8 2041.19
719 758.01 1939.61
720 808.81 1965.0
721 808.81 1152.21
722 808.81 999.8
723 808.81 949.0
724 681.8 923.59
NODE_SCORES
1 0
2 15
3 56
4 97
5 38
6 79
7 20
8 61
9 2
10 43
11 84
12 25
13 66
14 7
15 48
16 89
17 30
18 71
19 12
20 53
21 94
22 35
23 76
24 17
25 58
26 99
27 40
28 81
29 22
30 63
31 4
32 45
33 86
34 27
35 68
36 9
37 50
38 91
39 32
40 73
41 14
42 55
43 96
44 37
45 78
46 19
47 60
48 1
49 42
50 83
51 24
52 65
53 6
54 47
55 88
56 29
57 70
58 11
59 52
60 93
61 34
62 75
63 16
64 57
65 98
66 39
67 80
68 21
69 62
70 3
71 44
72 85
73 26
74 67
75 8
76 49
77 90
78 31
79 72
80 13
81 54
82 95
83 36
84 77
85 18
86 59
87 100
88 41
89 82
90 23
91 64
92 5
93 46
94 87
95 28
96 69
97 10
98 51
99 92
100 33
101 74
102 15
103 56
104 97
105 38
106 79
107 20
108 61
109 2
110 43
111 84
112 25
113 66
114 7
115 48
116 89
117 30
118 71
119 12
120 53
121 94
122 35
123 76
124 17
125 58
126 99
127 40
128 81
129 22
130 63
131 4
132 45
133 86
134 27
135 68
136 9
137 50
138 91
139 32
140 73
141 14
142 55
143 96
144 37
145 78
146 19
147 60
148 1
149 42
150 83
151 24
152 65
153 6
154 47
155 88
156 29
157 70
158 11
159 52
160 93
161 34
162 75
163 16
164 57
165 98
166 39
167 80
168 21
169 62
170 3
171 44
172 85
173 26
174 67
175 8
176 49
177 90
178 31
179 72
180 13
181 54
182 95
183 36
184 77
185 18
186 59
187 100
188 41
189 82
190 23
191 64
192 5
193 46
194 87
195 28
196 69
197 10
198 51
199 92
200 33
201 74
202 15
203 56
204 97
205 38
206 79
207 20
208 61
209 2
210 43
211 84
212 25
213 66
214 7
215 48
216 89
217 30
218 71
219 12
220 53
221 94
222 35
223 76
224 17
225 58
226 99
227 40
228 81
229 22
230 63
231 4
232 45
233 86
234 27
235 68
236 9
237 50
238 91
239 32
240 73
241 14
242 55
243 96
244 37
245 78
246 19
247 60
248 1
249 42
250 83
251 24
252 65
253 6
254 47
255 88
256 29
257 70
258 11
259 52
260 93
261 34
262 75
263 16
264 57
265 98
266 39
267 80
268 21
269 62
270 3
271 44
272 85
273 26
274 67
275 8
276 49
277 90
278 31
279 72
280 13
281 54
282 95
283 36
284 77
285 18
286 59
287 100
288 41
289 82
290 23
291 64
292 5
293 46
294 87
295 28
296 69
297 10
298 51
299 92
300 33
301 74
302 15
303 56
304 97
305 38
306 79
307 20
308 61
309 2
310 43
311 84
312 25
313 66
314 7
315 48
316 89
317 30
318 71
319 12
320 53
321 94
322 35
323 76
324 17
325 58
326 99
327 40
328 81
329 22
330 63
331 4
332 45
333 86
334 27
335 68
336 9
337 50
338 91
339 32
340 73
341 14
342 55
343 96
344 37
345 78
346 19
347 60
348 1
349 42
350 83
351 24
352 65
353 6
354 47
355 88
356 29
357 70
358 11
359 52
360 93
361 34
362 75
363 16
364 57
365 98
366 39
367 80
368 21
369 62
370 3
371 44
372 85
373 26
374 67
375 8
376 49
377 90
378 31
379 72
380 13
381 54
382 95
383 36
384 77
385 18
386 59
387 100
388 41
389 82
390 23
391 64
392 5
393 46
394 87
395 28
396 69
397 10
398 51
399 92
400 33
401 74
402 15
403 56
404 97
405 38
406 79
407 20
408 61
409 2
410 43
411 84
412 25
413 66
414 7
415 48
416 89
417 30
418 71
419 12
420 53
421 94
422 35
423 76
424 17
425 58
426 99
427 40
428 81
429 22
430 63
431 4
432 45
433 86
434 27
435 68
436 9
437 50
438 91
439 32
440 73
441 14
442 55
443 96
444 37
445 78
446 19
447 60
448 1
449 42
450 83
451 24
452 65
453 6
454 47
455 88
456 29
457 70
458 11
459 52
460 93
461 34
462 75
463 16
464 57
465 98
466 39
467 80
468 21
469 62
470 3
471 44
472 85
473 26
474 67
475 8
476 49
477 90
478 31
479 72
480 13
481 54
482 95
483 36
484 77
485 18
486 59
487 100
488 41
489 82
490 23
491 64
492 5
493 46
494 87
495 28
496 69
497 10
498 51
499 92
500 33
501 74
502 15
503 56
504 97
505 38
506 79
507 20
508 61
509 2
510 43
511 84
512 25
513 66
514 7
515 48
516 89
517 30
518 71
519 12
520 53
521 94
522 35
523 76
524 17
525 58
526 99
527 40
528 81
529 22
530 63
531 4
532 45
533 86
534 27
535 68
536 9
537 50
538 91
539 32
540 73
541 14
542 55
543 96
544 37
545 78
546 19
547 60
548 1
549 42
550 83
551 24
552 65
553 6
554 47
555 88
556 29
557 70
558 11
559 52
560 93
561 34
562 75
563 16
564 57
565 98
566 39
567 80
568 21
569 62
570 3
571 44
572 85
573 26
574 67
575 8
576 49
577 90
578 31
579 72
580 13
581 54
582 95
583 36
584 77
585 18
586 59
587 100
588 41
589 82
590 23
591 64
592 5
593 46
594 87
595 28
596 69
597 10
598 51
599 92
600 33
601 74
602 15
603 56
604 97
605 38
606 79
607 20
608 61
609 2
610 43
611 84
612 25
613 66
614 7
615 48
616 89
617 30
618 71
619 12
620 53
621 94
622 35
623 76
624 17
625 58
626 99
627 40
628 81
629 22
630 63
631 4
632 45
633 86
634 27
635 68
636 9
637 50
638 91
639 32
640 73
641 14
642 55
643 96
644 37
645 78
646 19
647 60
648 1
649 42
650 83
651 24
652 65
653 6
654 47
655 88
656 29
657 70
658 11
659 52
660 93
661 34
662 75
663 16
664 57
665 98
666 39
667 80
668 21
669 62
670 3
671 44
672 85
673 26
674 67
675 8
676 49
677 90
678 31
679 72
680 13
681 54
682 95
683 36
684 77
685 18
686 59
687 100
688 41
689 82
690 23
691 64
692 5
693 46
694 87
695 28
696 69
697 10
698 51
699 92
700 33
701 74
702 15
703 56
704 97
705 38
706 79
707 20
708 61
709 2
710 43
711 84
712 25
713 66
714 7
715 48
716 89
717 30
718 71
719 12
720 53
721 94
722 35
723 76
724 17
