# Supplementary material for: A clustering metaheuristic for large orienteering problems
Source: PLoS One. 2022 Jul 22;17(7):e0271751. doi: 10.1371/journal.pone.0271751 (PMC9307188; doi:10.1371/journal.pone.0271751)
Supplement: S2 Data — (ZIP) [file pone.0271751.s002.zip › OP_instances/README.txt]

This folder includes two datasets of instances of Orienteering Problems (OPs) that have been used for the experiments in the paper "A Clustering Metaheuristic for Large Orienteering Problems" by A. Elzein and G. A. Di Caro. Results are reported in tables 1-4. 

Each dataset includes 11 files, each of which describes an OP. Each OP is derived from a different problem from the TSPLIB (http://comopt.ifi.uni-heidelberg.de/software/TSPLIB95), the well-known libary of TSP instances, by adding a utility to each node point. The node coordinates in each file are the same as the coordinates from the corresponding TSPLIB instance.

The file instances are the following, where the numeric value indicates the number of points/tasks in the problem:

eil101
gil262
pr299
lin318
rd400
d493
u574
u724
pcb1173
fl1400
pr2392


The two datasets are placed in two different folders named, respectively, 'OP_FlatUtilities' and 'OP_RandomUtilities'. 

Each OP file has the following format:

BUDGET: T_max
NODE_COORDINATES
1 x_1 y_1
2 x_2 y_2
     .
     .
     .
     .
n x_n y_n
NODE_SCORES
1 u_1
2 u_2
     .
     .
     .
     .
n u_n

Where T_max is the maximum cost budget allowed for the OP, the 'NODES_COORDINATES' section contains the list of the (x,y) locations of the tasks in the OP, and the 'NODES_SCORES' section contains the list of the utility associated to each task. Note that the task at location (x_i, y_i) has a utility score of u_i.

The folder 'OP_FlatUtilities' contains OP instances where the utility score of each task is equal to 1. On the other hand, the folder 'OP_RandomUtilities' contains OP instances were the utility scores of the tasks were generated randomly. Note that task i in all the problem files of 'OP_RandomUtilities' has the same utility.
